# Supplementary material for: Fine-mapping and transcriptome analysis of a candidate gene controlling plant height in Brassica napus L
Source: Biotechnol Biofuels. 2020 Mar 10;13:42. doi: 10.1186/s13068-020-01687-y (PMC7063735; doi:10.1186/s13068-020-01687-y)
Supplement: Supplementary file 1 — Additional file 1: Table S1. The phenotypic values of seed oil content and seed fatty acid concentrations for the NY18, df59 and the F1. [file 13068_2020_1687_MOESM1_ESM.xlsx]

## Sheet: Sheet1
Table S1. Phenotypic values of oil content and seed fatty acid concentrations of NY18, df59 and F1
	oil content（%）	C16:0	C18:0	C18:1	C18:2	C18:3	C20:1	C22:1
df59.0	42.7	3.86	1.65	63.25	22.36	7.88	0.67	0.33
F1	46.5	3.83	1.72	60.55	22.71	8.67	0.63	1.9
NY18	46.2	3.72	1.76	64.31	21.2	8.12	0.59	0.31
