# Supplementary material for: Fine-mapping and transcriptome analysis of a candidate gene controlling plant height in Brassica napus L
Source: Biotechnol Biofuels. 2020 Mar 10;13:42. doi: 10.1186/s13068-020-01687-y (PMC7063735; doi:10.1186/s13068-020-01687-y)
Supplement: Supplementary file 4 — Additional file 4: Table S3. Eighty-one recombinants and their genotypes detected in HO–DF F2 population. [file 13068_2020_1687_MOESM4_ESM.xlsx]

## Sheet: Table S2
Table S3 Eighty-one recombinants and their genotypes detected in HO-DF F2 population
Marker name	M1	M2	M3	M4	M5	M6	M7	M8	M9	M10	M11
SNP position	17001732	17233664	17463666	17541746	18004384	18316535	18491572	19666006	20290040	26615704	27299112
Recombinants number	16	12	0	0	1	6	11	38	45	65	65
Recombinants	Genotype
Tall-individuals	H	B	B	B	B	B	B	B	B	B	B
	B	B	B	B	B	B	B	H	H	H	H
	H	H	B	B	B	B	B	B	B	B	B
	B	B	B	B	B	B	B	B	B	H	H
	B	B	B	B	B	B	B	B	H	H	H
	B	B	B	B	B	B	B	B	H	H	H
	H	B	B	B	B	B	B	B	B	B	B
	B	B	B	B	B	B	H	H	H	H	H
	B	B	B	B	B	B	B	H	H	H	H
	B	B	B	B	B	B	B	H	H	H	H
	H	H	B	B	B	B	B	B	B	B	B
	H	H	B	B	B	B	B	B	B	B	B
	B	B	B	B	B	H	H	H	H	H	H
	H	H	B	B	B	B	B	B	B	B	B
	B	B	B	B	B	B	B	H	H	H	H
	B	B	B	B	B	B	B	B	B	H	H
	B	B	B	B	B	B	B	B	H	H	H
	B	B	B	B	B	B	B	B	B	H	H
	B	B	B	B	B	B	B	H	H	H	H
	B	B	B	B	B	B	B	H	H	H	H
	B	B	B	B	B	B	B	H	H	H	H
	B	B	B	B	B	B	B	H	H	H	H
	H	H	B	B	B	B	B	B	B	B	B
	B	B	B	B	B	B	B	H	H	H	H
	B	B	B	B	B	B	H	H	H	H	H
	B	B	B	B	B	H	H	H	H	H	H
	B	B	B	B	B	B	B	H	H	H	H
	H	H	B	B	B	B	B	B	B	B	B
	B	B	B	B	B	H	H	H	H	H	H
	B	B	B	B	B	B	B	H	H	H	H
	B	B	B	B	B	B	B	H	H	H	H
	B	B	B	B	B	B	B	H	H	H	H
	B	B	B	B	B	B	H	H	H	H	H
	B	B	B	B	B	B	B	H	H	H	H
	B	B	B	B	B	B	B	H	H	H	H
	B	B	B	B	B	B	B	H	H	H	H
	B	B	B	B	B	H	H	H	H	H	H
	B	B	B	B	B	B	B	B	H	H	H
	B	B	B	B	B	B	B	NTC	H	H	H
	B	B	B	B	B	H	H	H	H	H	H
	B	B	B	B	B	B	B	B	B	H	H
	B	B	B	B	B	B	B	B	B	H	H
	B	B	B	B	B	B	B	B	B	H	H
	B	B	B	B	B	B	B	B	B	H	H
	B	B	B	B	B	B	H	H	H	H	H
	B	B	B	B	B	B	B	H	NTC	H	H
	B	B	B	B	B	B	B	B	B	H	H
	B	B	B	B	B	B	B	H	H	H	H
	B	B	B	B	B	B	B	B	H	H	H
	B	B	B	B	B	B	B	B	B	H	H
	B	B	B	B	B	B	B	B	B	H	H
	B	B	B	B	B	B	B	B	H	H	H
	H	H	B	B	B	B	B	B	B	B	B
	H	H	B	B	B	B	B	B	B	B	B
	B	B	B	B	B	B	H	H	H	H	H
	B	B	B	B	B	B	B	H	H	H	H
Dwarf-individuals	A	A	A	A	A	A	A	A	A	H	H
	A	A	A	A	A	A	A	A	A	H	H
	A	A	A	A	A	A	A	H	H	H	H
	H	H	A	A	A	A	A	A	A	A	A
	A	A	A	A	A	A	A	A	H	H	H
	A	A	A	A	A	A	A	H	H	H	H
	H	A	A	A	A	A	A	A	A	A	A
	A	A	A	A	A	A	A	H	H	H	H
	A	A	A	A	H	H	H	H	H	H	H
	A	A	A	A	A	A	A	H	H	H	H
	A	A	A	A	A	A	A	A	A	H	H
	A	A	A	A	A	A	A	H	H	H	H
	A	A	A	A	A	A	A	A	A	H	H
	A	A	A	A	A	A	A	H	H	H	H
	A	A	A	A	A	A	A	A	A	H	H
	A	A	A	A	A	A	A	A	A	H	H
	H	H	A	A	A	A	A	A	A	A	A
	A	A	A	A	A	A	A	B	B	B	B
	H	A	A	A	A	A	A	A	A	A	A
	H	H	A	A	A	A	A	A	A	A	A
	A	A	A	A	A	A	A	H	H	H	H
	A	A	A	A	A	A	A	A	A	H	H
	H	H	A	A	A	A	A	A	A	A	A
	A	A	A	A	A	A	A	A	A	H	H
	A	A	A	A	A	A	A	A	A	H	H
A, genotype of dwarf plants; B, genotype of tall plants; H, genotype of middle plants
