# Supplementary material for: Fine-mapping and transcriptome analysis of a candidate gene controlling plant height in Brassica napus L
Source: Biotechnol Biofuels. 2020 Mar 10;13:42. doi: 10.1186/s13068-020-01687-y (PMC7063735; doi:10.1186/s13068-020-01687-y)
Supplement: Supplementary file 5 — Additional file 5: Table S4. PARMS SNP markers used for fine-mapping of the BnaDwf.C9 locus in ZS–DF F2 population. [file 13068_2020_1687_MOESM5_ESM.xlsx]

## Sheet: Sheet1
Table S4. PARMS SNP markers used for fine-mapping of the BnaDwf.C9 locus in ZS–DF F2 population							Ref	Alt
Marker name	Ref (NY18)	Alt (EM59)	SNP position	primers	Primer sequence (5'-3')
M2	C	T	17233664	BnC09S21-Rg	GAAGGTGACCAAGTTCATGCTCATGTTTTGAGTTTTGCTACACAGG
				BnC09S21-Ra	GAAGGTCGGAGTCAACGGATTCATGTTTTGAGTTTTGCTACACAGA
				BnC09S21-F	TTGAAGCACGCCCCATAGC
M3	C	T	17463666	BnC0946-Fc	GAAGGTGACCAAGTTCATGCTGATATGAATATGTGGAAAATGCGC
				BnC0946-Ft	GAAGGTCGGAGTCAACGGATTGATATGAATATGTGGAAAATGCGT
				BnC0946-R	CATCTGATACTGTGCGTGACCC
M4	C	T	17541746	BnC09S25-FFC	GAAGGTGACCAAGTTCATGCTGATCTTGGCCAACTAATATCTTTTC
				BnC09S25-FHT	GAAGGTCGGAGTCAACGGATTGATCTTGGCCAACTAATATCTTTTT
				BnC09S25-R	CAAAGAGATTGCTTGCCACCC
M5	C	T	18004384	BnC09S27-Ft	GAAGGTGACCAAGTTCATGCTGTTGATAACAATGGCGGATAAT
				BnC09S27-Fc	GAAGGTCGGAGTCAACGGATTGTTGATAACAATGGCGGATAAC
				BnC09S27-R	TTCATCTTACACCCCCAAATCC
M12	C	T	17396076	BnC0939-Fc	GAAGGTGACCAAGTTCATGCTCGAGTGGGAGAAGGCAAGTC
				BnC0939-Ft	GAAGGTCGGAGTCAACGGATTCGAGTGGGAGAAGGCAAGTT
				BnC0939-R	GCTGAGAGAAGGTTTCTAGGGC
M13	C	T	17409616	BnC0940-F	AGAGAGGAATGGCTGTGGCTAC
				BnC0940-Rg	GAAGGTGACCAAGTTCATGCTAAAGTATCACTAAGATCAAATATGCTCG
				BnC0940-Ra	GAAGGTCGGAGTCAACGGATTAAAGTATCACTAAGATCAAATATGCTCA
M14	C	T	17420876	BnC0942-F	AGTCTATGAAGAAAAACAACCCAAC
				BnC0942-Rg	GAAGGTGACCAAGTTCATGCTGTTATCTTGTATATATGTGGGTTTCTTATG
				BnC0942-Ra	GAAGGTCGGAGTCAACGGATTGTTATCTTGTATATATGTGGGTTTCTTATA
