# Supplementary material for: Fine-mapping and transcriptome analysis of a candidate gene controlling plant height in Brassica napus L
Source: Biotechnol Biofuels. 2020 Mar 10;13:42. doi: 10.1186/s13068-020-01687-y (PMC7063735; doi:10.1186/s13068-020-01687-y)
Supplement: Supplementary file 7 — Additional file 7: Table S6. The differentially expressed genes between NY18 and df59. [file 13068_2020_1687_MOESM7_ESM.xlsx]

## Sheet: df59-up
Table S6 The differentially expressed genes between NY18 and DF59.
ID	baseMean	log2FoldChange	lfcSE	stat	pvalue	padj	df591_count	df591_exp	df592_count	df592_exp	NY181_count	NY181_exp	NY182_count	NY182_exp	GO	KO	pep-len	cov	ath	ath-peplen	ath-cov	identity	gene_model_type	name	short_description	Curator_summary
BnaC06g40700D	806.381	-4.69288	0.255841	-18.3429	3.76075e-75	6.82525e-71	1556	81.483	1637	82.016	59	2.563	43	2.556	GO:0005515	Na	306	100	AT1G80130.1	305	100	67.85	protein_coding	AT1G80130	Tetratricopeptide repeat (TPR)-like superfamily protein	Na
BnaA02g20020D	1052.01	-5.75324	0.360981	-15.9378	3.46275e-57	2.09481e-53	2004	97.885	2249	105.1	13	0.527	32	1.774	GO:0005515	Na	314	100	AT1G80130.1	305	100	67.81	protein_coding	AT1G80130	Tetratricopeptide repeat (TPR)-like superfamily protein	Na
BnaC05g11110D	374.143	-5.94718	0.373632	-15.9172	4.81245e-57	2.62019e-53	700	38.198	817	42.654	6	0.272	7	0.434	GO:0005515	Na	307	100	AT1G80130.1	305	100	68.69	protein_coding	AT1G80130	Tetratricopeptide repeat (TPR)-like superfamily protein	Na
BnaC06g27340D	1512.12	-4.23504	0.275725	-15.3597	3.05207e-53	1.51067e-49	2935	252.548	2982	245.491	113	8.067	136	13.283	GO:0016491	Na	162	100	AT1G65980.1	162	100	96.3	protein_coding	TPX1	thioredoxin-dependent peroxidase 1	thioredoxin-dependent peroxidase
BnaA10g23500D	1793.43	-3.71172	0.258192	-14.3758	7.34319e-47	2.4988e-43	3074	116.918	3805	138.46	216	6.816	222	9.584	GO:0004190;GO:0006508	Na	439	100	AT5G07030.1	455	96.48	92.26	protein_coding	AT5G07030	Eukaryotic aspartyl protease family protein	Na
BnaA07g20940D	432.052	-4.17691	0.292692	-14.2707	3.3332e-46	1.00822e-42	915	49.096	773	39.682	40	1.781	34	2.071	GO:0008168;GO:0008171;GO:0046983	K13066	378	100	AT1G77520.1	381	100	65.88	protein_coding	AT1G77520	O-methyltransferase family protein	Na
BnaC02g13450D	994.855	-3.348	0.236137	-14.1782	1.25033e-45	3.58292e-42	1733	55.325	2004	61.208	176	4.662	146	5.291	GO:0004072;GO:0008652	K00928	576	96.53	AT3G02020.1	559	99.46	85.25	protein_coding	AK3	aspartate kinase 3	encodes a monofunctional aspartate kinase
BnaC07g21510D	1221.08	-3.76641	0.276059	-13.6435	2.20803e-42	6.01092e-39	2402	239.836	2292	218.952	128	10.604	151	17.114	GO:0006952	Na	76	100	AT2G02100.1	77	100	87.01	protein_coding	LCR69	low-molecular-weight cysteine-rich 69	Predicted to encode a PR (pathogenesis-related) protein. Belongs to the plant defensin (PDF) family with the following members: At1g75830/PDF1.1, At5g44420/PDF1.2a, At2g26020/PDF1.2b, At5g44430/PDF1.2c, At2g26010/PDF1.3, At1g19610/PDF1.4, At1g55010/PDF1.5, At2g02120/PDF2.1, At2g02100/PDF2.2, At2g02130/PDF2.3, At1g61070/PDF2.4, At5g63660/PDF2.5, At2g02140/PDF2.6, At5g38330/PDF3.1 and At4g30070/PDF…
BnaA02g21730D	366.4	-4.8359	0.355915	-13.5872	4.76707e-42	1.21766e-38	560	26.463	907	41.007	20	0.784	14	0.751	GO:0006508;GO:0008234	Na	373	99.46	AT4G11320.1	371	100	83.29	protein_coding	AT4G11320	Papain family cysteine protease	Na
BnaA06g37510D	502.152	-4.56845	0.340479	-13.4177	4.76082e-41	1.08003e-37	929	44.556	1063	48.778	21	0.836	36	1.96	GO:0005515	Na	423	100	AT2G33070.3	473	90.27	57.85	protein_coding	NSP2	nitrile specifier protein 2	Encodes a nitrile-specifier protein NSP2. NSP2 is one out of five (At3g16400/NSP1, At2g33070/NSP2, At3g16390/NSP3, At3g16410/NSP4 and At5g48180/NSP5) A. thaliana epithiospecifier protein (ESP) homologues that promote simple nitrile, but not epithionitrile or thiocyanate formation.
BnaC03g23090D	179.77	-6.17884	0.4764	-12.9699	1.81354e-38	3.94961e-35	368	18.771	366	17.862	1	0.042	0	0	Na	K00888	183	24.59	AT5G64070.1	1121	4.01	57.78	protein_coding	PI-4KBETA1	phosphatidylinositol 4-OH kinase beta1	Encodes a phosphatidylinositol 4-OH kinase, PI-4Kbeta1. Arabidopsis contains 12 PI-4Ks in three separate families: PI-4Kalphs, PI-4kbeta, and PI-4Kgamma. PI-4Kbeta1 is 83% identical to PI-4kbeta2 encoded by At5g09350. Interacts with the RabA4b GTPase. Important for polarized root hair growth as the loss of this gene and its close relative PI-4kbeta2, leads to the formation of abnormal root hairs.
BnaC08g00960D	180.799	-6.31666	0.490207	-12.8857	5.41845e-38	1.13466e-34	330	19.339	410	22.988	0	0	0	0	Na	Na	206	32.52	AT3G46290.1	830	8.07	59.7	protein_coding	HERK1	hercules receptor kinase 1	Encodes HERCULES1 (HERK1), a receptor kinase regulated by Brassinosteroids and required for cell elongation during vegetative growth.
BnaA06g34320D	1083.09	-4.07748	0.32151	-12.6823	7.41457e-37	1.44176e-33	1915	199.027	2319	230.588	73	6.295	110	12.977	GO:0006952	Na	77	100	AT2G02100.1	77	100	88.31	protein_coding	LCR69	low-molecular-weight cysteine-rich 69	Predicted to encode a PR (pathogenesis-related) protein. Belongs to the plant defensin (PDF) family with the following members: At1g75830/PDF1.1, At5g44420/PDF1.2a, At2g26020/PDF1.2b, At5g44430/PDF1.2c, At2g26010/PDF1.3, At1g19610/PDF1.4, At1g55010/PDF1.5, At2g02120/PDF2.1, At2g02100/PDF2.2, At2g02130/PDF2.3, At1g61070/PDF2.4, At5g63660/PDF2.5, At2g02140/PDF2.6, At5g38330/PDF3.1 and At4g30070/PDF…
BnaA05g22970D	476.577	-3.23565	0.265723	-12.1768	4.13348e-34	6.61916e-31	910	73.532	870	67.258	84	5.632	77	7.062	GO:0006950	Na	163	99.39	AT3G17020.1	163	99.39	87.65	protein_coding	AT3G17020	Adenine nucleotide alpha hydrolases-like superfamily protein	Na
BnaA03g57230D	1042.8	-3.17029	0.26408	-12.005	3.34445e-33	4.7919e-30	1805	94.279	2077	103.793	176	7.627	188	11.146	GO:0005506;GO:0016491;GO:0055114	Na	307	99.67	AT4G03050.2	361	84.76	52.29	protein_coding	AOP3	2-oxoglutarate (2OG) and Fe(II)-dependent oxygenase superfamily protein	Transcriptional silent in leaf tissues of ecotype Col. The transcribed allele in ecotype Ler encodes a 2-oxoglutarate-dependent dioxygenase which is involved in glucosinolate biosynthesis. The natural variation in this locus explains the diversification of hydroxyalkyl glucosinolates among different ecotypes of Arabidopsis.
BnaC06g18870D	209.237	-4.809	0.409712	-11.7375	8.18554e-32	1.03644e-28	311	6.561	530	10.697	8	0.14	8	0.192	GO:0005506;GO:0005515;GO:0016165;GO:0046872;GO:0055114	K00454	904	100	AT3G45140.1	896	100	79.78	protein_coding	LOX2	lipoxygenase 2	Chloroplast lipoxygenase required for wound-induced jasmonic acid accumulation in Arabidopsis.Mutants are resistant to Staphylococcus aureus and accumulate salicylic acid upon infection.
BnaA02g20860D	346.474	-4.10581	0.354015	-11.5979	4.22546e-31	5.11243e-28	578	39.844	782	51.575	21	1.201	33	2.582	GO:0016491;GO:0055114	Na	294	100	AT4G03070.1	322	100	58.02	protein_coding	AOP1	2-oxoglutarate (2OG) and Fe(II)-dependent oxygenase superfamily protein	Encodes a possible 2-oxoglutarate-dependent dioxygenase that is involved in glucosinolate biosynthesis. The gene is expressed in all ecotypes examined but the enzymatic activity has not been determined experimentally. In Col, there is one copy of this gene (aka AOP1.1) but Ler contains two copies, AOP1.1 and a tightly linked AOP1.2.
BnaCnng48990D	2108.4	-3.8167	0.330971	-11.5318	9.11637e-31	1.05606e-27	3058	177.676	5128	285.058	182	8.774	243	16.026	GO:0004601;GO:0006979;GO:0020037;GO:0055114	K00430	349	100	AT2G38380.1	349	100	78.22	protein_coding	AT2G38380	Peroxidase superfamily protein	Na
BnaC08g00310D	122.643	-5.6401	0.493626	-11.4259	3.10596e-30	3.38214e-27	272	12.31	228	9.872	1	0.038	0	0	Na	K07466	353	67.71	AT1G52950.1	566	42.23	30.54	protein_coding	AT1G52950	Nucleic acid-binding, OB-fold-like protein	Na
BnaC08g27240D	401.742	-3.32316	0.294445	-11.2862	1.53511e-29	1.63883e-26	744	69.297	771	68.705	88	6.8	41	4.335	Na	Na	110	-	-	-	-	-	-	-	-	-
BnaC06g26940D	330.584	-3.32953	0.295332	-11.2739	1.76626e-29	1.84934e-26	540	30.904	708	38.766	60	2.849	43	2.793	Na	Na	253	100	AT1G64980.1	259	100	85.71	protein_coding	CDI	Nucleotide-diphospho-sugar transferases superfamily protein	Encodes a putative nucleotide-diphospho-sugar transferase required for pollen germination and tube growth.
BnaC06g20950D	301.21	-3.10748	0.281904	-11.0232	2.95419e-28	2.72617e-25	554	29.492	564	28.726	61	2.694	49	2.961	GO:0008168;GO:0008171;GO:0046983	K13066	381	100	AT1G77520.1	381	100	80.58	protein_coding	AT1G77520	O-methyltransferase family protein	Na
BnaA09g49560D	1327.26	-2.36495	0.218466	-10.8253	2.61294e-27	2.25816e-24	2194	78.874	2395	82.376	501	14.944	326	13.303	GO:0005515	Na	495	100	AT1G07280.1	552	100	68.44	protein_coding	AT1G07280	Tetratricopeptide repeat (TPR)-like superfamily protein	Na
BnaC03g41100D	195.042	-3.76228	0.352736	-10.666	1.46829e-26	1.17562e-23	334	21.562	422	26.065	19	1.018	21	1.539	GO:0003824;GO:0004084;GO:0008152;GO:0009081	K00826	314	100	AT3G19710.1	354	88.7	80.57	protein_coding	BCAT4	branched-chain aminotransferase4	Belongs to the branched-chain amino acid aminotransferase gene family. Encodes a methionine-oxo-acid transaminase. Involved in the methionine chain elongation pathway that leads to the ultimate biosynthesis of methionine-derived glucosinolates.
BnaA05g23300D	573.213	-2.72484	0.255721	-10.6555	1.64338e-26	1.29674e-23	952	45.127	1109	50.295	144	5.663	129	6.941	GO:0005634;GO:0046983	K14484	285	94.04	AT3G16500.1	269	99.63	81.34	protein_coding	PAP1	phytochrome-associated protein 1	phytochrome-associated protein 1 (PAP1)
BnaC01g31470D	305.831	-3.02047	0.284568	-10.6142	2.55881e-26	1.99025e-23	576	21.297	553	19.562	75	2.301	45	1.889	GO:0004497;GO:0005506;GO:0009055;GO:0020037;GO:0055114	Na	480	99.17	AT4G15396.1	475	100	75.84	protein_coding	CYP702A6	cytochrome P450, family 702, subfamily A, polypeptide 6	a member of the cytochrome P450 family. molecular function unknown.
BnaC08g12900D	227.557	-3.898	0.371537	-10.4915	9.44754e-26	6.95109e-23	486	27.176	402	21.507	33	1.531	10	0.635	Na	Na	231	30.3	AT4G02920.2	419	16.71	67.14	protein_coding	AT4G02920	Na	Na
BnaA01g17830D	90.2442	-5.41395	0.516391	-10.4842	1.02098e-25	7.41174e-23	181	11.735	188	11.661	0	0	0	0	Na	K00888	149	21.48	AT5G64070.1	1121	2.85	71.88	protein_coding	PI-4KBETA1	phosphatidylinositol 4-OH kinase beta1	Encodes a phosphatidylinositol 4-OH kinase, PI-4Kbeta1. Arabidopsis contains 12 PI-4Ks in three separate families: PI-4Kalphs, PI-4kbeta, and PI-4Kgamma. PI-4Kbeta1 is 83% identical to PI-4kbeta2 encoded by At5g09350. Interacts with the RabA4b GTPase. Important for polarized root hair growth as the loss of this gene and its close relative PI-4kbeta2, leads to the formation of abnormal root hairs.
BnaA07g35780D	98.3872	-5.17391	0.494569	-10.4615	1.29833e-25	9.30119e-23	220	17.614	180	13.788	2	0.133	0	0	GO:0005515	Na	253	100	AT1G80130.1	305	83.28	73.23	protein_coding	AT1G80130	Tetratricopeptide repeat (TPR)-like superfamily protein	Na
BnaCnng06700D	490.889	-2.60992	0.250153	-10.4333	1.74743e-25	1.23559e-22	838	32.92	908	34.126	157	5.117	101	4.504	GO:0005509;GO:0005515;GO:0005783;GO:0006457;GO:0051082	K08057	422	100	AT1G09210.1	424	100	91.75	protein_coding	CRT1b	calreticulin 1b	Encodes one of three Arabidopsis calreticulins.
BnaA07g25540D	122.832	-4.28945	0.414455	-10.3496	4.20164e-25	2.78979e-22	219	19.562	269	22.988	7	0.519	7	0.71	GO:0016491	Na	162	100	AT1G65980.1	162	100	96.3	protein_coding	TPX1	thioredoxin-dependent peroxidase 1	thioredoxin-dependent peroxidase
BnaC04g49050D	273.735	-4.91717	0.476064	-10.3288	5.22042e-25	3.3837e-22	250	24.403	862	80.501	6	0.486	7	0.776	GO:0005576;GO:0008200	Na	101	100	AT1G47540.2	99	100	57.84	protein_coding	AT1G47540	Scorpion toxin-like knottin superfamily protein	Na
BnaA03g35870D	111.927	-4.64614	0.450042	-10.3238	5.49981e-25	3.52286e-22	232	11.171	218	10.043	7	0.28	1	0.055	GO:0005515	K00942	281	71.89	AT3G57550.2	390	51.79	90.59	protein_coding	AGK2	guanylate kinase	guanylate kinase
BnaC02g26740D	99.4663	-4.7901	0.466507	-10.268	9.82105e-25	6.14617e-22	210	14.476	191	12.597	2	0.114	3	0.235	GO:0016491;GO:0055114	Na	294	100	AT4G03070.1	322	100	57.72	protein_coding	AOP1	2-oxoglutarate (2OG) and Fe(II)-dependent oxygenase superfamily protein	Encodes a possible 2-oxoglutarate-dependent dioxygenase that is involved in glucosinolate biosynthesis. The gene is expressed in all ecotypes examined but the enzymatic activity has not been determined experimentally. In Col, there is one copy of this gene (aka AOP1.1) but Ler contains two copies, AOP1.1 and a tightly linked AOP1.2.
BnaA04g27290D	91.1515	-4.94322	0.488006	-10.1294	4.09099e-24	2.44767e-21	184	4.96	186	4.797	3	0.067	0	0	GO:0003824;GO:0004722;GO:0006470	K14803	631	61.33	AT3G62260.2	384	100	73.64	protein_coding	AT3G62260	Protein phosphatase 2C family protein	Na
BnaA02g09370D	249.375	-3.0227	0.298856	-10.1142	4.77751e-24	2.82735e-21	431	13.738	492	15.004	59	1.56	37	1.339	GO:0004072;GO:0008652	K00928	578	96.19	AT3G02020.1	559	99.46	85.25	protein_coding	AK3	aspartate kinase 3	encodes a monofunctional aspartate kinase
BnaA01g29520D	746.324	-2.41009	0.239563	-10.0604	8.26814e-24	4.84051e-21	1392	67.775	1203	56.039	266	10.746	180	9.948	Na	Na	224	100	AT3G14200.1	230	100	75.85	protein_coding	AT3G14200	Chaperone DnaJ-domain superfamily protein	Na
BnaC09g48200D	2375.95	-2.73662	0.276941	-9.88162	5.00169e-23	2.75072e-20	3823	142.475	4752	169.435	499	15.429	582	24.62	GO:0004190;GO:0006508	Na	439	100	AT5G07030.1	455	96.48	92.03	protein_coding	AT5G07030	Eukaryotic aspartyl protease family protein	Na
BnaA08g19760D	711.746	-2.44982	0.249265	-9.82818	8.51399e-23	4.63553e-20	1263	70.175	1227	65.225	268	12.355	150	9.46	GO:0016853	K09579	142	90.14	AT1G26550.1	142	90.14	97.66	protein_coding	AT1G26550	FKBP-like peptidyl-prolyl cis-trans isomerase family protein	Na
BnaA10g23620D	243.798	-2.92223	0.301663	-9.68707	3.42206e-22	1.75771e-19	423	7.706	472	8.226	51	0.771	47	0.972	GO:0004672;GO:0004674;GO:0004713;GO:0005515;GO:0005524;GO:0006468	Na	963	99.69	AT5G07180.1	967	99.28	89.27	protein_coding	ERL2	ERECTA-like 2	Encodes a receptor-like kinase that, together with ER and ERL1 governs the initial decision of protodermal cells to either divide proliferatively to produce pavement cells or divide asymmetrically to generate stomatal complexes. It is also important for maintaining stomatal stem cell activity and preventing terminal differentiation of the meristemoid into the guard mother cell. When heterozygous …
BnaC09g46740D	117.561	-3.86099	0.399244	-9.67076	4.01389e-22	2.02352e-19	212	7.676	248	8.591	10	0.3	10	0.411	GO:0005506;GO:0009055;GO:0020037;GO:0055114	Na	535	100	AT5G09970.1	536	100	89.01	protein_coding	CYP78A7	cytochrome P450, family 78, subfamily A, polypeptide 7	member of CYP78A
BnaA10g22220D	81.9265	-4.77436	0.495358	-9.63821	5.51412e-22	2.72929e-19	178	6.456	154	5.344	3	0.09	0	0	GO:0005506;GO:0009055;GO:0020037;GO:0055114	Na	534	100	AT5G09970.1	536	100	89.74	protein_coding	CYP78A7	cytochrome P450, family 78, subfamily A, polypeptide 7	member of CYP78A
BnaA06g01180D	1824.14	-2.6069	0.272433	-9.56894	1.08004e-21	5.25036e-19	2901	164.941	3602	195.938	427	20.143	481	31.042	GO:0030246	Na	274	100	AT1G53070.1	272	100	78.91	protein_coding	AT1G53070	Legume lectin family protein	Na
BnaC03g74330D	959.514	-2.27161	0.237966	-9.54594	1.34883e-21	6.44196e-19	1495	129.37	1794	148.528	330	23.693	284	27.896	Na	Na	124	100	AT2G05530.1	115	100	59.68	protein_coding	AT2G05530	Glycine-rich protein family	Na
BnaA08g04840D	73.3985	-4.76747	0.508344	-9.37843	6.69594e-21	2.98825e-18	162	10.525	136	8.454	2	0.108	0	0	Na	Na	312	-	-	-	-	-	-	-	-	-
BnaA01g01000D	154.99	-3.21807	0.346562	-9.2857	1.60653e-20	6.94198e-18	272	14.039	312	15.407	25	1.071	23	1.347	Na	Na	393	100	AT4G36850.1	392	100	89.85	protein_coding	AT4G36850	PQ-loop repeat family protein / transmembrane family protein	Na
BnaA09g13190D	711.83	-2.4945	0.269514	-9.25556	2.13111e-20	8.85728e-18	1035	40.116	1477	54.771	244	7.847	154	6.775	GO:0050660;GO:0050661;GO:0055114	Na	463	99.57	AT1G65860.1	459	100	78.09	protein_coding	FMO GS-OX1	flavin-monooxygenase glucosinolate S-oxygenase 1	belongs to the flavin-monooxygenase (FMO) family, encodes a glucosinolate S-oxygenase that catalyzes the conversion of methylthioalkyl glucosinolates to methylsulfinylalkyl glucosinolates
BnaA07g19600D	108.817	-4.41349	0.481525	-9.16566	4.9246e-20	1.97151e-17	149	3.094	290	5.761	7	0.121	1	0.024	GO:0005506;GO:0005515;GO:0016165;GO:0046872;GO:0055114	K00454	904	100	AT3G45140.1	896	100	80.11	protein_coding	LOX2	lipoxygenase 2	Chloroplast lipoxygenase required for wound-induced jasmonic acid accumulation in Arabidopsis.Mutants are resistant to Staphylococcus aureus and accumulate salicylic acid upon infection.
BnaC08g42000D	3713.16	-2.0147	0.220166	-9.15086	5.64828e-20	2.24472e-17	5477	204.615	6826	243.98	1547	47.952	1254	53.177	GO:0005215;GO:0006810;GO:0016020;GO:0016021	K15283	363	88.98	AT1G61800.1	388	83.25	89.16	protein_coding	GPT2	glucose-6-phosphate/phosphate translocator 2	glucose6-Phosphate/phosphate transporter 2. Expression is upregulated in the shoot of cax1/cax3 mutant.
BnaA05g36800D	177.409	-3.40415	0.372188	-9.14631	5.89093e-20	2.32419e-17	288	13.673	390	17.715	19	0.748	26	1.401	GO:0003824;GO:0004084;GO:0008152;GO:0009081	K00826	360	97.22	AT3G19710.1	354	98.87	81.14	protein_coding	BCAT4	branched-chain aminotransferase4	Belongs to the branched-chain amino acid aminotransferase gene family. Encodes a methionine-oxo-acid transaminase. Involved in the methionine chain elongation pathway that leads to the ultimate biosynthesis of methionine-derived glucosinolates.
BnaA06g20540D	61.1215	-4.86668	0.534832	-9.09944	9.07976e-20	3.53112e-17	119	3.617	131	3.81	0	0	0	0	GO:0004066;GO:0006529;GO:0008152	K01953	591	100	AT3G47340.1	584	100	89	protein_coding	ASN1	glutamine-dependent asparagine synthase 1	encodes a glutamine-dependent asparagine synthetase, the predicted ASN1 peptide contains a purF-type glutamine-binding domain, and is expressed predominantly in shoot tissues, where light has a negative effect on its mRNA accumulation. Expression is induced within 3 hours of dark treatment, in senescing leaves and treatment with exogenous photosynthesis inhibitor. Induction of gene expression was…
BnaC07g22490D	104.551	-4.23048	0.466136	-9.07565	1.13004e-19	4.30254e-17	145	8.385	274	15.159	7	0.336	3	0.197	GO:0003677;GO:0003700;GO:0005634;GO:0046983	Na	256	100	AT2G03710.1	258	100	81.85	protein_coding	2018-09-04	K-box region and MADS-box transcription factor family protein	This gene belongs to the family of SEP genes. It is involved in the development of sepals, petals, stamens and carpels. Additionally, it plays a central role in the determination of flower meristem and organ identity.
BnaA03g02410D	367.339	-2.34306	0.258708	-9.05679	1.34349e-19	5.04466e-17	650	24.615	621	22.499	130	4.085	95	4.084	GO:0004185;GO:0006508	K16297	480	100	AT5G08260.1	480	100	84.44	protein_coding	scpl35	serine carboxypeptidase-like 35	Na
BnaA09g34880D	136.498	-3.94935	0.437061	-9.03616	1.62266e-19	6.05118e-17	344	42.569	193	22.85	15	1.54	5	0.702	Na	Na	95	100	AT3G55240.1	95	100	97.89	protein_coding	AT3G55240	Plant protein 1589 of unknown function	Overexpression leads to PEL (Pseudo-Etiolation in Light) phenotype.
BnaC08g00300D	59.1699	-4.82151	0.536351	-8.98947	2.48436e-19	8.95783e-17	116	10.788	126	11.211	0	0	0	0	Na	K07466	165	48.48	AT1G36510.1	351	22.79	38.75	protein_coding	AT1G36510	Nucleic acid-binding proteins superfamily	Na
BnaUnng02310D	687.638	-3.16307	0.36229	-8.73077	2.52938e-18	8.7161e-16	801	74.72	1797	160.378	149	11.532	76	8.047	GO:0004866	Na	217	95.39	AT1G72290.1	215	96.28	58.45	protein_coding	AT1G72290	Kunitz family trypsin and protease inhibitor protein	Na
BnaA03g39710D	1304.08	-3.40515	0.391854	-8.68985	3.62903e-18	1.21967e-15	2155	100.821	2844	127.299	93	3.61	212	11.258	GO:0003824;GO:0019752	K15741	314	99.68	AT5G23010.1	506	61.86	81.47	protein_coding	MAM1	methylthioalkylmalate synthase 1	Encodes a methylthioalkylmalate synthase, catalyzes the condensation reactions of the first two rounds of methionine chain elongation in the biosynthesis of methionine-derived glucosinolates.
BnaA01g30830D	421.711	-2.56628	0.297873	-8.61534	6.97329e-18	2.30102e-15	617	30.753	886	42.25	109	4.508	105	5.94	GO:0005515	Na	325	100	AT3G12145.1	325	100	82.77	protein_coding	FLR1	Leucine-rich repeat (LRR) family protein	A novel leucine-rich repeat protein. Interacts directly with MADS domain transcription factor.
BnaCnng09480D	191.498	-2.74599	0.323484	-8.48879	2.08808e-17	6.57155e-15	383	19.718	311	15.319	46	1.965	39	2.279	Na	Na	373	100	AT3G48410.1	385	97.14	81.28	protein_coding	AT3G48410	alpha/beta-Hydrolases superfamily protein	Na
BnaA06g01390D	1658.6	-2.30398	0.27463	-8.38937	4.8874e-17	1.49494e-14	2456	114.203	3277	145.786	479	18.48	521	27.499	GO:0005515	Na	343	100	AT1G54040.2	341	100	77.03	protein_coding	ESP	epithiospecifier protein	Epithiospecifier protein, interacts with WRKY53. Involved in pathogen resistance and leaf senescence.
BnaC04g53020D	567.776	-3.47864	0.423173	-8.22038	2.02852e-16	5.93789e-14	702	75.8	1498	154.753	37	3.315	80	9.805	Na	Na	86	100	AT1G47540.2	99	97.98	55.67	protein_coding	AT1G47540	Scorpion toxin-like knottin superfamily protein	Na
BnaC08g21940D	46.4445	-4.46977	0.548563	-8.14815	3.69534e-16	1.04247e-13	89	4.145	101	4.5	0	0	0	0	Na	K14498	170	77.65	AT3G50500.2	369	35.77	45.45	protein_coding	SNRK2.2	SNF1-related protein kinase 2.2	encodes a member of SNF1-related protein kinases (SnRK2) whose activity is activated by ionic (salt) and non-ionic (mannitol) osmotic stress. Enzyme involved in the ABA signaling during seed germination, dormancy and seedling growth.
BnaC06g06110D	306.962	-2.62116	0.32285	-8.11881	4.70785e-16	1.30777e-13	429	26.33	676	39.695	97	4.94	55	3.832	GO:0030246	Na	275	99.27	AT1G53070.1	272	100	78.75	protein_coding	AT1G53070	Legume lectin family protein	Na
BnaC03g64270D	1125.27	-1.75166	0.216669	-8.0845	6.2419e-16	1.70777e-13	1718	436.711	1865	453.568	597	125.911	404	116.568	Na	Na	79	-	-	-	-	-	-	-	-	-
BnaA09g55760D	133.027	-3.13376	0.38771	-8.08276	6.33165e-16	1.72366e-13	298	21.799	203	14.207	28	1.699	14	1.162	Na	Na	89	69.66	AT3G63160.1	69	89.86	74.19	protein_coding	OEP6	Na	Na
BnaC07g35800D	887.795	-1.79569	0.222906	-8.05579	7.89674e-16	2.08712e-13	1427	48.964	1419	46.583	420	11.957	339	13.203	GO:0005506;GO:0009055;GO:0020037;GO:0055114	K09843	467	100	AT4G19230.2	484	97.11	88.94	protein_coding	CYP707A1	cytochrome P450, family 707, subfamily A, polypeptide 1	Encodes a protein with ABA 8'-hydroxylase activity, involved in ABA catabolism. Member of the CYP707A gene family. CYP707A1 appears to play an important role in determining the ABA levels in dry seeds. Gene involved in postgermination growth. Overexpression of CYP707A1 leads to a decrease in ABA levels and a reduction in after-ripening period to break dormancy.
BnaC06g27540D	76.069	-3.82264	0.474805	-8.05098	8.21355e-16	2.16036e-13	112	5.578	190	9.053	7	0.289	3	0.17	GO:0008168	Na	353	100	AT1G66700.1	353	100	78.47	protein_coding	PXMT1	S-adenosyl-L-methionine-dependent methyltransferases superfamily protein	A member of the Arabidopsis SABATH methyltransferase gene family. Encodes PXMT1, a methyltransferase that methylates 1,7-paraxanthine.
BnaC05g46680D	703.301	-2.73857	0.341107	-8.02848	9.86877e-16	2.49914e-13	1216	51.625	1344	54.591	248	8.736	80	3.855	GO:0008152;GO:0016787	K14493	347	99.71	AT3G05120.1	345	100	84.97	protein_coding	GID1A	alpha/beta-Hydrolases superfamily protein	Encodes a gibberellin (GA) receptor ortholog of the rice GA receptor gene (OsGID1). Has GA-binding activity, showing higher affinity to GA4. Interacts with DELLA proteins in vivo in the presence of GA4. The DELLA region alone can interact with GID1A in GA-dependent manner in a Y2H assay.
BnaA03g08640D	4034.2	-1.57036	0.196304	-7.99962	1.24803e-15	3.13134e-13	6164	186.996	6270	181.983	2289	57.615	1675	57.678	Na	K13680	510	100	AT5G22740.1	534	100	93.63	protein_coding	CSLA02	cellulose synthase-like A02	encodes a beta-mannan synthase based on in vitro enzyme assays from heterologously expressed protein
BnaA02g29830D	2281.96	-1.70396	0.213088	-7.99648	1.28024e-15	3.19742e-13	3641	74.44	3563	69.693	1293	21.933	807	18.728	GO:0004645;GO:0005975;GO:0008184;GO:0030170	K00688	933	100	AT3G29320.1	962	100	86.96	protein_coding	PHS1	Glycosyl transferase, family 35	Encodes a plastidic alpha-glucan phosphorylase. In vitro, the enzyme has a preference for maltooligosaccharides, such as maltoheptaose.
BnaAnng37270D	2025.95	-2.31618	0.291882	-7.93532	2.09959e-15	5.1262e-13	3308	266.947	3713	286.667	515	34.481	667	61.096	Na	Na	251	100	AT2G28790.1	249	100	86.85	protein_coding	AT2G28790	Pathogenesis-related thaumatin superfamily protein	Na
BnaC08g08320D	2138.52	-1.80855	0.227985	-7.93274	2.14364e-15	5.21039e-13	2986	102.63	3898	128.179	1066	30.399	762	29.728	GO:0008430	K17285	490	100	AT4G14040.1	487	100	93.47	protein_coding	SBP2	selenium-binding protein 2	Na
BnaC08g23300D	43.0415	-4.36377	0.552083	-7.9042	2.69667e-15	6.43961e-13	86	9.994	90	10.006	0	0	0	0	GO:0003824;GO:0004152;GO:0006222;GO:0055114	K00254	174	48.85	AT5G23300.1	460	18.48	84.71	protein_coding	PYRD	pyrimidine d	dihydroorotate dehydrogenase, catalyses fourth step of pyrimidine biosynthesis
BnaC04g47910D	439.907	-2.0929	0.26488	-7.90131	2.75988e-15	6.56177e-13	752	30.403	725	28.043	157	5.266	150	6.884	GO:0005506;GO:0009055;GO:0020037;GO:0055114	K12156	502	99.8	AT4G13770.1	502	99.8	86.83	protein_coding	CYP83A1	cytochrome P450, family 83, subfamily A, polypeptide 1	Encodes a cytochrome p450 enzyme that catalyzes the initial conversion of aldoximes to thiohydroximates in the synthesis of glucosinolates not derived from tryptophan. Also has a role in auxin homeostasis.
BnaCnng45550D	173.287	-2.64521	0.335101	-7.89377	2.93199e-15	6.9277e-13	302	11.146	322	11.37	38	1.164	42	1.759	GO:0006855;GO:0015238;GO:0015297;GO:0016020;GO:0055085	K03327	505	100	AT1G11670.1	503	100	90.69	protein_coding	AT1G11670	MATE efflux family protein	Na
BnaC01g42060D	678.187	-2.8351	0.359485	-7.88657	3.10615e-15	7.22724e-13	1184	50.797	1311	53.812	226	8.045	65	3.165	Na	Na	433	100	AT3G30280.1	443	99.55	75.74	protein_coding	AT3G30280	HXXXD-type acyl-transferase family protein	Na
BnaA01g35230D	92.4387	-3.13142	0.397358	-7.88061	3.25786e-15	7.51599e-13	182	8.983	167	7.886	16	0.655	12	0.672	GO:0005506;GO:0016491;GO:0055114	K05282	376	100	AT4G25420.1	377	100	85.19	protein_coding	GA20OX1	2-oxoglutarate (2OG) and Fe(II)-dependent oxygenase superfamily protein	Encodes gibberellin 20-oxidase that is involved in the later steps of the gibberellin biosynthetic pathway. Regulated by a circadian clock. Weak expression response to far red light.
BnaA02g26210D	4441.18	-1.65009	0.209601	-7.87257	3.47439e-15	7.91493e-13	6979	659.087	6911	624.429	2210	173.165	1902	203.886	GO:0006952	Na	77	100	AT2G02130.1	77	100	85.71	protein_coding	LCR68	low-molecular-weight cysteine-rich 68	Predicted to encode a PR (pathogenesis-related) protein. Belongs to the plant defensin (PDF) family with the following members: At1g75830/PDF1.1, At5g44420/PDF1.2a, At2g26020/PDF1.2b, At5g44430/PDF1.2c, At2g26010/PDF1.3, At1g19610/PDF1.4, At1g55010/PDF1.5, At2g02120/PDF2.1, At2g02100/PDF2.2, At2g02130/PDF2.3, At1g61070/PDF2.4, At5g63660/PDF2.5, At2g02140/PDF2.6, At5g38330/PDF3.1 and At4g30070/PDF…
BnaAnng39990D	639.992	-2.11675	0.270471	-7.82617	5.02944e-15	1.12227e-12	1252	74.518	903	51.421	270	13.333	180	12.161	GO:0050660;GO:0050661;GO:0055114	Na	294	96.6	AT1G12200.1	465	61.08	90.14	protein_coding	FMO	Flavin-binding monooxygenase family protein	Putative flavin monooxygenase.
BnaA07g30760D	47.777	-4.3454	0.556621	-7.80674	5.8685e-15	1.2832e-12	67	6.767	129	12.466	0	0	0	0	GO:0004866	Na	164	68.9	AT1G73260.1	215	52.56	69.03	protein_coding	KTI1	kunitz trypsin inhibitor 1	Encodes a trypsin inhibitor involved in modulating programmed cell death in plant-pathogen interactions.
BnaC06g20930D	98.8024	-3.18785	0.410774	-7.76059	8.45349e-15	1.80494e-12	176	8.68	199	9.39	11	0.45	16	0.896	GO:0008168;GO:0008171;GO:0046983	K13066	378	100	AT1G77520.1	381	100	64.57	protein_coding	AT1G77520	O-methyltransferase family protein	Na
BnaAnng42000D	47.8646	-4.21377	0.544132	-7.74402	9.63217e-15	2.04857e-12	73	2.926	122	4.679	0	0	1	0.045	GO:0003824;GO:0008152	Na	449	100	AT4G29700.1	461	100	77.66	protein_coding	AT4G29700	Alkaline-phosphatase-like family protein	Na
BnaC04g24620D	166.158	-2.78746	0.360448	-7.73331	1.04784e-14	2.21987e-12	339	18.286	268	13.831	30	1.343	37	2.265	GO:0009058;GO:0016844	Na	376	99.2	AT3G57010.1	376	99.2	81.23	protein_coding	AT3G57010	Calcium-dependent phosphotriesterase superfamily protein	Na
BnaC09g48340D	96.5531	-3.26011	0.4222	-7.72173	1.1476e-14	2.40317e-12	173	3.402	197	3.707	20	0.326	6	0.134	GO:0004672;GO:0004674;GO:0004713;GO:0005515;GO:0005524;GO:0006468	Na	964	98.96	AT5G07180.1	967	98.66	89.62	protein_coding	ERL2	ERECTA-like 2	Encodes a receptor-like kinase that, together with ER and ERL1 governs the initial decision of protodermal cells to either divide proliferatively to produce pavement cells or divide asymmetrically to generate stomatal complexes. It is also important for maintaining stomatal stem cell activity and preventing terminal differentiation of the meristemoid into the guard mother cell. When heterozygous …
BnaC06g34210D	827.169	-1.95895	0.253742	-7.72025	1.16098e-14	2.42187e-12	1158	88.64	1572	115.125	349	22.165	286	24.849	GO:0004866	Na	214	100	AT1G73260.1	215	100	52.53	protein_coding	KTI1	kunitz trypsin inhibitor 1	Encodes a trypsin inhibitor involved in modulating programmed cell death in plant-pathogen interactions.
BnaA10g01740D	79.9184	-3.23487	0.419794	-7.70583	1.29993e-14	2.68092e-12	145	12.389	160	13.08	11	0.78	10	0.97	Na	Na	237	100	AT1G03170.1	240	100	70.78	protein_coding	FAF2	Protein of unknown function (DUF3049)	A member of the FAF family proteins encoded by the FANTASTIC FOUR (FAF) genes: AT4G02810 (FAF1), AT1G03170 (FAF2), AT5G19260 (FAF3) and AT3G06020 (FAF4). FAFs have the potential to regulate shoot meristem size in Arabidopsis thaliana. FAFs can repress WUS, which ultimately leads to an arrest of meristem activity in FAF overexpressing lines.
BnaA10g16170D	270.677	-2.17421	0.282758	-7.6893	1.4794e-14	3.0055e-12	437	15.191	484	16.097	95	2.74	84	3.314	GO:0016020;GO:0016021;GO:0022857;GO:0022891;GO:0055085	K08145	485	100	AT5G18840.1	482	100	91.13	protein_coding	AT5G18840	Major facilitator superfamily protein	Na
BnaCnng23850D	1338.45	-1.62995	0.212646	-7.66507	1.78728e-14	3.5509e-12	1974	85.775	2202	91.543	733	26.426	535	26.387	GO:0003824;GO:0004356;GO:0006542;GO:0006807	K01915	356	100	AT1G66200.3	365	100	93.15	protein_coding	GSR2	glutamine synthase clone F11	encodes a cytosolic glutamate synthetase, this enzyme has low affinity with substrate ammonium
BnaA01g04230D	212.052	-3.00916	0.393536	-7.64647	2.06573e-14	4.06032e-12	301	19.01	494	29.849	26	1.362	42	3.011	GO:0000166	K11090	278	78.78	AT4G32720.1	433	50.58	73.52	protein_coding	La1	La protein 1	Encodes AtLa1, a member of the highly abundant phosphoprotein La proteins. Predominantly localized to the nucleoplasm and was also detected in the nucleolar cavity. Has RNA binding activity. Required for normal ribosome biogenesis and embryogenesis.
BnaA03g35400D	91.8527	-3.62176	0.47605	-7.60794	2.78503e-14	5.35808e-12	112	5.453	250	11.646	6	0.242	8	0.442	GO:0003824;GO:0004084;GO:0008152;GO:0009081	K00826	360	97.22	AT3G19710.1	354	98.87	80.57	protein_coding	BCAT4	branched-chain aminotransferase4	Belongs to the branched-chain amino acid aminotransferase gene family. Encodes a methionine-oxo-acid transaminase. Involved in the methionine chain elongation pathway that leads to the ultimate biosynthesis of methionine-derived glucosinolates.
BnaC07g01380D	670.837	-1.74619	0.230984	-7.55979	4.03717e-14	7.6058e-12	1010	58.35	1127	62.292	333	15.962	257	16.853	GO:0003676;GO:0008270	Na	351	100	AT2G19810.1	359	100	76.67	protein_coding	OZF1	CCCH-type zinc finger family protein	Encodes Oxidation-related Zinc Finger 1 (OZF1), a plasma membrane protein involved in oxidative stress.
BnaA08g19660D	38.402	-4.19643	0.557792	-7.52329	5.34132e-14	9.89162e-12	78	7.366	79	7.138	0	0	0	0	Na	Na	137	100	AT1G26210.1	148	100	75.84	protein_coding	SOFL1	SOB five-like 1	AtSOFL1 acts redundantly with AtSOFL2 as positive regulator of cytokinin levels.
BnaC04g45750D	2728.09	-1.78165	0.237061	-7.51558	5.66611e-14	1.04575e-11	4977	559.177	3750	403.094	1377	128.361	983	125.361	Na	Na	92	-	-	-	-	-	-	-	-	-
BnaA03g39700D	82.2336	-3.45144	0.462716	-7.45907	8.71321e-14	1.56568e-11	172	53.812	147	44	4	1.038	11	3.906	Na	K15741	64	92.19	AT5G23010.1	506	11.66	62.71	protein_coding	MAM1	methylthioalkylmalate synthase 1	Encodes a methylthioalkylmalate synthase, catalyzes the condensation reactions of the first two rounds of methionine chain elongation in the biosynthesis of methionine-derived glucosinolates.
BnaC05g01780D	52.1083	-3.72237	0.499484	-7.45242	9.16401e-14	1.64126e-11	91	5.717	116	6.973	3	0.156	3	0.214	Na	Na	243	100	AT1G03170.1	240	100	72.84	protein_coding	FAF2	Protein of unknown function (DUF3049)	A member of the FAF family proteins encoded by the FANTASTIC FOUR (FAF) genes: AT4G02810 (FAF1), AT1G03170 (FAF2), AT5G19260 (FAF3) and AT3G06020 (FAF4). FAFs have the potential to regulate shoot meristem size in Arabidopsis thaliana. FAFs can repress WUS, which ultimately leads to an arrest of meristem activity in FAF overexpressing lines.
BnaCnng71190D	322.658	-2.78303	0.3742	-7.43727	1.02789e-13	1.8349e-11	410	30.172	777	54.707	55	3.358	72	6.014	GO:0000272;GO:0003824;GO:0005975;GO:0016161	Na	165	100	AT4G15210.1	498	33.13	92.73	protein_coding	BAM5	beta-amylase 5	cytosolic beta-amylase expressed in rosette leaves and inducible by sugar. RAM1 mutants have reduced beta amylase in leaves and stems.
BnaA05g34760D	82.1821	-3.35003	0.453734	-7.38325	1.54469e-13	2.72176e-11	157	15.131	160	14.753	5	0.4	12	1.313	GO:0006869;GO:0008289	Na	134	88.06	AT2G38540.1	118	100	75.42	protein_coding	LP1	lipid transfer protein 1	Non-specific lipid transfer protein. Binds calmodulin in a Ca2+-independent manner. Localized to the cell wall. Specifically expressed in L1 epidermal layer. Predicted to be a member of PR-14 pathogenesis-related protein family with the following members: At2g38540/LTP1, At2g38530/LTP2, At5g59320/LTP3, At5g59310/LTP4, At3g51600/LTP5, At3g08770/LTP6, At2g15050/LTP7, At2g18370/LTP8, At2g15325/LTP9,…
BnaA03g18330D	2709.93	-1.5478	0.209911	-7.37359	1.6609e-13	2.91708e-11	4132	29.18	4196	28.35	1439	8.431	1217	9.755	GO:0003676;GO:0003677;GO:0004386;GO:0005524;GO:0005634	Na	2748	83.95	AT2G28290.1	3574	64.55	61.03	protein_coding	SYD	P-loop containing nucleoside triphosphate hydrolases superfamily protein	Encodes a SWI2/SNF2-like protein in the SNF2 subclass. Homozygous plants with null mutations exhibit premature termination of the meristem and carpelloid structures from the inflorescence meristem. Co-activator of floral homeotic gene expression. Acts with LFY to regulate shoot apical meristem identity. Required for meristem maintenance. Regulates flowering under a non-inductive photoperiod. It p…
BnaC04g15130D	2349.12	-1.57131	0.213591	-7.35663	1.88606e-13	3.28078e-11	3875	315.625	3371	262.695	1313	88.732	980	90.605	Na	Na	148	100	AT2G28900.1	148	100	87.16	protein_coding	OEP16-1	outer plastid envelope protein 16-1	Encodes AtOEP16, a 16-KDa plastid outer membrane protein involved in plastid import of protochlorophyllide oxidoreductase A. Predominantly expressed in leaves and is also inducible by cold treatment.
BnaA04g02970D	1445.32	-2.02639	0.277111	-7.31256	2.62102e-13	4.53028e-11	1826	84.457	3008	133.109	613	23.524	449	23.573	GO:0009058;GO:0016844	Na	376	99.2	AT3G57010.1	376	99.2	80.43	protein_coding	AT3G57010	Calcium-dependent phosphotriesterase superfamily protein	Na
BnaC07g28990D	190.738	-2.32634	0.318271	-7.3093	2.68532e-13	4.62674e-11	350	28.394	313	24.294	56	3.769	55	5.065	GO:0005634;GO:0046983	K14484	174	100	AT5G25890.1	175	100	87.43	protein_coding	IAA28	indole-3-acetic acid inducible 28	encodes a protein that may be a negative regulator of lateral root formation in response to auxin. It is a member of IAA/ARF gene family and is plant-specific. Gain of function mutations in this gene suppresses lateral root formation and is resistant to inhibition of root elongation by auxin, cytokinin, and ethylene.
BnaC05g30560D	72.9672	-3.11619	0.426504	-7.30636	2.74473e-13	4.69936e-11	142	6.568	135	5.974	13	0.499	8	0.42	GO:0016491;GO:0055114	Na	363	100	AT3G21420.1	364	100	91.78	protein_coding	LBO1	2-oxoglutarate (2OG) and Fe(II)-dependent oxygenase superfamily protein	Na
BnaC05g40230D	206.492	-2.69286	0.369011	-7.29752	2.9313e-13	4.97188e-11	485	93.046	264	48.456	54	8.595	37	8.057	Na	Na	105	100	AT3G13175.1	106	100	84.91	protein_coding	AT3G13175	Na	Na
BnaA05g17400D	267.422	-2.00129	0.274894	-7.28022	3.33265e-13	5.6003e-11	446	19.175	443	18.222	121	4.316	80	3.904	GO:0003824;GO:0008483;GO:0030170	K16871	472	96.19	AT3G22200.2	513	88.5	81.94	protein_coding	POP2	Pyridoxal phosphate (PLP)-dependent transferases superfamily protein	Genetically redundant with POP3;mediates pollen tube guidance. Double mutants are self sterile; gamma-aminobutyrate transaminase subunit precursor; nuclear gene for mitochondrial product. Encodes gamma-aminobutyrate transaminase that uses pyruvate instead of alpha-ketoglutarate as cosubstrate. Mutations in POP2/HER1 render roots resistant to the inhibitory growth effects of the volatile organic c…
BnaA01g18740D	905.144	-1.61369	0.222964	-7.23745	4.57213e-13	7.36492e-11	1352	94.157	1467	97.746	524	30.278	345	27.272	Na	Na	291	29.9	AT3G22120.1	334	26.05	86.21	protein_coding	CWLP	cell wall-plasma membrane linker protein	cell wall-plasma membrane linker protein homolog (CWLP)
BnaC04g12860D	751.911	-1.78587	0.247966	-7.20208	5.93028e-13	9.3318e-11	1080	38.758	1337	45.905	408	12.148	246	10.021	GO:0008152	Na	456	100	AT2G31790.1	457	100	86	protein_coding	AT2G31790	UDP-Glycosyltransferase superfamily protein	Na
BnaCnng11270D	568.735	-1.72397	0.240584	-7.16578	7.73455e-13	1.19976e-10	839	28.047	969	30.991	306	8.487	204	7.741	Na	Na	521	100	AT5G41460.1	524	100	88.57	protein_coding	AT5G41460	Protein of unknown function (DUF604)	Na
BnaA05g12410D	1774.69	-1.66865	0.233005	-7.16145	7.98294e-13	1.23477e-10	2790	51.783	2792	49.578	1073	16.523	596	12.556	GO:0009228;GO:0051536	K03147	646	99.85	AT2G29630.2	644	100	96.43	protein_coding	THIC	thiaminC	Encodes a protein involved in thiamin biosynthesis. The protein is an iron-sulfur cluster protein predicted to catalyze the conversion of 5-aminoimidazole ribonucleotide (AIR) to hydroxymethylpyrimidine (HMP) or hydroxymethylpyrimidine phosphate (HMP-P). A severe reduction of THIC levels in plants decreases vitamin B1 (thiamin diphosphate (TPP)) levels and also leads to changes in the levels of n…
BnaA02g27920D	168.231	-3.20438	0.450079	-7.11959	1.08248e-12	1.66018e-10	162	6.067	486	17.414	27	0.839	16	0.68	GO:0005506;GO:0009055;GO:0020037;GO:0055114	Na	497	95.17	AT3G26330.1	500	94.6	80.13	protein_coding	CYP71B37	cytochrome P450, family 71, subfamily B, polypeptide 37	putative cytochrome P450
BnaC01g17380D	104.991	-2.9996	0.42163	-7.11431	1.12476e-12	1.71537e-10	166	8.167	229	10.779	12	0.49	20	1.117	GO:0005506;GO:0016491;GO:0055114	K05282	376	100	AT4G25420.1	377	100	84.92	protein_coding	GA20OX1	2-oxoglutarate (2OG) and Fe(II)-dependent oxygenase superfamily protein	Encodes gibberellin 20-oxidase that is involved in the later steps of the gibberellin biosynthetic pathway. Regulated by a circadian clock. Weak expression response to far red light.
BnaA07g08530D	1577.4	-1.59293	0.224812	-7.08561	1.38437e-12	2.09371e-10	2669	131.738	2219	104.788	877	35.915	642	35.969	Na	Na	301	53.16	AT1G28290.1	359	44.57	83.12	protein_coding	AGP31	arabinogalactan protein 31	Encodes an atypical arabinogalactan protein that is localized to the plasma membrange. AGP31 is highly expressed in flowers and vascular tissue and is repressed by jasmonic acid. AGP31 may play a role in vascular tissue function during defense and development.
BnaA08g07580D	1819.1	-1.49276	0.211011	-7.0743	1.502e-12	2.25283e-10	2573	84.393	2967	93.106	1067	29.037	788	29.337	GO:0008430	K17285	489	100	AT4G14040.1	487	100	94.07	protein_coding	SBP2	selenium-binding protein 2	Na
BnaA07g14320D	3221.95	-1.54158	0.218198	-7.06502	1.60597e-12	2.39558e-10	5405	423.292	4483	335.897	1866	121.248	1336	118.762	Na	Na	148	100	AT2G28900.1	148	100	87.16	protein_coding	OEP16-1	outer plastid envelope protein 16-1	Encodes AtOEP16, a 16-KDa plastid outer membrane protein involved in plastid import of protochlorophyllide oxidoreductase A. Predominantly expressed in leaves and is also inducible by cold treatment.
BnaC01g15060D	1387.42	-2.37632	0.33653	-7.06122	1.65043e-12	2.44848e-10	1736	67.158	3148	116.514	333	10.688	419	18.399	GO:0003824;GO:0006520;GO:0008483;GO:0009058;GO:0030170	K00815	424	99.76	AT4G23600.1	422	100	79.91	protein_coding	CORI3	Tyrosine transaminase family protein	Encodes cystine lyase which is expected to be involved in amino acid metabolism, providing the plant with cysteine and the generation of precursors of ethylene biosynthesis. mRNA levels are elevated in response to wounding.
BnaC07g44110D	76.5589	-3.10231	0.439574	-7.05753	1.69484e-12	2.50753e-10	125	5.912	167	7.556	16	0.628	6	0.322	Na	K14157	429	100	AT4G33150.1	1064	44.92	73.64	protein_coding	AT4G33150	lysine-ketoglutarate reductase/saccharopine dehydrogenase bifunctional enzyme	Encodes two proteins. One protein is the monofunctional saccharopine dehydrogenase involved in lysine degradation. The longer protein from the same LKR/SDH locus is bifunctional and also has saccharopine dehydrogenase activity. The monofunctional SDH functions mainly to enhance the flux of lysine catabolism. Gene expression is induced by abscisic acid, jasmonate, and under sucrose starvation.
BnaA03g39720D	41.5938	-3.74614	0.532695	-7.03242	2.02977e-12	2.93138e-10	71	2.831	96	3.662	1	0.033	2	0.091	GO:0003824;GO:0019752	K15741	509	100	AT5G23010.1	506	100	79.84	protein_coding	MAM1	methylthioalkylmalate synthase 1	Encodes a methylthioalkylmalate synthase, catalyzes the condensation reactions of the first two rounds of methionine chain elongation in the biosynthesis of methionine-derived glucosinolates.
BnaC09g03690D	1142.09	-2.00084	0.284987	-7.0208	2.20608e-12	3.17757e-10	1587	77.828	2219	104.115	393	15.991	430	23.936	GO:0005515	Na	350	100	AT5G26280.1	350	100	82	protein_coding	AT5G26280	TRAF-like family protein	Na
BnaC03g64050D	172.658	-2.24823	0.321596	-6.99085	2.73217e-12	3.86378e-10	278	32.932	319	36.154	70	6.88	39	5.244	Na	Na	80	61.25	AT4G21620.1	131	37.4	77.55	protein_coding	AT4G21620	glycine-rich protein	Na
BnaC09g22150D	41.103	-3.79898	0.545558	-6.96348	3.3198e-12	4.63461e-10	65	6.148	101	9.14	0	0	2	0.215	GO:0008146	Na	214	100	AT2G03760.1	326	88.34	53.47	protein_coding	SOT12	sulphotransferase 12	Encodes a brassinosteroid sulfotransferase. In vitro experiements show that this enzyme has a preference for 24-epibrassinosteroids, particularly 24-epicathasterone, but does not act on castasterone and brassinolide. It also shows sulfating activity toward flavonoids. It is differentially expressed during development, being more abundant in young seedlings and actively growing cell cultures. Expr…
BnaC04g28370D	807.262	-1.568	0.225411	-6.95621	3.49547e-12	4.84261e-10	1279	27.689	1214	25.145	475	8.532	318	7.814	GO:0006470;GO:0008138;GO:0016311;GO:0016791	Na	866	44	AT3G52180.1	379	100	85.83	protein_coding	SEX4	dual specificity protein phosphatase (DsPTP1) family protein	Encodes a plant-specific glucan phosphatase that contains a noncatalytic carbohydrate-binding module as well as a dual specificity protein phosphatase domain. SEX4 can dephosphorylate C6- and C3-glucosyl residues on native starch grains and related maltodextrin compounds in vitro. This protein interacts with the plant SnRK AKIN11, binds starch, and is localized in the chloroplast. sex4 mutants ha…
BnaC03g17700D	234.728	-2.06047	0.296606	-6.94682	3.73601e-12	5.16271e-10	433	29.482	355	23.126	101	5.706	67	5.178	GO:0046983	Na	133	100	AT1G05710.2	171	90.06	74.03	protein_coding	AT1G05710	basic helix-loop-helix (bHLH) DNA-binding superfamily protein	Na
BnaCnng64400D	126.997	-2.50983	0.361953	-6.93412	4.0877e-12	5.5501e-10	201	18.33	254	22.161	43	3.253	22	2.277	Na	Na	69	-	-	-	-	-	-	-	-	-
BnaA07g37340D	869.788	-1.58069	0.228254	-6.92512	4.35609e-12	5.89979e-10	1295	79.964	1400	82.708	524	26.846	328	22.989	GO:0005199;GO:0009664	Na	237	42.62	AT1G21310.1	431	23.43	70.3	protein_coding	EXT3	extensin 3	Encodes extensin 3.
BnaC04g40800D	54.8751	-3.43602	0.496408	-6.92176	4.46068e-12	6.02646e-10	80	5.496	136	8.939	6	0.342	3	0.234	Na	Na	295	96.95	AT2G30010.1	398	71.86	90.91	protein_coding	TBL45	TRICHOME BIREFRINGENCE-LIKE 45	Encodes a member of the TBL (TRICHOME BIREFRINGENCE-LIKE) gene family containing a plant-specific DUF231 (domain of unknown function) domain. TBL gene family has 46 members, two of which (TBR/AT5G06700 and TBL3/AT5G01360) have been shown to be involved in the synthesis and deposition of secondary wall cellulose, presumably by influencing the esterification state of pectic polymers. A nomenclature…
BnaC02g43460D	64.9731	-3.34616	0.484472	-6.90682	4.95625e-12	6.63017e-10	147	22.253	106	15.352	11	1.382	2	0.344	Na	Na	115	100	AT5G65040.1	113	100	77.39	protein_coding	AT5G65040	Protein of unknown function (DUF581)	Na
BnaC01g20720D	288.288	-2.12674	0.309729	-6.86646	6.58155e-12	8.71872e-10	475	26.464	503	26.812	87	4.022	102	6.451	GO:0003677	Na	240	100	AT4G28190.2	268	98.51	79.92	protein_coding	ULT1	Developmental regulator, ULTRAPETALA	Encodes a novel Cys-rich protein with a B-box like domain that acts as a negative regulator of meristem cell accumulation in inflorescence and floral meristems as loss-of-function ult1 mutations cause inflorescence meristem enlargement, the production of extra flowers and floral organs, and a decrease in floral meristem determinacy. Acts opposite to CLF which represses AG, but preventing depositi…
BnaA05g34460D	675.835	-1.72259	0.251746	-6.84257	7.77825e-12	1.01112e-09	939	66.303	1212	81.877	323	18.923	271	21.72	GO:0003861;GO:0008152;GO:0009098;GO:0009316	K01704	258	99.22	AT2G43100.1	256	100	78.12	protein_coding	IPMI2	isopropylmalate isomerase 2	Na
BnaC06g34250D	198.513	-2.35561	0.344998	-6.82789	8.61737e-12	1.1171e-09	395	43.894	301	32.001	80	7.376	36	4.541	GO:0004866	Na	182	100	AT1G73260.1	215	100	48.39	protein_coding	KTI1	kunitz trypsin inhibitor 1	Encodes a trypsin inhibitor involved in modulating programmed cell death in plant-pathogen interactions.
BnaCnng45890D	69.4212	-3.36964	0.49356	-6.82721	8.65845e-12	1.11976e-09	85	3.131	187	6.591	5	0.153	7	0.293	GO:0005506;GO:0009055;GO:0020037;GO:0055114	Na	496	95.36	AT3G26330.1	500	94.6	80.55	protein_coding	CYP71B37	cytochrome P450, family 71, subfamily B, polypeptide 37	putative cytochrome P450
BnaC04g45790D	2080.31	-2.36067	0.345832	-6.82608	8.72649e-12	1.12588e-09	3224	301.206	4084	365.046	409	31.704	695	73.702	GO:0006869;GO:0008289	Na	117	100	AT2G38530.1	118	100	73.73	protein_coding	LTP2	lipid transfer protein 2	Involved in lipid transfer between membranes. Belongs to a family of Lipid transfer proteins. Sequence similarity to other plant/Arabidopsis LPT genes but highest similarity to LPT1. Stress and pathogen-inducible motifs found in the upstream region. Expressed in flower, leaves and siliques but absent in roots. Predicted to be a member of PR-14 pathogenesis-related protein family with the followin…
BnaA03g20310D	250.538	-2.02253	0.296396	-6.82374	8.87005e-12	1.13901e-09	371	21.68	467	26.109	95	4.606	85	5.638	GO:0004568;GO:0005975;GO:0006032;GO:0008061;GO:0016998	K01183	268	100	AT2G43590.1	264	100	87.69	protein_coding	AT2G43590	Chitinase family protein	Na
BnaC03g77680D	1264.52	-1.9349	0.283632	-6.82186	8.98691e-12	1.1513e-09	1634	96.408	2545	143.662	645	31.575	354	23.708	GO:0003993	Na	263	99.62	AT4G29270.1	256	100	67.94	protein_coding	AT4G29270	HAD superfamily, subfamily IIIB acid phosphatase	Na
BnaC04g24610D	344.323	-2.26352	0.333938	-6.77826	1.21629e-11	1.53291e-09	465	25.083	730	37.673	94	4.207	109	6.674	GO:0009058;GO:0016844	Na	376	99.2	AT3G57010.1	376	99.2	79.89	protein_coding	AT3G57010	Calcium-dependent phosphotriesterase superfamily protein	Na
BnaC08g18910D	172.478	-2.64179	0.391189	-6.75323	1.44588e-11	1.81388e-09	287	13.852	342	15.793	62	2.483	18	0.986	GO:0008168	K08241	381	100	AT1G19640.1	389	100	82.7	protein_coding	JMT	jasmonic acid carboxyl methyltransferase	Encodes a S-adenosyl-L-methionine:jasmonic acid carboxyl methyltransferase that catalyzes the formation of methyljasmonate from jasmonic acid. Its expression is induced in response to wounding or methyljasmonate treatment.
BnaA08g11080D	151.974	-2.4325	0.360671	-6.74437	1.53692e-11	1.91924e-09	297	28.944	242	22.564	58	4.69	25	2.766	GO:0003700;GO:0043565	Na	142	99.3	AT4G34590.1	159	88.68	79.43	protein_coding	GBF6	G-box binding factor 6	Encodes a basic domain leucine zipper (bZip) transcription factor bZIP11. Translation is repressed by sucrose. Directly regulates gene expression of ASN1 and ProDH2, which are enzyme-coding genes involved in amino acid metabolism.
BnaA10g24620D	82.4796	-3.85667	0.572521	-6.73629	1.6248e-11	2.02434e-09	37	1.511	301	11.76	1	0.034	1	0.046	GO:0005506;GO:0009055;GO:0020037;GO:0055114	Na	497	100	AT3G26180.1	502	99.8	37.92	protein_coding	CYP71B20	cytochrome P450, family 71, subfamily B, polypeptide 20	putative cytochrome P450
BnaC08g35240D	1661.44	-1.5554	0.231007	-6.73311	1.66077e-11	2.05973e-09	2510	77.651	2613	77.341	824	21.15	775	27.215	GO:0000166;GO:0004512;GO:0006021;GO:0008654	K01858	510	100	AT2G22240.1	510	100	97.25	protein_coding	MIPS2	myo-inositol-1-phosphate synthase 2	** Referred to as MIPS1 in Mitsuhashi et al 2008. Myo-inositol-1-phosphate synthase isoform 2. Expressed in leaf, root and silique. Immunolocalization experiments with an antibody recognizing MIPS1, MIPS2, and MIPS3 showed endosperm localization.
BnaC09g39020D	339.655	-1.87907	0.279076	-6.73318	1.65991e-11	2.05973e-09	515	36.876	595	40.762	136	8.08	131	10.647	GO:0016021;GO:0022857;GO:0055085	K08145	283	96.82	AT5G18840.1	482	56.85	89.05	protein_coding	AT5G18840	Major facilitator superfamily protein	Na
BnaC05g33030D	693.558	-2.16476	0.322273	-6.71716	1.85298e-11	2.27223e-09	850	40.23	1527	69.145	219	8.6	224	12.034	GO:0003824;GO:0004084;GO:0008152;GO:0009081	K00826	360	97.22	AT3G19710.1	354	98.87	81.71	protein_coding	BCAT4	branched-chain aminotransferase4	Belongs to the branched-chain amino acid aminotransferase gene family. Encodes a methionine-oxo-acid transaminase. Involved in the methionine chain elongation pathway that leads to the ultimate biosynthesis of methionine-derived glucosinolates.
BnaC05g38910D	330.071	-2.0801	0.309919	-6.71177	1.92283e-11	2.34207e-09	560	20.68	555	19.609	166	5.086	72	3.018	GO:0005506;GO:0009055;GO:0020037;GO:0055114	Na	512	100	AT3G14690.1	512	100	83.59	protein_coding	CYP72A15	cytochrome P450, family 72, subfamily A, polypeptide 15	putative cytochrome P450
BnaA06g10250D	146.534	-2.87236	0.428106	-6.70946	1.95351e-11	2.36726e-09	228	11.838	321	15.946	44	1.895	10	0.589	GO:0016491;GO:0055114	K04124	359	100	AT1G15550.1	358	100	88.58	protein_coding	GA3OX1	gibberellin 3-oxidase 1	Involved in later steps of the gibberellic acid biosynthetic pathway. Activated by AGAMOUS in a cal-1, ap1-1 background. Deletion of 208 bp from -1016 to -809 (&#916;-808) resulted in loss of GA-negative feedback (this sequence, which contains a 43-bp sequence GNFEI, was shown to be sufficient for GA-negative feedback).
BnaC04g54380D	2007.93	-1.4276	0.213088	-6.69956	2.09049e-11	2.50703e-09	2953	56.105	3087	56.114	1319	20.792	826	17.813	GO:0009228;GO:0051536	K03147	646	99.85	AT2G29630.2	644	100	96.12	protein_coding	THIC	thiaminC	Encodes a protein involved in thiamin biosynthesis. The protein is an iron-sulfur cluster protein predicted to catalyze the conversion of 5-aminoimidazole ribonucleotide (AIR) to hydroxymethylpyrimidine (HMP) or hydroxymethylpyrimidine phosphate (HMP-P). A severe reduction of THIC levels in plants decreases vitamin B1 (thiamin diphosphate (TPP)) levels and also leads to changes in the levels of n…
BnaC07g30460D	141.625	-2.80304	0.41938	-6.68377	2.32867e-11	2.76827e-09	359	15.7	164	6.862	32	1.161	21	1.042	Na	Na	464	96.77	AT5G23940.1	484	92.77	86.19	protein_coding	PEL3	HXXXD-type acyl-transferase family protein	Encodes PERMEABLE LEAVES3 (PEL3), a putative acyl-transferase. Mutation in this locus results in altered trichome phenotype (trcichomes become tangled during leaf expansion). Additional phenotype includes altered cuticle layer.
BnaAnng32690D	3724.85	-1.77371	0.268345	-6.60981	3.84814e-11	4.51543e-09	4635	270.075	7356	410.081	1688	81.607	1460	96.564	GO:0004601;GO:0006979;GO:0020037;GO:0055114	K00430	348	100	AT2G38380.1	349	100	79.94	protein_coding	AT2G38380	Peroxidase superfamily protein	Na
BnaC03g60160D	953.132	-1.72028	0.260385	-6.6067	3.92992e-11	4.58176e-09	1385	109.45	1651	124.826	571	37.438	295	26.461	GO:0003755;GO:0006457	K01802	172	100	AT4G38740.1	172	100	93.02	protein_coding	ROC1	rotamase CYP 1	Encodes cytosolic cyclophilin ROC1.
BnaC03g73000D	590.651	-1.56083	0.236398	-6.60255	4.04157e-11	4.69773e-09	854	42.461	971	46.19	322	13.283	252	14.222	GO:0006814;GO:0008508;GO:0016020	Na	408	100	AT4G12030.2	407	100	88.51	protein_coding	BAT5	bile acid transporter 5	Required for the biosynthesis of methionine-derived glucosinolates. Involved in the transport of 2-keto acids between chloroplasts and the cytosol.
BnaC05g35070D	66.7584	-3.48781	0.528277	-6.60224	4.04984e-11	4.69773e-09	200	7.173	63	2.162	4	0.119	4	0.163	Na	K07466	444	34.46	AT1G14800.1	384	39.84	31.37	protein_coding	AT1G14800	Nucleic acid-binding, OB-fold-like protein	Na
BnaA03g30060D	453.143	-1.80865	0.275495	-6.56509	5.20004e-11	5.96044e-09	807	21.212	655	16.472	191	4.165	181	5.4	GO:0003779;GO:0016043;GO:0030036	Na	713	100	AT3G07540.1	841	99.64	57.4	protein_coding	AT3G07540	Actin-binding FH2 (formin homology 2) family protein	Na
BnaA06g40750D	115.326	-2.36446	0.363209	-6.5099	7.52015e-11	8.39021e-09	190	9.509	217	10.39	43	1.786	22	1.25	Na	Na	268	100	AT4G39190.1	277	100	66.07	protein_coding	AT4G39190	Na	Na
BnaA01g00210D	641.496	-1.48054	0.227766	-6.50029	8.01647e-11	8.87123e-09	975	24.559	976	23.521	387	8.088	271	7.748	GO:0004611;GO:0004612;GO:0005524;GO:0006094;GO:0017076	K01610	669	100	AT4G37870.1	671	100	96.57	protein_coding	PCK1	phosphoenolpyruvate carboxykinase 1	Encodes a phosphoenolpyruvate carboxykinase that localizes to the cytosol.
BnaA02g29320D	95.7207	-2.58805	0.398319	-6.49744	8.16959e-11	9.02234e-09	154	27.232	193	32.652	19	2.788	23	4.617	GO:0003735;GO:0005622;GO:0005840;GO:0006414	K02943	114	100	AT3G28500.1	115	100	75.65	protein_coding	AT3G28500	60S acidic ribosomal protein family	Na
BnaC06g17690D	583.834	-1.49209	0.230363	-6.47714	9.34756e-11	1.01584e-08	876	12.116	904	11.962	343	3.936	250	3.925	GO:0000166;GO:0005524;GO:0006810;GO:0016021;GO:0016887;GO:0017111;GO:0055085	Na	1313	78.07	AT3G60970.1	1053	97.34	93.37	protein_coding	ABCC15	multidrug resistance-associated protein 15	member of MRP subfamily
BnaC06g37960D	77.6398	-2.63747	0.407623	-6.47037	9.77651e-11	1.05823e-08	153	5.054	130	4.108	18	0.493	15	0.562	GO:0003824;GO:0008152	Na	543	100	AT1G77240.1	545	100	85.5	protein_coding	AAE2	AMP-dependent synthetase and ligase family protein	Na
BnaC08g13540D	156.169	-2.16229	0.334761	-6.45922	1.05242e-10	1.13241e-08	268	10.728	266	10.188	48	1.594	51	2.317	GO:0015743	Na	507	100	AT1G08440.1	501	100	82.87	protein_coding	AT1G08440	Aluminium activated malate transporter family protein	Na
BnaA01g20880D	2583.5	-1.44901	0.224372	-6.45805	1.06059e-10	1.13895e-08	4282	216.791	3518	170.405	1628	68.386	1081	62.122	GO:0005506;GO:0016491;GO:0055114	Na	332	100	AT3G49630.1	332	100	84.04	protein_coding	AT3G49630	2-oxoglutarate (2OG) and Fe(II)-dependent oxygenase superfamily protein	Na
BnaC03g30450D	106.007	-2.82444	0.437484	-6.4561	1.07436e-10	1.15147e-08	174	9.856	221	11.977	11	0.517	24	1.543	GO:0016491;GO:0055114	Na	358	84.92	AT4G03050.2	361	84.21	50.66	protein_coding	AOP3	2-oxoglutarate (2OG) and Fe(II)-dependent oxygenase superfamily protein	Transcriptional silent in leaf tissues of ecotype Col. The transcribed allele in ecotype Ler encodes a 2-oxoglutarate-dependent dioxygenase which is involved in glucosinolate biosynthesis. The natural variation in this locus explains the diversification of hydroxyalkyl glucosinolates among different ecotypes of Arabidopsis.
BnaC08g24510D	1412.99	-1.4115	0.21865	-6.45552	1.07847e-10	1.1536e-08	2176	96.058	2060	87.003	809	29.631	678	33.973	GO:0000166;GO:0003676	Na	324	100	AT3G53460.4	363	98.35	70.87	protein_coding	CP29	chloroplast RNA-binding protein 29	Encodes a nuclear gene with a consensus RNA-binding domain that is localized to the chloroplast.
BnaC03g64280D	373.543	-1.65143	0.255889	-6.45369	1.09158e-10	1.16534e-08	573	613.284	602	616.448	213	189.149	135	164.009	Na	Na	18	-	-	-	-	-	-	-	-	-
BnaC06g31870D	408.495	-1.79661	0.278452	-6.45212	1.10298e-10	1.1729e-08	667	23.332	650	21.754	164	4.76	171	6.79	GO:0003824;GO:0005975	Na	499	100	AT1G70710.1	492	100	91	protein_coding	GH9B1	glycosyl hydrolase 9B1	endo-1,4-beta-glucanase. Involved in cell elongation.
BnaCnng23020D	243.827	-2.54281	0.394244	-6.44984	1.11969e-10	1.18835e-08	291	14.516	591	28.206	47	1.945	63	3.567	GO:0005515	Na	325	100	AT3G12145.1	325	100	82.46	protein_coding	FLR1	Leucine-rich repeat (LRR) family protein	A novel leucine-rich repeat protein. Interacts directly with MADS domain transcription factor.
BnaA07g12050D	75.2882	-2.86528	0.444685	-6.4434	1.16823e-10	1.23028e-08	123	4.879	159	6.034	9	0.296	15	0.675	GO:0003677;GO:0003700	K09284	360	100	AT5G67180.1	352	100	75.14	protein_coding	TOE3	target of early activation tagged (EAT) 3	Na
BnaAnng26930D	2641.54	-1.69678	0.263368	-6.44262	1.17428e-10	1.23426e-08	4054	473.8	4324	483.493	1669	161.84	780	103.475	Na	Na	97	100	AT1G48750.1	94	100	73.2	protein_coding	AT1G48750	Bifunctional inhibitor/lipid-transfer protein/seed storage 2S albumin superfamily protein	Na
BnaC08g22920D	108.22	-2.85827	0.444875	-6.42488	1.3197e-10	1.37648e-08	176	14.355	229	17.869	10	0.677	24	2.222	GO:0006869;GO:0008289	Na	118	100	AT3G51600.1	118	100	90.68	protein_coding	LTP5	lipid transfer protein 5	Predicted to encode a PR (pathogenesis-related) protein. Belongs to the lipid transfer protein (PR-14) family with the following members: At2g38540/LTP1, At2g38530/LTP2, At5g59320/LTP3, At5g59310/LTP4, At3g51600/LTP5, At3g08770/LTP6, At2g15050/LTP7, At2g18370/LTP8, At2g15325/LTP9, At5g01870/LTP10, At4g33355/LTP11, At3g51590/LTP12, At5g44265/LTP13, At5g62065/LTP14, At4g08530/LTP15.
BnaA09g26870D	380.046	-1.693	0.263738	-6.41925	1.36951e-10	1.4257e-08	593	26.739	612	26.401	220	8.23	127	6.5	Na	Na	314	54.14	AT1G29380.1	315	53.97	85.29	protein_coding	AT1G29380	Carbohydrate-binding X8 domain superfamily protein	Na
BnaA06g34360D	30.4416	-3.59447	0.564258	-6.37025	1.88715e-10	1.90274e-08	72	4.144	51	2.808	0	0	1	0.065	GO:0003677;GO:0003682	Na	260	100	AT2G02060.1	256	100	68.66	protein_coding	AT2G02060	Homeodomain-like superfamily protein	Na
BnaA09g26240D	36.3633	-3.45732	0.545982	-6.33229	2.41548e-10	2.40867e-08	73	5.398	72	5.094	0	0	3	0.252	GO:0000166;GO:0003676	Na	216	50.46	AT1G73490.2	260	41.92	42.2	protein_coding	AT1G73490	RNA-binding (RRM/RBD/RNP motifs) family protein	Na
BnaA06g02820D	133.532	-2.11547	0.334332	-6.32746	2.49237e-10	2.47627e-08	215	8.721	240	9.314	55	1.851	35	1.611	Na	Na	444	100	AT1G50420.1	482	100	81.16	protein_coding	SCL3	scarecrow-like 3	Encodes a scarecrow-like protein (SCL3) Putative transcription factors interacting with the gene product of VHA-B1 (vacuolar ATPase subunit B1; as shown through yeast two-hybrid assay).
BnaC08g34610D	28440.8	-1.34032	0.211926	-6.32447	2.5411e-10	2.52008e-08	45356	5681.82	38647	4631.93	19134	1988.73	12568	1787.09	Na	Na	82	75.61	AT2G23120.1	83	74.7	66.13	protein_coding	AT2G23120	Late embryogenesis abundant protein, group 6	Na
BnaA03g09270D	278.424	-2.30739	0.366111	-6.30242	2.93041e-10	2.89038e-08	536	33.642	439	26.362	127	6.614	41	2.921	GO:0003677;GO:0003682	K09422	242	96.28	AT5G59780.3	235	99.15	92.27	protein_coding	MYB59	myb domain protein 59	Encodes a putative transcription factor (MYB59).
BnaA08g04230D	126.283	-2.24005	0.355888	-6.29427	3.08848e-10	3.02982e-08	185	6.479	254	8.511	47	1.366	30	1.193	GO:0004806;GO:0006629	Na	479	100	AT1G45201.1	479	100	78.5	protein_coding	TLL1	triacylglycerol lipase-like 1	Target of AtGRP7 regulation.
BnaA07g31990D	46.0205	-3.20664	0.510424	-6.28231	3.33584e-10	3.2549e-08	93	3.948	86	3.493	2	0.07	6	0.289	GO:0003677;GO:0003700;GO:0043565	Na	288	100	AT1G75240.1	309	99.68	80.84	protein_coding	HB33	homeobox protein 33	Encodes a zinc finger-homeodomain transcription factor ZHD5. Nuclear import and DNA binding of the ZHD5 transcription factor is modulated by a competitive peptide inhibitor MIF1 (AT1G74660).
BnaC08g39000D	84.1189	-2.53931	0.404548	-6.2769	3.45388e-10	3.35803e-08	137	4.868	167	5.677	18	0.531	20	0.807	GO:0006855;GO:0015238;GO:0015297;GO:0016020;GO:0055085	K03327	480	100	AT1G15170.1	481	99.79	82.08	protein_coding	AT1G15170	MATE efflux family protein	Na
BnaC01g39510D	593.348	-1.73499	0.276558	-6.27352	3.52984e-10	3.42577e-08	784	28.935	1116	39.406	332	10.166	194	8.127	GO:0006855;GO:0015238;GO:0015297;GO:0016020;GO:0055085	Na	528	99.24	AT3G08040.1	526	99.62	83.02	protein_coding	FRD3	MATE efflux family protein	Encodes a member of the MATE (multidrug and toxin efflux family), expressed in roots but not shoots. Mutants accumulate excess iron, manganese and zinc, and express root Fe(III) chelatase activity even under iron sufficiency conditions. FRD3 is likely to function in root xylem loading of an iron chelator or other factor necessary for efficient iron uptake out of the xylem or apoplastic space and …
BnaA09g45080D	27.5631	-3.6138	0.577841	-6.25397	4.0015e-10	3.84238e-08	42	3.882	71	6.279	0	0	0	0	GO:0005515	K00799	219	100	AT1G17180.1	221	99.1	79	protein_coding	GSTU25	glutathione S-transferase TAU 25	Encodes glutathione transferase belonging to the tau class of GSTs. Naming convention according to Wagner et al. (2002).
BnaC06g36000D	50.5158	-2.99994	0.479696	-6.25383	4.00495e-10	3.84238e-08	83	3.28	110	4.158	6	0.197	7	0.314	GO:0003677	Na	299	100	AT1G75240.1	309	100	83.82	protein_coding	HB33	homeobox protein 33	Encodes a zinc finger-homeodomain transcription factor ZHD5. Nuclear import and DNA binding of the ZHD5 transcription factor is modulated by a competitive peptide inhibitor MIF1 (AT1G74660).
BnaAnng23360D	54.2537	-3.33025	0.532738	-6.2512	4.07316e-10	3.89749e-08	60	2.976	155	7.355	2	0.082	5	0.281	GO:0003824;GO:0019752	K15741	409	100	AT5G23010.1	506	81.23	74.94	protein_coding	MAM1	methylthioalkylmalate synthase 1	Encodes a methylthioalkylmalate synthase, catalyzes the condensation reactions of the first two rounds of methionine chain elongation in the biosynthesis of methionine-derived glucosinolates.
BnaA07g29830D	149.973	-2.03776	0.326516	-6.24092	4.35014e-10	4.14069e-08	269	8.429	235	7.045	57	1.482	48	1.707	GO:0005524;GO:0006139	Na	561	100	AT1G72040.1	580	100	77.3	protein_coding	dNK	P-loop containing nucleoside triphosphate hydrolases superfamily protein	Encodes a multisubstrate deoxyribonucleoside kinase that salvages DNA precursors.
BnaA03g16770D	3440.39	-1.45072	0.232488	-6.23998	4.37625e-10	4.15674e-08	4722	136.078	5697	157.072	1817	43.444	1687	55.183	GO:0004672;GO:0004713;GO:0005524;GO:0006468	Na	657	100	AT2G36570.1	672	97.77	88.58	protein_coding	AT2G36570	Leucine-rich repeat protein kinase family protein	Na
BnaC05g28330D	554.519	-1.48329	0.23778	-6.23808	4.42977e-10	4.19449e-08	885	57.622	803	50.021	328	17.719	237	17.515	Na	K13679	222	40.99	AT1G32900.1	610	14.92	83.52	protein_coding	GBSS1	UDP-Glycosyltransferase superfamily protein	Na
BnaCnng41750D	461.532	-1.66197	0.267474	-6.21356	5.17976e-10	4.86236e-08	635	19.536	823	24.224	266	6.79	161	5.622	GO:0000287;GO:0008152;GO:0010333;GO:0016829	K15799	556	98.56	AT5G44630.1	557	98.38	74.82	protein_coding	AT5G44630	Terpenoid cyclases/Protein prenyltransferases superfamily protein	Encodes a sesquiterpene synthase involved in generating all of the group B sesquiterpenes found in the Arabidopsis floral volatile blend. Strongly expressed in intrafloral nectaries.
BnaA08g30700D	129.352	-2.30807	0.372016	-6.20422	5.49701e-10	5.11185e-08	241	10.063	213	8.51	54	1.871	22	1.043	GO:0003677	Na	486	100	AT4G31610.1	517	100	55.19	protein_coding	REM1	Transcriptional factor B3 family protein	Expressed specifically in reproductive meristems, member of a moderately sized gene family distantly related to known plant DNA binding proteins
BnaA09g27390D	3580.1	-1.37006	0.221218	-6.19325	5.89346e-10	5.45706e-08	5670	296.92	4976	249.304	2052	89.156	1784	106.042	Na	Na	321	42.37	AT1G28290.1	359	37.88	80.15	protein_coding	AGP31	arabinogalactan protein 31	Encodes an atypical arabinogalactan protein that is localized to the plasma membrange. AGP31 is highly expressed in flowers and vascular tissue and is repressed by jasmonic acid. AGP31 may play a role in vascular tissue function during defense and development.
BnaA07g00960D	456.78	-1.79701	0.290204	-6.19225	5.93127e-10	5.48275e-08	764	41.616	713	37.157	269	12.157	125	7.729	GO:0003676;GO:0008270	Na	324	100	AT2G19810.1	359	100	76.18	protein_coding	OZF1	CCCH-type zinc finger family protein	Encodes Oxidation-related Zinc Finger 1 (OZF1), a plasma membrane protein involved in oxidative stress.
BnaC08g23490D	2820.92	-1.25135	0.202106	-6.19157	5.95694e-10	5.49714e-08	4205	169.107	3976	152.98	1914	63.864	1363	62.219	GO:0006470;GO:0008138;GO:0016311;GO:0016791	Na	377	100	AT3G52180.1	379	100	87.66	protein_coding	SEX4	dual specificity protein phosphatase (DsPTP1) family protein	Encodes a plant-specific glucan phosphatase that contains a noncatalytic carbohydrate-binding module as well as a dual specificity protein phosphatase domain. SEX4 can dephosphorylate C6- and C3-glucosyl residues on native starch grains and related maltodextrin compounds in vitro. This protein interacts with the plant SnRK AKIN11, binds starch, and is localized in the chloroplast. sex4 mutants ha…
BnaA03g39060D	420.921	-1.9201	0.311158	-6.17082	6.79361e-10	6.22701e-08	704	27.166	687	25.363	238	7.62	98	4.292	GO:0003677;GO:0003700;GO:0043565	Na	449	100	AT2G16400.1	482	100	73.39	protein_coding	BLH7	BEL1-like homeodomain 7	Na
BnaCnng28490D	76.7232	-2.54927	0.413819	-6.16034	7.25879e-10	6.57591e-08	157	10.468	121	7.719	22	1.217	13	0.984	Na	Na	304	100	AT3G13980.1	357	100	57.77	protein_coding	AT3G13980	Na	Na
BnaA07g24010D	608.689	-1.60884	0.261216	-6.15904	7.31882e-10	6.61928e-08	892	51.582	1009	55.823	281	13.482	280	18.379	GO:0003676;GO:0003677;GO:0003682;GO:0008270	Na	236	100	AT1G70000.1	261	100	73	protein_coding	AT1G70000	myb-like transcription factor family protein	Na
BnaC03g12320D	87.0764	-2.371	0.385426	-6.15164	7.6686e-10	6.90123e-08	155	7.732	153	7.302	24	0.993	22	1.246	GO:0003677;GO:0003682	Na	289	100	AT5G58900.1	288	100	85.91	protein_coding	AT5G58900	Homeodomain-like transcriptional regulator	Na
BnaC07g30440D	586.227	-2.41396	0.392509	-6.15008	7.74448e-10	6.94656e-08	1527	79.554	549	27.365	173	7.478	129	7.629	GO:0000287;GO:0010333;GO:0016829	K14184	313	100	AT5G23960.1	547	57.59	73.97	protein_coding	TPS21	terpene synthase 21	Encodes a sesquiterpene synthase involved in generating all of the group A sesquiterpenes found in the Arabidopsis floral volatile blend. Strongly expressed in the stigma.
BnaC03g49000D	110.513	-2.33335	0.382168	-6.10557	1.02435e-09	9.00995e-08	181	11.268	208	12.388	26	1.343	33	2.332	GO:0003677;GO:0008270	Na	293	95.9	AT5G65410.1	279	100	82.56	protein_coding	HB25	homeobox protein 25	Encodes ZFHD2, a member of the zinc finger homeodomain transcriptional factor family.
BnaC03g33170D	71.8935	-2.4906	0.408593	-6.09557	1.09051e-09	9.54561e-08	124	5	135	5.208	19	0.636	15	0.687	GO:0003676;GO:0008270	Na	371	100	AT3G02830.1	397	98.99	83.97	protein_coding	ZFN1	zinc finger protein 1	Encodes a zinc finger protein that binds to PORA mRNA in vivo and recruits the Pfr form of phytochrome to the 5&#8242;-UTR of PORA mRNA to regulate translation of the mRNA.
BnaC02g41790D	182.351	-1.93561	0.319122	-6.06541	1.3162e-09	1.1393e-07	284	24.576	320	26.493	67	4.81	68	6.679	GO:0003824;GO:0019752	K15741	234	100	AT5G23010.1	506	46.44	79.57	protein_coding	MAM1	methylthioalkylmalate synthase 1	Encodes a methylthioalkylmalate synthase, catalyzes the condensation reactions of the first two rounds of methionine chain elongation in the biosynthesis of methionine-derived glucosinolates.
BnaA03g43960D	454.908	-1.51974	0.251875	-6.03371	1.6024e-09	1.36961e-07	707	23.239	689	21.668	237	6.464	209	7.798	GO:0005506;GO:0009055;GO:0020037;GO:0055114	K09843	467	100	AT4G19230.2	484	97.11	88.3	protein_coding	CYP707A1	cytochrome P450, family 707, subfamily A, polypeptide 1	Encodes a protein with ABA 8'-hydroxylase activity, involved in ABA catabolism. Member of the CYP707A gene family. CYP707A1 appears to play an important role in determining the ABA levels in dry seeds. Gene involved in postgermination growth. Overexpression of CYP707A1 leads to a decrease in ABA levels and a reduction in after-ripening period to break dormancy.
BnaCnng24950D	386.031	-1.49641	0.248337	-6.02572	1.68362e-09	1.4256e-07	590	15.415	590	14.748	229	4.964	161	4.775	Na	K10268	639	100	AT5G27920.1	642	100	85.67	protein_coding	AT5G27920	F-box family protein	Na
BnaC06g25210D	1139.56	-1.31177	0.218054	-6.01583	1.78973e-09	1.5131e-07	1668	59.824	1683	57.75	693	20.622	572	23.286	Na	Na	94	-	-	-	-	-	-	-	-	-
BnaA05g26120D	473.786	-1.49573	0.248792	-6.01197	1.83286e-09	1.54717e-07	775	109.193	672	90.585	282	32.966	197	31.506	Na	Na	105	100	AT3G13175.1	106	100	84.91	protein_coding	AT3G13175	Na	Na
BnaA01g09520D	637.994	-1.36861	0.227889	-6.00558	1.90646e-09	1.60431e-07	960	41.714	939	39.037	395	14.241	296	14.599	GO:0004672;GO:0004674;GO:0004713;GO:0005524;GO:0006468;GO:0007165	K07198	467	100	AT4G18700.1	489	100	88.84	protein_coding	CIPK12	CBL-interacting protein kinase 12	Encodes CBL-interacting protein kinase 12 (CIPK12).
BnaC08g30700D	40.1343	-3.02656	0.504889	-5.99451	2.04099e-09	1.70959e-07	68	5.554	87	6.798	5	0.339	4	0.371	GO:0003677;GO:0003700	Na	248	100	AT3G60490.1	256	98.83	75.1	protein_coding	AT3G60490	Integrase-type DNA-binding superfamily protein	encodes a member of the DREB subfamily A-4 of ERF/AP2 transcription factor family. The protein contains one AP2 domain. There are 17 members in this subfamily including TINY.
BnaC02g20900D	788.355	-1.41274	0.236605	-5.97088	2.35984e-09	1.9586e-07	1184	110.111	1186	105.525	533	41.127	314	33.146	GO:0004252;GO:0042802;GO:0043086	Na	128	100	AT1G71950.1	136	100	75.54	protein_coding	AT1G71950	Proteinase inhibitor, propeptide	Na
BnaC04g52970D	543.076	-1.55191	0.260976	-5.94658	2.7381e-09	2.26563e-07	716	49.979	966	64.512	319	18.475	213	16.876	GO:0003861;GO:0008152;GO:0009098;GO:0009316	K01704	258	99.22	AT2G43100.1	256	100	77.73	protein_coding	IPMI2	isopropylmalate isomerase 2	Na
BnaC04g11110D	178.381	-1.91668	0.322372	-5.94554	2.75542e-09	2.27564e-07	270	16.825	321	19.138	91	4.705	48	3.395	Na	K17991	239	100	AT2G33380.1	236	100	86.61	protein_coding	RD20	Caleosin-related family protein	Encodes a calcium binding protein whose mRNA is induced upon treatment with NaCl, ABA and in response to dessication. mRNA expression under drought conditions is apparent particularly in leaves and flowers. Isoform of caleosin with a role as a peroxygenase involved in oxylipin metabolism during biotic and abiotic stress.
BnaCnng19880D	1129.7	-1.28733	0.216527	-5.94536	2.75855e-09	2.27564e-07	1715	27.071	1589	23.997	729	9.547	550	9.854	GO:0000155;GO:0004871;GO:0005515;GO:0005524;GO:0007165;GO:0009584;GO:0009881;GO:0016020;GO:0017006;GO:0018298;GO:0042803	K12120	1161	96.9	AT1G09570.1	1122	100	95.56	protein_coding	PHYA	phytochrome A	Light-labile cytoplasmic red/far-red light photoreceptor involved in the regulation of photomorphogenesis. It exists in two inter-convertible forms: Pr and Pfr (active) and functions as a dimer.The N terminus carries a single tetrapyrrole chromophore, and the C terminus is involved in dimerization. It is the sole photoreceptor mediating the FR high irradiance response (HIR). Major regulator in re…
BnaA02g05450D	691.962	-1.36601	0.2298	-5.94434	2.77576e-09	2.28637e-07	963	39.616	1098	43.215	444	15.154	310	14.475	Na	Na	446	100	AT5G22090.1	463	98.7	72.87	protein_coding	AT5G22090	Protein of unknown function (DUF3049)	Na
BnaA01g21120D	213.123	-1.74474	0.293644	-5.94167	2.8213e-09	2.32037e-07	346	15.812	337	14.734	96	3.64	85	4.409	GO:0005634	K14505	352	100	AT3G50070.1	361	100	79.67	protein_coding	CYCD3%3B3	CYCLIN D3;3	Encode CYCD3;3, a CYCD3 D-type cyclin. Important for determining cell number in developing lateral organs. Mediating cytokinin effects in apical growth and development.
BnaA06g13760D	1341	-1.33837	0.225495	-5.93523	2.93429e-09	2.40966e-07	1811	135.232	2161	154.386	911	56.441	583	49.415	GO:0005515	Na	213	100	AT1G19570.1	213	100	84.51	protein_coding	DHAR1	dehydroascorbate reductase	Encodes a member of the dehydroascorbate reductase gene family. Critical for a mutualistic symbiosis between the host Arabidopsis and the root colonizing fungus Piriformospora indica.
BnaC06g43710D	224.894	-1.83641	0.309585	-5.93186	2.99523e-09	2.45231e-07	320	10.786	415	13.383	119	3.328	66	2.525	GO:0003824;GO:0009058;GO:0030170	K14272	481	100	AT1G70580.1	481	100	97.09	protein_coding	AOAT2	alanine-2-oxoglutarate aminotransferase 2	Encodes a protein with glyoxylate aminotransferase activity. It can act on a number of different small substrates and amino acids in vitro.
BnaC04g00350D	805.61	-1.55338	0.262072	-5.92731	3.07939e-09	2.51365e-07	1134	27.706	1359	31.767	379	7.683	385	10.677	GO:0005452;GO:0006820;GO:0016020;GO:0016021	Na	704	100	AT2G47160.2	729	100	93.55	protein_coding	BOR1	HCO3- transporter family	Boron transporter. Protein accumulates in shoots and roots under conditions of boron deficiency and is degraded within several hours of restoring boron supply. Localized to the plasma membrane under B limitation, and to the cytoplasm after B application before degradation. Protein is transferred via the endosomes to the vacuole for degradation. Localized to the inner plasma membrane domain in the…
BnaCnng67400D	77.0557	-3.35847	0.566794	-5.92537	3.11586e-09	2.53961e-07	37	1.639	274	11.614	2	0.074	4	0.201	GO:0005506;GO:0005515;GO:0016165;GO:0046872;GO:0055114	K00454	458	100	AT3G45140.1	896	51.56	66.23	protein_coding	LOX2	lipoxygenase 2	Chloroplast lipoxygenase required for wound-induced jasmonic acid accumulation in Arabidopsis.Mutants are resistant to Staphylococcus aureus and accumulate salicylic acid upon infection.
BnaCnng53700D	98.1628	-2.21371	0.373699	-5.92377	3.14638e-09	2.56066e-07	149	15.7	192	19.355	33	2.885	26	3.11	GO:0003999;GO:0005737;GO:0006168;GO:0009116	K00759	192	100	AT1G80050.1	192	100	94.27	protein_coding	APT2	adenine phosphoribosyl transferase 2	Encodes an adenosine phosphoribosyl transferase(E.C:2.4.2.7), a constitutively expressed enzyme involved in the one-step salvage of adenine to AMP. This isozyme has high affinity for cytokinins and is likely to be localized to the cytosol.
BnaA05g22260D	1621.97	-1.8389	0.310498	-5.92242	3.17247e-09	2.57804e-07	2253	65.64	3046	84.904	535	12.932	714	23.612	GO:0000234;GO:0006656;GO:0008152;GO:0008168	K05929	464	100	AT3G18000.1	491	94.5	93.75	protein_coding	XPL1	S-adenosyl-L-methionine-dependent methyltransferases superfamily protein	Arabidopsis thaliana N-methyltransferase-like protein mRNA. Reduce transmission through pollen.
BnaC05g11460D	151.24	-1.89643	0.320267	-5.92142	3.19179e-09	2.58602e-07	257	8.61	241	7.725	63	1.751	53	2.015	GO:0006855;GO:0015238;GO:0015297;GO:0016020;GO:0055085	K03327	480	100	AT1G15170.1	481	99.79	83.75	protein_coding	AT1G15170	MATE efflux family protein	Na
BnaCnng09420D	199.711	-1.72	0.290913	-5.91243	3.37101e-09	2.72311e-07	313	24.544	325	24.383	103	6.701	72	6.409	Na	Na	128	100	AT5G63150.1	138	100	52.86	protein_coding	AT5G63150	Na	Na
BnaA01g34510D	146.831	-1.98503	0.336763	-5.89444	3.75958e-09	3.00578e-07	235	13.238	256	13.797	51	2.384	53	3.389	GO:0003677;GO:0003682	Na	79	96.2	AT1G75250.1	126	60.32	64.47	protein_coding	RL6	RAD-like 6	Na
BnaA06g03880D	210.79	-1.75055	0.296997	-5.89415	3.76621e-09	3.00667e-07	318	4.153	359	4.486	94	1.019	84	1.245	GO:0000166;GO:0005524;GO:0006810;GO:0016021;GO:0016887;GO:0017111;GO:0055085	Na	1518	100	AT2G47800.1	1516	100	88.86	protein_coding	ABCC4	multidrug resistance-associated protein 4	Encodes a plasma membrane localized ATPase transporter involved in multidrug transport. The expression of this gene is upregulated by herbicide safeners such as benoxacor, fluxofenim and fenclorim.
BnaA05g32330D	197.887	-1.76811	0.300388	-5.88609	3.95447e-09	3.15234e-07	291	13.826	347	15.774	91	3.587	75	4.045	GO:0000166;GO:0008270;GO:0016491;GO:0055114	K08070	344	99.42	AT3G03080.1	350	97.71	84.5	protein_coding	AT3G03080	Zinc-binding dehydrogenase family protein	Na
BnaA03g56750D	1325.59	-2.15095	0.365446	-5.88584	3.96035e-09	3.15241e-07	3005	250.789	1536	122.645	642	44.455	242	22.925	Na	Na	142	100	AT2G42530.1	141	100	74.65	protein_coding	COR15B	cold regulated 15b	Na
BnaC06g41420D	44.5019	-3.02334	0.514054	-5.88136	4.06903e-09	3.22948e-07	105	11.863	67	7.242	8	0.75	2	0.256	GO:0003677;GO:0005634	Na	179	100	AT3G15270.1	181	100	68.48	protein_coding	SPL5	squamosa promoter binding protein-like 5	Encodes a member of the SPL (squamosa-promoter binding protein-like)gene family, a novel gene family encoding DNA binding proteins and putative transcription factors. Contains the SBP-box, which encodes the SBP-domain, required and sufficient for interaction with DNA. It is involved in regulation of flowering and vegetative phase change. Its temporal expression is regulated by the microRNA miR156…
BnaA02g05170D	1393.15	-1.23525	0.210497	-5.86826	4.40388e-09	3.48002e-07	1916	27.171	2117	28.723	948	11.154	680	10.946	GO:0003824;GO:0005506;GO:0009055;GO:0016491;GO:0046872;GO:0050660;GO:0051536;GO:0055114	K11817	1346	100	AT5G20960.1	1368	100	83.9	protein_coding	AO1	aldehyde oxidase 1	Encodes aldehyde oxidase AA01.
BnaC06g43510D	837.538	-1.31061	0.223591	-5.86166	4.5825e-09	3.60548e-07	1250	52.665	1213	48.895	516	18.038	415	19.847	GO:0004747;GO:0006014	K00847	388	100	AT1G66430.1	384	100	92.01	protein_coding	AT1G66430	pfkB-like carbohydrate kinase family protein	Na
BnaA04g11140D	565.495	-1.42513	0.24359	-5.85052	4.90053e-09	3.84458e-07	776	25.926	930	29.727	327	9.065	262	9.936	Na	Na	521	100	AT5G41460.1	524	100	88.76	protein_coding	AT5G41460	Protein of unknown function (DUF604)	Na
BnaA05g32040D	1010.28	-1.26306	0.216471	-5.83478	5.38622e-09	4.21542e-07	1462	64.915	1480	62.871	698	25.714	470	23.688	GO:0008152;GO:0016787	K14493	346	99.71	AT3G05120.1	345	100	84.64	protein_coding	GID1A	alpha/beta-Hydrolases superfamily protein	Encodes a gibberellin (GA) receptor ortholog of the rice GA receptor gene (OsGID1). Has GA-binding activity, showing higher affinity to GA4. Interacts with DELLA proteins in vivo in the presence of GA4. The DELLA region alone can interact with GID1A in GA-dependent manner in a Y2H assay.
BnaA07g20590D	64.8168	-2.50348	0.429068	-5.8347	5.38871e-09	4.21542e-07	104	9.57	131	11.533	15	1.145	14	1.462	GO:0005515	K00799	220	100	AT1G78320.1	220	100	86.36	protein_coding	GSTU23	glutathione S-transferase TAU 23	Encodes glutathione transferase belonging to the tau class of GSTs. Naming convention according to Wagner et al. (2002).
BnaC05g36730D	240.708	-1.65102	0.283297	-5.82788	5.61354e-09	4.37245e-07	362	17.173	398	18.064	137	5.392	85	4.577	GO:0005634;GO:0046983	K14484	267	100	AT3G16500.1	269	100	82.22	protein_coding	PAP1	phytochrome-associated protein 1	phytochrome-associated protein 1 (PAP1)
BnaA06g04860D	93.3239	-2.27169	0.39014	-5.82276	5.78853e-09	4.4831e-07	185	7.391	142	5.428	35	1.16	19	0.862	GO:0015743	Na	508	99.41	AT1G08440.1	501	100	84.95	protein_coding	AT1G08440	Aluminium activated malate transporter family protein	Na
BnaA07g19820D	85.5278	-2.23119	0.383511	-5.8178	5.96282e-09	4.59846e-07	141	10.889	157	11.6	27	1.73	23	2.016	GO:0003999;GO:0005737;GO:0006168;GO:0009116	K00759	192	100	AT1G80050.1	192	100	94.27	protein_coding	APT2	adenine phosphoribosyl transferase 2	Encodes an adenosine phosphoribosyl transferase(E.C:2.4.2.7), a constitutively expressed enzyme involved in the one-step salvage of adenine to AMP. This isozyme has high affinity for cytokinins and is likely to be localized to the cytosol.
BnaA05g21120D	22.4884	-3.39084	0.583	-5.8162	6.02005e-09	4.62456e-07	43	2.961	49	3.228	0	0	0	0	GO:0004386;GO:0005524	Na	151	86.09	AT5G28780.1	337	38.58	58.46	protein_coding	AT5G28780	PIF1 helicase	Na
BnaAnng03530D	365.807	-1.6599	0.285551	-5.81297	6.13725e-09	4.70632e-07	611	39.237	545	33.485	225	11.988	115	8.383	GO:0005618;GO:0005975;GO:0006073;GO:0016762;GO:0048046	K08235	292	100	AT3G44990.1	293	100	85.67	protein_coding	XTH31	xyloglucan endo-transglycosylase-related 8	Encodes a xyloglucan endotransglycosylase/hydrolase.
BnaC05g46890D	136.577	-1.9928	0.343477	-5.80186	6.55826e-09	5.001e-07	214	9.447	245	10.347	66	2.417	34	1.704	Na	K01738	62	77.42	AT3G04940.1	324	14.81	77.08	protein_coding	CYSD1	cysteine synthase D1	Encodes cysteine synthase CysD1.
BnaA04g24160D	364.365	-1.57422	0.271692	-5.79414	6.8672e-09	5.2074e-07	547	20.237	585	20.707	174	5.341	168	7.055	GO:0005506;GO:0009055;GO:0020037;GO:0055114	K12156	502	99.8	AT4G13770.1	502	99.8	86.23	protein_coding	CYP83A1	cytochrome P450, family 83, subfamily A, polypeptide 1	Encodes a cytochrome p450 enzyme that catalyzes the initial conversion of aldoximes to thiohydroximates in the synthesis of glucosinolates not derived from tryptophan. Also has a role in auxin homeostasis.
BnaC02g21050D	23.1817	-3.38155	0.583884	-5.79147	6.97732e-09	5.28118e-07	37	1.629	58	2.443	0	0	0	0	GO:0005215;GO:0006810;GO:0016020	K14638	461	100	AT1G72140.1	555	96.58	47.57	protein_coding	AT1G72140	Major facilitator superfamily protein	Na
BnaC01g22200D	66.9441	-2.89401	0.50015	-5.78628	7.19619e-09	5.42665e-07	167	16.647	88	8.393	16	1.323	3	0.339	GO:0006950	Na	99	100	AT4G15910.1	104	97.12	74.26	protein_coding	DI21	drought-induced 21	encodes a gene whose transcript level in root and leaves increases to progressive drought stress. The transcript level is also affected by changes of endogenous or exogenous abscisic acid level. It appears to be a member of plant-specific gene family that includes late embryo-abundant and zinc- IAA-induced proteins in other plants.
BnaC09g18640D	385.192	-1.43608	0.248634	-5.77587	7.6558e-09	5.74935e-07	591	14.035	573	13.019	232	4.571	169	4.555	GO:0004252;GO:0006508;GO:0042802;GO:0043086	Na	776	100	AT5G45650.1	791	99.87	85.32	protein_coding	AT5G45650	subtilase family protein	Na
BnaA09g42180D	15462	-1.33852	0.23233	-5.76128	8.34774e-09	6.22605e-07	26003	2981.9	19706	2162.03	10315	981.425	6839	890.206	Na	Na	82	75.61	AT2G23120.1	83	74.7	66.13	protein_coding	AT2G23120	Late embryogenesis abundant protein, group 6	Na
BnaC09g00910D	1775.78	-2.13352	0.37067	-5.75585	8.62071e-09	6.38892e-07	2830	181.356	3270	200.487	351	18.662	703	51.136	GO:0005618;GO:0005975;GO:0006073;GO:0016762;GO:0048046	K08235	290	100	AT4G03210.1	290	100	91.07	protein_coding	XTH9	xyloglucan endotransglucosylase/hydrolase 9	encodes a member of xyloglucan endotransglucosylase/hydrolases (XTHs) that catalyze the cleavage and molecular grafting of xyloglucan chains function in loosening and rearrangement of the cell wall. Gene is expressed in shoot apex region, flower buds, flower stalks and internodes bearing flowers.
BnaA02g02910D	7914.25	-1.96673	0.341768	-5.75457	8.68606e-09	6.40814e-07	15004	2473.93	11395	1797.58	4634	633.948	1495	279.801	Na	Na	65	95.38	AT5G15970.1	66	93.94	72.58	protein_coding	KIN2	stress-responsive protein (KIN2) / stress-induced protein (KIN2) / cold-responsive protein (COR6.6) / cold-regulated protein (COR6.6)	Encodes a gene that can be induced by cold and abscisic acid and may be involved in cold acclimation and salt tolerance.
BnaA09g32110D	30.9763	-3.19927	0.556671	-5.74715	9.07593e-09	6.66867e-07	61	5.022	62	4.884	0	0	3	0.28	GO:0006869;GO:0008289	Na	116	99.14	AT3G51600.1	118	97.46	91.3	protein_coding	LTP5	lipid transfer protein 5	Predicted to encode a PR (pathogenesis-related) protein. Belongs to the lipid transfer protein (PR-14) family with the following members: At2g38540/LTP1, At2g38530/LTP2, At5g59320/LTP3, At5g59310/LTP4, At3g51600/LTP5, At3g08770/LTP6, At2g15050/LTP7, At2g18370/LTP8, At2g15325/LTP9, At5g01870/LTP10, At4g33355/LTP11, At3g51590/LTP12, At5g44265/LTP13, At5g62065/LTP14, At4g08530/LTP15.
BnaC05g28570D	489.755	-1.4166	0.246641	-5.74357	9.27013e-09	6.79302e-07	740	60.598	735	57.585	324	22.013	198	18.404	GO:0005960;GO:0006546;GO:0019464	K02437	166	100	AT1G32470.1	166	100	95.18	protein_coding	AT1G32470	Single hybrid motif superfamily protein	Na
BnaC05g35500D	1012.41	-1.31559	0.229229	-5.7392	9.51239e-09	6.96117e-07	1339	36.863	1647	43.381	637	14.55	488	15.25	GO:0000234;GO:0006656;GO:0008152;GO:0008168	K05929	481	100	AT3G18000.1	491	97.96	91.06	protein_coding	XPL1	S-adenosyl-L-methionine-dependent methyltransferases superfamily protein	Arabidopsis thaliana N-methyltransferase-like protein mRNA. Reduce transmission through pollen.
BnaC08g23290D	184.45	-1.74587	0.304486	-5.73384	9.81847e-09	7.15631e-07	309	15.033	283	13.172	84	3.391	72	3.976	Na	Na	417	100	AT3G51940.1	453	100	58.19	protein_coding	AT3G51940	Na	Na
BnaC02g47680D	4186.19	-1.17805	0.206061	-5.71699	1.08428e-08	7.82952e-07	6233	591.382	5723	519.502	3049	240.019	2021	217.653	GO:0006952	Na	77	100	AT2G02130.1	77	100	85.71	protein_coding	LCR68	low-molecular-weight cysteine-rich 68	Predicted to encode a PR (pathogenesis-related) protein. Belongs to the plant defensin (PDF) family with the following members: At1g75830/PDF1.1, At5g44420/PDF1.2a, At2g26020/PDF1.2b, At5g44430/PDF1.2c, At2g26010/PDF1.3, At1g19610/PDF1.4, At1g55010/PDF1.5, At2g02120/PDF2.1, At2g02100/PDF2.2, At2g02130/PDF2.3, At1g61070/PDF2.4, At5g63660/PDF2.5, At2g02140/PDF2.6, At5g38330/PDF3.1 and At4g30070/PDF…
BnaA09g38530D	46.9345	-2.70328	0.472933	-5.71598	1.09072e-08	7.86564e-07	91	7.432	84	6.563	8	0.542	8	0.742	GO:0003677;GO:0003700	Na	248	100	AT3G60490.1	256	98.83	75.1	protein_coding	AT3G60490	Integrase-type DNA-binding superfamily protein	encodes a member of the DREB subfamily A-4 of ERF/AP2 transcription factor family. The protein contains one AP2 domain. There are 17 members in this subfamily including TINY.
BnaC06g27090D	95.8518	-2.45833	0.431225	-5.70081	1.19242e-08	8.54244e-07	202	35.11	144	23.946	36	5.192	11	2.17	Na	K16223	116	83.62	AT4G20370.1	175	55.43	78.35	protein_coding	TSF	PEBP (phosphatidylethanolamine-binding protein) family protein	Encodes a floral inducer that is a homolog of FT. Plants overexpressing this gene flower earlier than Col. Loss-of-function mutations flower later in short days. TSF and FT play overlapping roles in the promotion of flowering, with FT playing the dominant role.TSF sequences show extensive variation in different accessions and may contribute to quantitative variation in flowering time in these acc…
BnaA03g39170D	85.1956	-2.44807	0.429462	-5.70032	1.1958e-08	8.55536e-07	107	3.956	201	7.11	22	0.675	18	0.755	Na	Na	549	100	AT4G34950.1	567	97.71	84.3	protein_coding	AT4G34950	Major facilitator superfamily protein	Na
BnaA06g39810D	74.1752	-2.40302	0.42275	-5.68426	1.31379e-08	9.33536e-07	108	6.192	158	8.667	18	0.856	18	1.171	GO:0003677;GO:0003700;GO:0005634;GO:0046983	Na	257	100	AT2G03710.1	258	100	82.24	protein_coding	2018-09-04	K-box region and MADS-box transcription factor family protein	This gene belongs to the family of SEP genes. It is involved in the development of sepals, petals, stamens and carpels. Additionally, it plays a central role in the determination of flower meristem and organ identity.
BnaCnng21190D	2110.65	-1.15535	0.20326	-5.68409	1.3151e-08	9.33536e-07	2914	110.282	3088	111.812	1520	47.729	1057	45.407	GO:0003824;GO:0019752	K15741	509	99.8	AT5G23010.1	506	100	80.91	protein_coding	MAM1	methylthioalkylmalate synthase 1	Encodes a methylthioalkylmalate synthase, catalyzes the condensation reactions of the first two rounds of methionine chain elongation in the biosynthesis of methionine-derived glucosinolates.
BnaC09g12360D	84.6382	-2.31812	0.407864	-5.68356	1.3192e-08	9.35225e-07	142	3.12	157	3.3	19	0.346	25	0.623	GO:0000166;GO:0005524;GO:0017111	Na	831	100	AT1G64110.2	829	100	92.45	protein_coding	DAA1	P-loop containing nucleoside triphosphate hydrolases superfamily protein	Target promoter of the male germline-specific transcription factor DUO1.
BnaA02g35950D	51.3591	-2.59523	0.457411	-5.67374	1.39715e-08	9.8154e-07	93	5.003	96	4.941	10	0.446	10	0.611	GO:0003677	Na	263	100	AT1G75240.1	309	99.68	73.05	protein_coding	HB33	homeobox protein 33	Encodes a zinc finger-homeodomain transcription factor ZHD5. Nuclear import and DNA binding of the ZHD5 transcription factor is modulated by a competitive peptide inhibitor MIF1 (AT1G74660).
BnaCnng13140D	551.754	-1.38977	0.245397	-5.66336	1.48433e-08	1.0361e-06	828	79.176	825	75.476	375	29.752	223	24.204	Na	Na	130	100	AT5G65660.1	136	95.59	87.69	protein_coding	AT5G65660	hydroxyproline-rich glycoprotein family protein	Na
BnaC04g49020D	21.9667	-3.31262	0.585526	-5.65751	1.53584e-08	1.06932e-06	36	3.704	54	5.315	0	0	0	0	GO:0005576;GO:0006952;GO:0008200	Na	98	100	AT1G47540.2	99	100	65.66	protein_coding	AT1G47540	Scorpion toxin-like knottin superfamily protein	Na
BnaC02g20410D	1279.13	-1.56241	0.276479	-5.65111	1.59414e-08	1.10566e-06	2108	221.73	1860	187.18	872	76.101	401	47.877	GO:0006952;GO:0009607	Na	137	100	AT1G70830.1	335	46.87	61.78	protein_coding	MLP28	MLP-like protein 28	Na
BnaA06g37520D	421.802	-1.54197	0.273186	-5.64441	1.65749e-08	1.14522e-06	565	29.895	740	37.461	214	9.395	191	11.471	Na	Na	284	100	AT1G52030.2	642	60.9	37.08	protein_coding	MBP2	myrosinase-binding protein 2	Similar to myrosinase binding proteins which may be involved in metabolizing glucosinolates and forming defense compounds to protect against herbivory. Also similar to lectins and other agglutinating factors. Expressed only in flowers.
BnaC06g23830D	171.183	-1.88006	0.333114	-5.64388	1.66259e-08	1.14729e-06	293	18.447	270	16.264	61	3.186	68	4.86	GO:0015031	K12197	203	100	AT1G73030.1	203	100	98.03	protein_coding	VPS46.2	SNF7 family protein	Encodes an ESCRT-related protein: CHMP1A/AT1G73030; CHMP1B/AT1G17730. CHMP1A and B mediate multivesicular body sorting of auxin carriers and are required for plant development. ESCRT: Endosomal Sorting Complexes Required For Transport machinery; CHMP: Charged Multivesicular Body Protein/Chromatin Modifying Protein.
BnaCnng76580D	38.6541	-3.04056	0.539432	-5.63661	1.73435e-08	1.19379e-06	98	7.665	53	3.966	6	0.389	1	0.089	GO:0016491;GO:0055114	K05282	259	100	AT5G51810.1	378	68.52	88.8	protein_coding	GA20OX2	gibberellin 20 oxidase 2	Encodes gibberellin 20-oxidase. Involved in gibberellin biosynthesis. Up-regulated by far red light in elongating petioles. Not regulated by a circadian clock.
BnaA08g26960D	81.7498	-2.32624	0.415941	-5.59272	2.23539e-08	1.51567e-06	115	4.687	176	6.862	29	0.981	15	0.694	GO:0015743	Na	498	95.98	AT1G08440.1	501	95.41	85.36	protein_coding	AT1G08440	Aluminium activated malate transporter family protein	Na
BnaC08g41840D	59.2019	-2.58619	0.462404	-5.59293	2.23276e-08	1.51567e-06	86	8.172	133	12.092	17	1.34	7	0.755	Na	Na	150	-	-	-	-	-	-	-	-	-
BnaC03g20670D	80.6367	-2.24802	0.402173	-5.58968	2.27488e-08	1.54052e-06	147	15.489	136	13.71	32	2.798	15	1.794	Na	Na	192	100	AT2G37300.2	248	77.82	71.5	protein_coding	ABCI16	Na	Na
BnaA09g05220D	1379.67	-1.19824	0.214911	-5.57552	2.46794e-08	1.66505e-06	1869	70.211	2096	75.332	989	30.825	661	28.185	GO:0004672;GO:0004674;GO:0004713;GO:0005509;GO:0005524;GO:0006468	K13412	486	98.97	AT5G23580.1	490	98.16	88.77	protein_coding	CDPK9	calmodulin-like domain protein kinase 9	unique family of enzymes containing a single polypeptide chain with a kinase domain at the amino terminus and a putative calcium-binding EF hands structure at the carboxyl terminus; recombinant protein is fully active and induced by Ca2+
BnaA09g13230D	1862.09	-1.3736	0.246927	-5.56278	2.65507e-08	1.78467e-06	2841	208.57	2716	190.767	964	58.719	989	82.415	Na	Na	276	57.97	AT3G22142.1	1480	10.81	51.25	protein_coding	AT3G22142	Bifunctional inhibitor/lipid-transfer protein/seed storage 2S albumin superfamily protein	Encodes a Protease inhibitor/seed storage/LTP family protein
BnaA07g28390D	35.8979	-2.8651	0.515324	-5.55981	2.70074e-08	1.81312e-06	60	1.607	78	1.999	6	0.133	3	0.091	GO:0005215;GO:0006810;GO:0016020	Na	622	100	AT1G69870.1	620	100	84.57	protein_coding	NRT1.7	nitrate transporter 1.7	Encodes a low affinity nitrate transporter NRT1.7. Expressed in phloem. Responsible for source-to-sink remobilization of nitrate.
BnaA10g25840D	649.9	-1.53117	0.275708	-5.5536	2.79838e-08	1.87175e-06	1145	45.183	858	32.393	417	13.653	232	10.392	Na	Na	137	100	AT5G04350.1	146	100	63.01	protein_coding	AT5G04350	Plant self-incompatibility protein S1 family	Na
BnaA09g54380D	49.7128	-2.58434	0.465442	-5.55245	2.81699e-08	1.87958e-06	97	10.959	86	9.296	9	0.844	10	1.282	GO:0004601;GO:0006979;GO:0020037;GO:0055114	K00430	179	100	AT2G38380.1	349	51.29	74.3	protein_coding	AT2G38380	Peroxidase superfamily protein	Na
BnaC02g42260D	61.0494	-2.38705	0.429982	-5.55151	2.83211e-08	1.88505e-06	98	3.484	121	4.116	17	0.501	13	0.525	GO:0005215;GO:0006810;GO:0016020	Na	571	98.95	AT5G62680.1	616	91.72	92.57	protein_coding	GTR2	Major facilitator superfamily protein	Encodes a high-affinity, proton-dependent glucosinolate-specific transporter that is crucial for the transport of both methionine- and tryptophan-derived glucosinolates to seeds.
BnaA09g26260D	20.5369	-3.25547	0.586501	-5.55066	2.84592e-08	1.89193e-06	40	1.874	44	1.972	0	0	0	0	Na	Na	433	100	AT1G30280.1	455	100	76.2	protein_coding	AT1G30280	Chaperone DnaJ-domain superfamily protein	Na
BnaA09g03960D	16887.8	-1.38462	0.250179	-5.53451	3.12108e-08	2.04489e-06	29132	1773.72	21330	1242.5	11615	586.747	6764	467.461	Na	Na	81	-	-	-	-	-	-	-	-	-
BnaA07g27510D	48.3554	-2.85163	0.515428	-5.53254	3.15626e-08	2.06546e-06	116	16.382	69	9.323	11	1.289	2	0.321	Na	Na	143	100	AT1G68870.1	147	100	70.59	protein_coding	SOFL2	SOB five-like 2	AtSOFL1 acts redundantly with AtSOFL2 as positive regulator of cytokinin levels and cytokinin-mediated development.
BnaC09g12820D	39.1135	-3.02745	0.547384	-5.53075	3.18858e-08	2.0841e-06	44	1.35	110	3.23	2	0.051	4	0.139	GO:0046983	Na	605	100	AT1G63650.1	596	100	85.97	protein_coding	EGL3	basic helix-loop-helix (bHLH) DNA-binding superfamily protein	Mutant has reduced trichomes, anthocyanin, and seed coat mucilage and abnormally patterned stomates. Encodes a bHLH Transcription Factor 1. The protein is functionally redundant with GL3 and TT8 and interacts with TTG1, the myb proteins GL1, PAP1 and 2, CPC and TRY, and it will form heterodimers with GL3. Expression in N (non-hair cell forming) cell layers is negatively regulated by WER. Expressi…
BnaC03g32940D	8888.8	-1.17236	0.212048	-5.52875	3.22512e-08	2.10545e-06	11787	563.552	13613	622.699	6687	265.265	4152	225.329	GO:0004014;GO:0006597;GO:0008295	K01611	367	100	AT3G02470.1	366	100	92.92	protein_coding	SAMDC	S-adenosylmethionine decarboxylase	Encodes a S-adenosylmethionine decarboxylase involved in polyamine biosynthesis.
BnaC08g19040D	200.132	-1.60216	0.290753	-5.51037	3.58083e-08	2.31847e-06	303	4.814	324	4.925	112	1.476	76	1.371	GO:0003677;GO:0005634;GO:0009725;GO:0046983	K14486	846	100	AT1G19850.1	902	100	84.29	protein_coding	MP	Transcriptional factor B3 family protein / auxin-responsive factor AUX/IAA-related	Encodes a transcription factor (IAA24) mediating embryo axis formation and vascular development. Similar to AUXIN RESPONSIVE FACTOR 1 (ARF1) shown to bind to auxin responsive elements (AREs), and to the maize transcriptional activator VIVIPAROUS 1( VP1). In situ hybridization shows expression in provascular tissue of embryos, the emerging shoot primordia, then is restricted to provascular tissue,…
BnaC08g11750D	230.497	-1.61043	0.292405	-5.50754	3.63873e-08	2.34781e-06	375	29.033	347	25.703	110	7.066	101	8.876	GO:0003677	Na	210	100	AT4G24660.1	220	100	81.45	protein_coding	HB22	homeobox protein 22	Na
BnaA09g25160D	152.013	-1.82932	0.332309	-5.50489	3.69399e-08	2.37454e-06	229	6.376	269	7.166	81	1.871	43	1.359	GO:0000166;GO:0005524;GO:0016020;GO:0016887;GO:0017111	Na	649	100	AT1G31770.1	648	100	93.99	protein_coding	ABCG14	ATP-binding cassette 14	Na
BnaC09g28100D	64.766	-2.28757	0.416873	-5.48744	4.07809e-08	2.603e-06	108	2.83	121	3.034	20	0.435	15	0.446	GO:0004252;GO:0006508;GO:0042802;GO:0043086	Na	775	100	AT5G51750.1	780	100	88.99	protein_coding	SBT1.3	subtilase 1.3	Na
BnaC07g43250D	128.894	-1.83044	0.333732	-5.48475	4.14044e-08	2.63353e-06	194	16.438	228	18.483	60	4.218	43	4.136	Na	Na	239	99.16	AT4G31330.1	239	99.16	91.14	protein_coding	AT4G31330	Protein of unknown function, DUF599	Na
BnaC03g41390D	94.605	-2.55869	0.466774	-5.48163	4.21416e-08	2.67729e-06	183	97.933	164	83.968	9	3.996	26	15.793	Na	Na	37	-	-	-	-	-	-	-	-	-
BnaC08g37910D	120.294	-2.48957	0.454309	-5.47989	4.25582e-08	2.70061e-06	118	9.702	322	25.33	24	1.637	27	2.52	GO:0005515	K00799	219	98.17	AT1G17180.1	221	97.29	79.07	protein_coding	GSTU25	glutathione S-transferase TAU 25	Encodes glutathione transferase belonging to the tau class of GSTs. Naming convention according to Wagner et al. (2002).
BnaA07g14830D	4942.93	-1.10364	0.201427	-5.4791	4.27497e-08	2.70645e-06	7253	919.929	6630	804.532	3581	376.841	2593	373.308	Na	Na	86	-	-	-	-	-	-	-	-	-
BnaA09g03850D	149.686	-2.13726	0.390763	-5.46945	4.51426e-08	2.8501e-06	228	39.629	290	48.224	74	10.671	24	4.735	Na	Na	116	100	AT3G05490.1	119	100	70	protein_coding	RALFL22	ralf-like 22	Member of a diversely expressed predicted peptide family showing sequence similarity to tobacco Rapid Alkalinization Factor (RALF), and is believed to play an essential role in the physiology of Arabidopsis. Consists of a single exon and is characterized by a conserved C-terminal motif and N-terminal signal peptide.
BnaA04g24590D	43.4075	-2.60569	0.477011	-5.46254	4.69374e-08	2.95782e-06	80	4.01	81	3.885	9	0.374	7	0.398	Na	Na	366	100	AT2G42570.1	367	100	88.56	protein_coding	TBL39	TRICHOME BIREFRINGENCE-LIKE 39	Encodes a member of the TBL (TRICHOME BIREFRINGENCE-LIKE) gene family containing a plant-specific DUF231 (domain of unknown function) domain. TBL gene family has 46 members, two of which (TBR/AT5G06700 and TBL3/AT5G01360) have been shown to be involved in the synthesis and deposition of secondary wall cellulose, presumably by influencing the esterification state of pectic polymers. A nomenclature…
BnaC01g01910D	105.408	-2.8346	0.518953	-5.46215	4.704e-08	2.96085e-06	80	6.306	326	24.584	23	1.504	6	0.537	Na	K08233	257	99.61	AT4G37150.1	256	100	76.17	protein_coding	MES9	methyl esterase 9	Encodes a protein shown to have carboxylesterase activity, methyl salicylate esterase activity, methyl jasmonate esterase activity, and methyl IAA esterase activity in vitro. MES9 appears to be involved in MeSA hydrolysis in planta. Expression of MES9 can restore systemic acquired resistance in SAR-deficient tobacco plants. This protein does not act on MeGA4, or MEGA9 in vitro.
BnaA08g26690D	63.1712	-2.34492	0.429625	-5.45807	4.81326e-08	3.01916e-06	127	8.225	98	6.072	18	0.967	14	1.029	GO:0003700;GO:0005622;GO:0016602;GO:0043565;GO:0046982	K08066	191	100	AT1G08970.4	231	94.81	70.32	protein_coding	NF-YC9	nuclear factor Y, subunit C9	heme activated protein (HAP5c)
BnaC06g02520D	166.486	-1.82503	0.33441	-5.45747	4.82961e-08	3.02592e-06	294	32.91	249	26.667	63	5.851	67	8.513	Na	Na	81	97.53	AT1G49310.1	82	96.34	81.01	protein_coding	AT1G49310	Na	Na
BnaA02g22460D	59.3584	-2.40239	0.441799	-5.43775	5.39567e-08	3.3574e-06	89	7.357	125	9.886	15	1.029	13	1.22	GO:0003993	Na	245	100	AT5G44020.1	272	100	78.39	protein_coding	AT5G44020	HAD superfamily, subfamily IIIB acid phosphatase	Na
BnaA05g26870D	202.364	-2.47286	0.455157	-5.43297	5.54237e-08	3.4369e-06	165	9.077	575	30.263	42	1.917	45	2.81	GO:0005515	Na	326	100	AT3G12145.1	325	100	71.78	protein_coding	FLR1	Leucine-rich repeat (LRR) family protein	A novel leucine-rich repeat protein. Interacts directly with MADS domain transcription factor.
BnaC02g40320D	67.6854	-2.21897	0.40896	-5.42587	5.76725e-08	3.56013e-06	115	6.65	122	6.75	23	1.104	16	1.05	GO:0005515	Na	300	100	AT5G26280.1	350	86.29	74.83	protein_coding	AT5G26280	TRAF-like family protein	Na
BnaA03g46710D	85.1217	-2.08802	0.384905	-5.42477	5.80283e-08	3.57399e-06	139	4.783	153	5.037	36	1.028	20	0.781	GO:0005672;GO:0006367	K03123	120	88.33	AT4G24440.1	106	100	97.17	protein_coding	AT4G24440	transcription initiation factor IIA gamma chain / TFIIA-gamma (TFIIA-S)	Na
BnaC01g10480D	836.063	-1.20402	0.221944	-5.42491	5.79848e-08	3.57399e-06	1195	73.27	1211	71.039	599	30.472	397	27.63	GO:0005515	Na	243	100	AT4G17940.1	274	100	68.84	protein_coding	AT4G17940	Tetratricopeptide repeat (TPR)-like superfamily protein	Na
BnaA06g06880D	41.4238	-2.90032	0.534746	-5.42372	5.83699e-08	3.59097e-06	78	3.655	82	3.676	1	0.039	7	0.372	Na	Na	433	99.77	AT1G11170.1	438	98.63	82.87	protein_coding	AT1G11170	Protein of unknown function (DUF707)	Na
BnaC04g45720D	4072.9	-1.47379	0.272222	-5.41392	6.16593e-08	3.77203e-06	6277	219.2	6154	205.608	2964	85.879	1314	52.085	GO:0006812;GO:0006816;GO:0008324;GO:0015369;GO:0016021;GO:0055085	K07300	465	94.62	AT2G38170.3	475	92.63	89.09	protein_coding	CAX1	cation exchanger 1	Encodes a high affinity vacuolar calcium antiporter. The residue His 338 is critical to Ca2+ transport activity. Disruption of CAX1 reduces manganese and zinc of shoot tissue and results in a decrease in the activity of vacuolar V-type proton ATPase.
BnaA06g18630D	122.414	-2.07783	0.385162	-5.3947	6.86375e-08	4.18013e-06	184	9.038	236	11.091	60	2.445	23	1.282	GO:0005618;GO:0005975;GO:0006073;GO:0016762;GO:0048046	K08235	292	100	AT3G44990.1	293	100	88.4	protein_coding	XTH31	xyloglucan endo-transglycosylase-related 8	Encodes a xyloglucan endotransglycosylase/hydrolase.
BnaAnng07370D	380.73	-1.47884	0.275284	-5.37206	7.78414e-08	4.67271e-06	617	11.019	545	9.312	191	2.83	185	3.75	GO:0003824;GO:0005975;GO:0043169	K00700	1055	78.77	AT2G36390.1	858	96.85	88.21	protein_coding	SBE2.1	starch branching enzyme 2.1	Encodes a starch branching enzyme (EC.2.4.1.18) similar to SBE2 from maize and rice. Expressed throughout plant tissues.
BnaC08g05970D	38.7407	-2.68957	0.500732	-5.37129	7.81755e-08	4.6773e-06	63	2.885	83	3.637	6	0.228	6	0.312	GO:0000166;GO:0008270;GO:0016491;GO:0055114	K00121	390	100	AT4G22110.1	389	100	81.54	protein_coding	AT4G22110	GroES-like zinc-binding dehydrogenase family protein	Na
BnaC01g21190D	1654.76	-1.46623	0.273104	-5.36876	7.92778e-08	4.72249e-06	2670	89.401	2372	75.987	1190	33.06	549	20.866	GO:0000272;GO:0003824;GO:0005975;GO:0016161	K01177	548	100	AT4G17090.1	548	100	91.67	protein_coding	CT-BMY	chloroplast beta-amylase	Encodes a beta-amylase targeted to the chloroplast. Transgenic BMY8 RNAi lines fail to accumulate maltose during cold shock suggesting that maltose accumulation coincides with BMY8 expression. Apart from maltose, the sugar content of the RNAi lines were similar to wildtype (glucose and sucrose unaffected).
BnaA09g26860D	1356.11	-1.29701	0.241664	-5.36698	8.00643e-08	4.76413e-06	1828	114.147	2162	129.162	996	51.602	557	39.479	Na	Na	227	100	AT1G29390.1	226	100	80.18	protein_coding	COR314-TM2	cold regulated 314 thylakoid membrane 2	Integral membrane protein in the inner envelope of chloroplasts. Provide freezing tolerance.
BnaC07g47260D	244.824	-1.80005	0.335649	-5.36291	8.18913e-08	4.86222e-06	365	16.124	432	18.258	83	3.042	108	5.416	GO:0000166;GO:0008270;GO:0016491;GO:0055114	K00083	360	100	AT4G39330.1	360	100	91.67	protein_coding	CAD9	cinnamyl alcohol dehydrogenase 9	Na
BnaA01g14320D	201.269	-1.56004	0.290918	-5.3625	8.20798e-08	4.8681e-06	303	24.68	323	25.171	117	7.907	77	7.119	Na	K17279	115	100	AT4G24960.1	135	100	72.79	protein_coding	HVA22D	HVA22 homologue D	Homologous to a eukaryote specific ABA- and stress-inducible gene first isolated from barley. Groups in one subfamily with ATHVA22E. Along with other members of the ATHVA22 family, it may be involved in regulation of autophagy during development.
BnaA04g27110D	269.399	-1.70504	0.318846	-5.34754	8.91569e-08	5.24607e-06	347	30.156	516	42.903	115	8.292	114	11.245	GO:0020037	Na	134	98.51	AT2G46650.1	132	100	84.85	protein_coding	CB5-C	cytochrome B5 isoform C	member of Cytochromes b5
BnaA07g28820D	415.927	-1.68161	0.314774	-5.34226	9.17941e-08	5.36823e-06	630	22.268	694	23.469	153	4.487	199	7.984	GO:0003824;GO:0005975	Na	499	100	AT1G70710.1	492	100	91.4	protein_coding	GH9B1	glycosyl hydrolase 9B1	endo-1,4-beta-glucanase. Involved in cell elongation.
BnaA08g25470D	717.735	-1.51143	0.283087	-5.3391	9.3411e-08	5.44524e-06	1133	47.214	1074	42.819	316	10.926	368	17.407	GO:0004185;GO:0006508	K16297	487	100	AT1G11080.2	495	99.19	89.21	protein_coding	scpl31	serine carboxypeptidase-like 31	Na
BnaC07g16190D	90.5299	-2.40236	0.450134	-5.33699	9.44999e-08	5.49694e-06	133	5.255	195	7.372	36	1.18	9	0.404	GO:0003677;GO:0003700	K09284	361	100	AT5G67180.1	352	100	75.14	protein_coding	TOE3	target of early activation tagged (EAT) 3	Na
BnaA04g04340D	67.5008	-2.41225	0.452219	-5.33425	9.59422e-08	5.57489e-06	98	6.513	146	9.283	12	0.662	18	1.358	GO:0006839;GO:0031966	K15103	305	100	AT3G54110.1	306	99.67	93.11	protein_coding	PUMP1	plant uncoupling mitochondrial protein 1	Member of Uncoupling protein PUMP2 family. Encodes a mitochondrial uncoupling protein AtUCP1 involved in maintain the redox poise of the mitochondrial electron transport chain to facilitate photosynthetic metabolism. Disruption of UCP1 results in a photosynthetic phenotype. Specifically there is a restriction in photorespiration with a decrease in the rate of oxidation of photorespiratory glycine…
BnaC09g13360D	554.431	-1.23609	0.23188	-5.33072	9.78246e-08	5.67216e-06	779	29.427	829	29.961	373	11.691	271	11.62	GO:0050660;GO:0050661;GO:0055114	Na	461	98.92	AT1G62540.1	457	99.78	82.89	protein_coding	FMO GS-OX2	flavin-monooxygenase glucosinolate S-oxygenase 2	belongs to the flavin-monooxygenase (FMO) family, encodes a glucosinolate S-oxygenase that catalyzes the conversion of methylthioalkyl glucosinolates to methylsulfinylalkyl glucosinolates
BnaA10g25810D	28.9002	-3.04316	0.57178	-5.32225	1.0249e-07	5.92374e-06	35	1.888	81	4.18	3	0.134	0	0	GO:0008168	Na	376	92.29	AT5G04380.1	385	90.13	78.1	protein_coding	AT5G04380	S-adenosyl-L-methionine-dependent methyltransferases superfamily protein	Na
BnaC01g16810D	405.514	-1.33719	0.251797	-5.31059	1.0927e-07	6.2823e-06	611	45.458	591	42.068	239	14.753	201	16.974	Na	K17279	135	100	AT4G24960.1	135	100	86.76	protein_coding	HVA22D	HVA22 homologue D	Homologous to a eukaryote specific ABA- and stress-inducible gene first isolated from barley. Groups in one subfamily with ATHVA22E. Along with other members of the ATHVA22 family, it may be involved in regulation of autophagy during development.
BnaC02g15670D	1660.39	-1.13246	0.213275	-5.30987	1.09704e-07	6.30059e-06	2324	106.763	2376	104.429	1099	41.889	919	47.921	Na	Na	337	100	AT5G51550.1	337	100	93.77	protein_coding	EXL3	EXORDIUM like 3	Na
BnaC02g42250D	202.511	-1.5306	0.288363	-5.3079	1.10898e-07	6.36241e-06	313	5.103	313	4.882	117	1.583	81	1.499	GO:0000166;GO:0006200;GO:0006754;GO:0006812;GO:0016021;GO:0016887;GO:0019829;GO:0046872	K01535	962	100	AT5G62670.1	956	100	97.82	protein_coding	HA11	H(+)-ATPase 11	Na
BnaA08g15710D	204.49	-1.58006	0.297727	-5.30707	1.114e-07	6.38453e-06	313	5.365	325	5.33	99	1.408	91	1.771	GO:0005515	Na	575	100	AT4G37590.1	580	100	85.37	protein_coding	NPY5	Phototropic-responsive NPH3 family protein	A member of the NPY gene family (NPY1/AT4G31820, NPY2/AT2G14820, NPY3/AT5G67440, NPY4/AT2G23050, NPY5/AT4G37590). Involved in auxin-mediated organogenesis.
BnaC03g20240D	3058.22	-1.24886	0.23584	-5.29538	1.18768e-07	6.79249e-06	3984	116.852	4919	138.035	1793	43.633	1666	55.465	GO:0004672;GO:0004713;GO:0005524;GO:0006468	Na	644	100	AT2G36570.1	672	97.77	86	protein_coding	AT2G36570	Leucine-rich repeat protein kinase family protein	Na
BnaC09g35740D	756.255	-1.18726	0.224205	-5.29542	1.18741e-07	6.79249e-06	1045	26.442	1124	27.211	503	10.56	394	11.316	GO:0003677;GO:0005634;GO:0009725;GO:0046983	Na	759	100	AT5G60450.1	788	100	82.56	protein_coding	ARF4	auxin response factor 4	Encodes a member of the ARF family of transcription factors which mediate auxin responses. ARF4 appears to have redundant function with ETT(ARF3) in specifying abaxial cell identity.
BnaC04g25390D	114.835	-1.86739	0.352976	-5.29041	1.22045e-07	6.96527e-06	173	5.777	206	6.581	45	1.247	42	1.592	GO:0004672;GO:0004674;GO:0004713;GO:0005524;GO:0006468;GO:0030246	Na	608	97.7	AT3G55550.1	684	86.84	85.52	protein_coding	AT3G55550	Concanavalin A-like lectin protein kinase family protein	Na
BnaA08g13950D	46.9436	-2.49048	0.471489	-5.28215	1.27673e-07	7.25606e-06	77	7.34	95	8.664	9	0.712	10	1.082	GO:0003677;GO:0003682	K09422	68	82.35	AT5G53200.1	106	52.83	76.79	protein_coding	TRY	Homeodomain-like superfamily protein	Na
BnaA09g04280D	67.6801	-2.68704	0.510156	-5.2671	1.38597e-07	7.77144e-06	59	2.83	198	9.086	13	0.517	8	0.436	GO:0005515	Na	350	99.43	AT5G26280.1	350	99.43	81.61	protein_coding	AT5G26280	TRAF-like family protein	Na
BnaAnng14710D	48.705	-2.44648	0.464658	-5.26513	1.40089e-07	7.847e-06	99	5.526	78	4.165	11	0.509	10	0.634	Na	Na	193	100	AT1G20070.1	193	100	77.95	protein_coding	AT1G20070	Na	Na
BnaCnng64850D	635.011	-1.39658	0.265292	-5.26431	1.40719e-07	7.87418e-06	808	36.272	1103	47.373	351	13.073	311	15.847	GO:0000287;GO:0003862;GO:0005737;GO:0009098;GO:0051287;GO:0055114	K00052	406	100	AT5G14200.1	409	100	91.2	protein_coding	IMD1	isopropylmalate dehydrogenase 1	The AtIMD1 is one out of 3 genes encoding the enzyme 3-isopropylmalate dehydrogenase involved in leucine biosynthesis in Arabidopsis. Its subcellular location has been targeted to plastids. Encodes methylthioalkylmalate dehydrogenase. Involved in glucosinolate biosynthesis, in methionine chain elongation.
BnaA10g15440D	292.205	-1.54766	0.294103	-5.2623	1.42267e-07	7.95264e-06	437	12.54	469	12.876	133	3.167	141	4.593	GO:0006508;GO:0008233	K01301	669	100	AT5G19740.1	681	100	80	protein_coding	AT5G19740	Peptidase M28 family protein	Na
BnaC09g39010D	93.6433	-2.2077	0.420508	-5.25007	1.52038e-07	8.45541e-06	185	18.174	142	13.347	20	1.63	31	3.457	GO:0016020;GO:0016021;GO:0022857;GO:0022891;GO:0055085	K08145	121	97.52	AT5G18840.1	482	24.48	93.22	protein_coding	AT5G18840	Major facilitator superfamily protein	Na
BnaC09g00120D	128.58	-2.02083	0.38535	-5.24412	1.57028e-07	8.71512e-06	255	23.047	180	15.565	37	2.775	47	4.822	Na	K17471	224	100	AT4G02700.1	646	34.67	84.38	protein_coding	SULTR3%3B2	sulfate transporter 3;2	Na
BnaC03g01360D	97.2573	-2.07522	0.397655	-5.21865	1.80232e-07	9.87214e-06	174	7.035	160	6.189	47	1.577	18	0.826	Na	Na	502	100	AT5G03670.1	516	100	80.58	protein_coding	TRM28	Na	Na
BnaA05g36080D	652.415	-1.27521	0.244433	-5.21703	1.81813e-07	9.92876e-06	857	57.016	1054	67.088	400	22.08	333	25.147	Na	Na	188	100	AT3G20390.1	187	100	87.77	protein_coding	AT3G20390	endoribonuclease L-PSP family protein	Na
BnaA06g37970D	292.036	-1.3716	0.263146	-5.21233	1.86485e-07	1.01737e-05	436	16.229	437	15.562	176	5.435	136	5.746	GO:0003824;GO:0004084;GO:0008152;GO:0009081	K00826	392	100	AT1G10060.2	384	100	87.5	protein_coding	BCAT-1	branched-chain amino acid transaminase 1	encodes a mitochondrial branched-chain amino acid aminotransferase. Complements the yeast leu/iso-leu/val auxotrophy mutant.
BnaA10g26420D	88.1813	-1.93447	0.371341	-5.2094	1.89449e-07	1.03148e-05	146	5.191	149	5.068	37	1.091	27	1.09	GO:0003682	Na	571	100	AT5G03680.1	591	100	82.64	protein_coding	PTL	Duplicated homeodomain-like superfamily protein	Recessive mutations are defective in organ initiation and orientation in the second whorl. This gene encodes a trihelix transcription factor whose expression is limited to margins of floral and vegetative organs. Overexpression and double mutant analyses suggest that this gene is involved in limiting lateral growth of organs.
BnaC09g15210D	22.129	-3.08543	0.592478	-5.20767	1.91227e-07	1.03908e-05	66	8.948	24	3.113	0	0	0	0	GO:0003700;GO:0043565	Na	149	100	AT1G59530.1	148	100	75.84	protein_coding	bZIP4	basic leucine-zipper 4	Na
BnaAnng33440D	131.805	-1.91246	0.367458	-5.20458	1.9444e-07	1.05443e-05	216	16.938	224	16.805	72	4.684	29	2.581	GO:0006952;GO:0009607	Na	114	100	AT1G24020.1	155	73.55	87.72	protein_coding	MLP423	MLP-like protein 423	Na
BnaA06g36180D	441.727	-1.44317	0.277316	-5.20405	1.94986e-07	1.05634e-05	726	27.682	615	22.435	303	9.586	161	6.968	GO:0005215;GO:0006810;GO:0016020;GO:0016021	K15283	407	99.75	AT5G46110.4	415	97.83	89.9	protein_coding	APE2	Glucose-6-phosphate/phosphate translocator-related	Encodes a chloroplast triose phosphate / 3-phosphoglycerate translocator that transports triose phosphates derived from the Calvin cycle in the stroma to the cytosol for use in sucrose synthesis and other biosynthetic processes. A tpt mutant has altered acclimation responses.
BnaA03g42900D	190.039	-1.5385	0.295792	-5.20128	1.97923e-07	1.07118e-05	277	14.071	312	15.163	103	4.341	80	4.613	Na	K14977	302	100	AT4G17050.1	298	100	91.39	protein_coding	UGLYAH	ureidoglycine aminohydrolase	Encodes a protein with ureidoglycine aminohydrolase activity.
BnaA02g12330D	4290.27	-1.03262	0.198583	-5.19991	1.99381e-07	1.07777e-05	6030	402.048	5828	371.769	3127	172.984	2398	181.484	GO:0016491	Na	162	100	AT1G65980.1	162	100	96.3	protein_coding	TPX1	thioredoxin-dependent peroxidase 1	thioredoxin-dependent peroxidase
BnaC03g00070D	262.116	-1.41292	0.271761	-5.19911	2.00241e-07	1.0797e-05	400	10.117	391	9.462	166	3.484	110	3.158	Na	K10268	676	99.41	AT5G01720.1	665	100	85.57	protein_coding	AT5G01720	RNI-like superfamily protein	Na
BnaA07g32150D	289.455	-2.33328	0.449287	-5.1933	2.06603e-07	1.10934e-05	611	71.409	422	47.186	33	3.2	98	13.001	GO:0006952	Na	79	100	AT5G44420.1	80	100	86.25	protein_coding	PDF1.2	plant defensin 1.2	Encodes an ethylene- and jasmonate-responsive plant defensin. mRNA levels are not responsive to salicylic acid treatment; although jasmonate and salicylic acid can act synergistically to enhance the expression of this gene. Belongs to the plant defensin (PDF) family with the following members: At1g75830/PDF1.1, At5g44420/PDF1.2a, At2g26020/PDF1.2b, At5g44430/PDF1.2c, At2g26010/PDF1.3, At1g19610/P…
BnaC01g07390D	79.7818	-2.11146	0.408521	-5.16855	2.35915e-07	1.25805e-05	142	6.455	134	5.828	36	1.358	15	0.774	GO:0006508;GO:0008236	K01285	390	100	AT2G24280.1	494	79.35	78.06	protein_coding	AT2G24280	alpha/beta-Hydrolases superfamily protein	Na
BnaA09g34940D	75.1996	-2.20276	0.426266	-5.16756	2.37164e-07	1.26347e-05	142	7.919	121	6.456	17	0.787	24	1.519	Na	Na	295	92.2	AT4G29550.1	358	75.98	41.91	protein_coding	AT4G29550	Protein of unknown function (DUF626)	Na
BnaAnng37980D	7506.28	-1.79619	0.347772	-5.16487	2.40612e-07	1.28058e-05	13202	3287.42	11259	2682.31	4963	1025.36	1493	421.991	Na	Na	65	95.38	AT5G15970.1	66	93.94	69.35	protein_coding	KIN2	stress-responsive protein (KIN2) / stress-induced protein (KIN2) / cold-responsive protein (COR6.6) / cold-regulated protein (COR6.6)	Encodes a gene that can be induced by cold and abscisic acid and may be involved in cold acclimation and salt tolerance.
BnaA06g01380D	32.8076	-2.8408	0.55007	-5.16443	2.41167e-07	1.28228e-05	41	25.266	87	51.293	2	1.023	4	2.798	Na	Na	32	-	-	-	-	-	-	-	-	-
BnaA08g05840D	81.8508	-2.1385	0.414138	-5.16373	2.42079e-07	1.28445e-05	122	6.218	163	7.948	36	1.522	15	0.868	GO:0008152;GO:0016491	Na	398	100	AT4G15760.1	422	95.26	62.44	protein_coding	MO1	monooxygenase 1	Encodes a protein with similarity to monooxygenases that are known to degrade salicylic acid (SA).
BnaA09g34520D	146.481	-1.90589	0.369771	-5.15425	2.54653e-07	1.34219e-05	228	6.12	261	6.702	82	1.826	31	0.944	GO:0006508;GO:0008233	K01301	705	100	AT3G54720.1	705	100	86.26	protein_coding	AMP1	Peptidase M28 family protein	Encodes glutamate carboxypeptidase. Various alleles show-increased cotyledon number and rate of leaf initiation, show transformation of leaves to cotyledons, altered flowering time and photomorphogenesis and an increased level of cytokinin biosynthesis. Involved in ethylene enhanced hypocotyl elongation in the light. Strong genetic interaction between TGH and AMP1.
BnaC03g15450D	65.6966	-2.22621	0.432561	-5.14658	2.65276e-07	1.39413e-05	116	11.795	115	11.187	15	1.265	20	2.308	GO:0003677;GO:0003682	K09422	199	100	AT5G52600.1	201	100	78.33	protein_coding	MYB82	myb domain protein 82	Member of the R2R3 factor gene family.
BnaC03g71930D	270.456	-1.63557	0.319384	-5.12102	3.03885e-07	1.59089e-05	500	34.044	353	22.995	119	6.723	120	9.274	Na	Na	164	98.78	AT2G32280.1	163	99.39	89.51	protein_coding	AT2G32280	Protein of unknown function (DUF1218)	Na
BnaA05g04000D	49.3429	-2.32642	0.454332	-5.12052	3.04687e-07	1.59241e-05	82	4.544	95	5.036	13	0.598	11	0.692	GO:0003824;GO:0005975	K01188	366	99.73	AT2G44450.1	506	72.13	85.48	protein_coding	BGLU15	beta glucosidase 15	Na
BnaA06g15160D	413.509	-1.40296	0.274378	-5.11324	3.16675e-07	1.64677e-05	520	25.666	728	34.379	257	10.525	179	10.029	GO:0003824;GO:0008152	Na	348	99.14	AT1G21440.1	336	100	90.43	protein_coding	AT1G21440	Phosphoenolpyruvate carboxylase family protein	Na
BnaA06g33060D	62.4771	-2.35899	0.461858	-5.10762	3.2625e-07	1.69198e-05	99	4.545	126	5.534	10	0.381	18	0.938	GO:0005506;GO:0009055;GO:0020037;GO:0055114	K00517	442	100	AT3G26160.1	502	99.8	66.07	protein_coding	CYP71B17	cytochrome P450, family 71, subfamily B, polypeptide 17	putative cytochrome P450
BnaAnng15300D	541.29	-1.42739	0.27968	-5.10364	3.33176e-07	1.72107e-05	743	43.252	899	50.069	385	18.595	191	12.621	Na	Na	186	100	AT3G02910.1	187	100	85.79	protein_coding	AT3G02910	AIG2-like (avirulence induced gene) family protein	Na
BnaA07g25920D	35.4662	-3.01885	0.59209	-5.09864	3.42101e-07	1.75883e-05	17	0.845	128	6.089	0	0	1	0.056	GO:0008168	Na	353	100	AT1G66700.1	353	100	79.6	protein_coding	PXMT1	S-adenosyl-L-methionine-dependent methyltransferases superfamily protein	A member of the Arabidopsis SABATH methyltransferase gene family. Encodes PXMT1, a methyltransferase that methylates 1,7-paraxanthine.
BnaC02g30620D	91.038	-1.93923	0.380686	-5.09403	3.50534e-07	1.79967e-05	132	8.734	174	11.015	41	2.251	25	1.878	GO:0015996;GO:0047746	K08099	296	100	AT5G43860.1	318	99.37	82.91	protein_coding	CLH2	chlorophyllase 2	Encodes a chlorophyllase, the first enzyme in chlorophyll degradation. It catalyzes the hydrolysis of the ester bond to chlorophyllide and phytol. AtCLH2 has a typical signal sequence for the chloroplast. Gene expression does not respond to methyljasmonate, a known promoter of senescence and chlorophyll degradation.
BnaA05g31750D	31.0356	-2.74126	0.53821	-5.09328	3.51924e-07	1.8041e-05	61	1.556	58	1.416	2	0.042	5	0.145	GO:0003779;GO:0016043;GO:0030036	Na	796	100	AT3G05470.1	884	100	75.93	protein_coding	AT3G05470	Actin-binding FH2 (formin homology 2) family protein	Na
BnaAnng09680D	83.9223	-2.15821	0.423765	-5.09294	3.52562e-07	1.8041e-05	143	9.65	149	9.62	18	1.008	29	2.221	Na	Na	166	100	AT1G56580.1	166	100	92.17	protein_coding	SVB	Protein of unknown function, DUF538	Encodes SMALLER WITH VARIABLE BRANCHES (SVB), a protein with a conserved domain of unknown function (DUF538). The trichomes of the SVB mutants are smaller and exhibit branches of variable length and number.
BnaA09g47630D	425.91	-1.33639	0.262703	-5.08709	3.63602e-07	1.84843e-05	703	27.958	560	21.308	271	8.942	195	8.803	GO:0004672;GO:0004674;GO:0004713;GO:0005524;GO:0006468	Na	474	100	AT1G11330.2	842	56.53	82.98	protein_coding	AT1G11330	S-locus lectin protein kinase family protein	Na
BnaA07g21710D	3468.55	-1.07425	0.211424	-5.08105	3.75364e-07	1.89759e-05	5204	587.93	4478	484.022	2527	236.87	1856	238.009	GO:0003700;GO:0043565	Na	179	100	AT1G75390.1	173	100	78.57	protein_coding	bZIP44	basic leucine-zipper 44	Na
BnaA10g24860D	319.461	-1.92866	0.37981	-5.07795	3.81524e-07	1.9216e-05	694	25.127	371	12.851	94	2.824	127	5.219	GO:0005506;GO:0009055;GO:0020037;GO:0055114	K09588	480	98.54	AT5G05690.1	472	100	93.87	protein_coding	CPD	Cytochrome P450 superfamily protein	Encodes a member of the CP90A family, a cytochrome P450 monooxygenase which converts 6-deoxocathasterone to 6-deoxoteasterone in the late C6 oxidation pathway and cathasterone to teasterone in the early C6 oxidation pathway of brassinolide biosynthesis. Expressed in cotyledons and leaves. Mutants display de-etiolation and derepression of light-induced genes in the dark, dwarfism, male sterility a…
BnaC06g22430D	2439.28	-1.14888	0.226405	-5.07442	3.88675e-07	1.954e-05	3712	369.428	3221	306.694	1875	154.825	1132	127.878	GO:0003700;GO:0043565	Na	176	100	AT1G75390.1	173	100	79.89	protein_coding	bZIP44	basic leucine-zipper 44	Na
BnaC01g24940D	67.7246	-2.05144	0.405195	-5.06283	4.13079e-07	2.06904e-05	116	11.545	116	11.045	26	2.147	18	2.033	Na	Na	77	44.16	AT1G55535.1	260	13.08	82.35	protein_coding	AT1G55535	Na	Na
BnaA02g12430D	3101.23	-1.13511	0.224527	-5.05556	4.29137e-07	2.13572e-05	4318	169.845	4477	168.481	2468	80.544	1401	62.551	GO:0003824;GO:0004356;GO:0006542;GO:0006807	K01915	356	100	AT1G66200.3	365	100	93.15	protein_coding	GSR2	glutamine synthase clone F11	encodes a cytosolic glutamate synthetase, this enzyme has low affinity with substrate ammonium
BnaA09g54410D	31.46	-2.73285	0.541067	-5.05086	4.39835e-07	2.18298e-05	50	5.556	71	7.549	2	0.184	5	0.631	GO:0004866	Na	137	85.4	AT1G73325.1	222	52.7	33.33	protein_coding	AT1G73325	Kunitz family trypsin and protease inhibitor protein	Na
BnaCnng02650D	132.599	-1.64022	0.324732	-5.05098	4.39552e-07	2.18298e-05	209	8.366	211	8.081	68	2.259	51	2.317	Na	Na	507	82.05	AT5G03680.1	591	70.39	83.17	protein_coding	PTL	Duplicated homeodomain-like superfamily protein	Recessive mutations are defective in organ initiation and orientation in the second whorl. This gene encodes a trihelix transcription factor whose expression is limited to margins of floral and vegetative organs. Overexpression and double mutant analyses suggest that this gene is involved in limiting lateral growth of organs.
BnaC09g34140D	104.941	-1.83792	0.364237	-5.04594	4.51295e-07	2.23375e-05	194	12.754	151	9.497	45	2.455	36	2.686	GO:0003677;GO:0003682	Na	265	100	AT5G58900.1	288	100	78.55	protein_coding	AT5G58900	Homeodomain-like transcriptional regulator	Na
BnaA03g57720D	97.4104	-1.84911	0.366542	-5.04475	4.5412e-07	2.24365e-05	170	15.714	151	13.354	39	2.991	35	3.672	Na	Na	219	100	AT3G25190.1	219	100	89.04	protein_coding	AT3G25190	Vacuolar iron transporter (VIT) family protein	The gene encodes nodulin-like21 whose transcript abundance was repressed under conditions of Fe-deficient growth.
BnaA09g39670D	202.082	-1.76379	0.349663	-5.04426	4.55286e-07	2.24737e-05	387	22.294	267	14.716	75	3.585	86	5.624	GO:0046983	Na	352	100	AT3G62090.2	363	98.9	66.3	protein_coding	PIL2	phytochrome interacting factor 3-like 2	encodes a novel Myc-related bHLH transcription factor, which physically associated with APRR1/TOC1 and is a member of PIF3 transcription factor family.
BnaC08g24870D	1368.39	-1.5151	0.300402	-5.04356	4.56955e-07	2.25356e-05	2236	281.844	1984	239.26	552	57.729	727	104.016	GO:0003735;GO:0005622;GO:0005840;GO:0006412	K02971	82	98.78	AT5G27700.1	82	98.78	93.83	protein_coding	AT5G27700	Ribosomal protein S21e	Na
BnaA03g17230D	23.7735	-2.81595	0.558371	-5.04316	4.57918e-07	2.25627e-05	46	2.419	47	2.365	2	0.087	2	0.119	GO:0016020	Na	362	99.45	AT2G37460.1	380	94.74	88.61	protein_coding	UMAMIT12	nodulin MtN21 /EamA-like transporter family protein	nodulin MtN21-like transporter family protein
BnaC01g26510D	269.852	-1.4423	0.286368	-5.03654	4.7402e-07	2.32509e-05	390	17.533	430	18.495	138	5.148	133	6.787	GO:0005634	K14505	352	100	AT3G50070.1	361	100	78.85	protein_coding	CYCD3%3B3	CYCLIN D3;3	Encode CYCD3;3, a CYCD3 D-type cyclin. Important for determining cell number in developing lateral organs. Mediating cytokinin effects in apical growth and development.
BnaA02g06170D	231.319	-1.40007	0.278063	-5.03507	4.77675e-07	2.34091e-05	335	8.745	362	9.041	140	3.032	103	3.052	Na	K09338	745	100	AT5G60690.1	842	88.48	93.56	protein_coding	REV	Homeobox-leucine zipper family protein / lipid-binding START domain-containing protein	REVOLUTA regulates meristem initiation at lateral positions. a member of a small homeodomain-leucine zipper family. Has overlapping functions with PHAVOLUTA and PHABULOSA.
BnaA09g53070D	114.158	-1.79169	0.355879	-5.03455	4.78968e-07	2.34513e-05	196	7.563	176	6.498	45	1.441	45	1.971	GO:0046983	Na	526	100	AT1G64625.1	527	100	66.91	protein_coding	AT1G64625	Serine/threonine-protein kinase WNK (With No Lysine)-related	Na
BnaC03g68960D	75.2537	-2.82588	0.561813	-5.02992	4.90689e-07	2.3875e-05	35	0.709	261	5.059	5	0.084	8	0.184	GO:0005515	Na	930	68.06	AT1G52030.2	642	98.6	62.09	protein_coding	MBP2	myrosinase-binding protein 2	Similar to myrosinase binding proteins which may be involved in metabolizing glucosinolates and forming defense compounds to protect against herbivory. Also similar to lectins and other agglutinating factors. Expressed only in flowers.
BnaC03g35330D	369.495	-1.3636	0.271953	-5.0141	5.32831e-07	2.58101e-05	569	14.303	534	12.842	198	4.129	191	5.45	GO:0003779;GO:0016043;GO:0030036	Na	722	100	AT3G07540.1	841	99.76	60.19	protein_coding	AT3G07540	Actin-binding FH2 (formin homology 2) family protein	Na
BnaA03g36860D	390.312	-1.25817	0.251263	-5.00736	5.51815e-07	2.66151e-05	553	19.4	586	19.669	242	7.044	200	7.964	GO:0000103;GO:0004781	K13811	462	100	AT3G22890.1	463	99.78	93.29	protein_coding	APS1	ATP sulfurylase 1	encodes ATP sulfurylase, the first enzyme in the sulfate assimilation pathway of Arabidopsis. It may also participate in selenium metabolism.
BnaA08g19470D	79.3969	-2.01507	0.402407	-5.00754	5.51303e-07	2.66151e-05	110	4.898	161	6.859	31	1.145	22	1.112	Na	Na	440	97.73	AT1G25530.1	440	97.73	92.56	protein_coding	AT1G25530	Transmembrane amino acid transporter family protein	Na
BnaA08g25110D	1625	-1.17417	0.234678	-5.00332	5.63524e-07	2.708e-05	1993	101.747	2665	130.168	1106	46.848	835	48.387	GO:0004462;GO:0046872	K01759	283	100	AT1G11840.6	322	87.89	94.35	protein_coding	GLX1	glyoxalase I homolog	Encodes a glyoxalase I homolog ATGLX1.
BnaA03g35710D	900.838	-1.36588	0.273595	-4.99233	5.96565e-07	2.84418e-05	1474	97.006	1218	76.691	665	36.311	329	24.577	Na	Na	97	-	-	-	-	-	-	-	-	-
BnaA08g03050D	5659.23	-1.62901	0.326349	-4.99163	5.98724e-07	2.85198e-05	9389	1015.6	8498	879.452	4049	363.386	1364	167.473	Na	Na	97	100	AT1G48750.1	94	100	56.7	protein_coding	AT1G48750	Bifunctional inhibitor/lipid-transfer protein/seed storage 2S albumin superfamily protein	Na
BnaA05g34260D	795.184	-1.69162	0.338936	-4.99098	6.00748e-07	2.85912e-05	1132	21.861	1419	26.218	542	8.685	184	4.033	GO:0003824;GO:0006099;GO:0008964;GO:0015977	K01595	975	98.36	AT2G42600.2	963	99.58	97.29	protein_coding	PPC2	phosphoenolpyruvate carboxylase 2	Encodes one of four Arabidopsis phosphoenolpyruvate carboxylase proteins.
BnaC03g46310D	24.7319	-2.75349	0.552001	-4.9882	6.09438e-07	2.89795e-05	49	2.018	47	1.852	3	0.103	2	0.094	GO:0003993;GO:0016787;GO:0046872	Na	460	99.35	AT2G16430.2	468	97.65	79.21	protein_coding	PAP10	purple acid phosphatase 10	Na
BnaC02g42010D	327.411	-1.29312	0.260137	-4.97094	6.66303e-07	3.15183e-05	478	22.89	485	22.22	198	7.867	165	8.969	Na	Na	372	47.85	AT5G61130.1	201	88.56	77.53	protein_coding	PDCB1	plasmodesmata callose-binding protein 1	Encodes a plasmodesmatal localized protein with callose binding activity. The function of PDCB1 is unknown but overexpression leads to the hyperaccumulation of callose.
BnaAnng08160D	987.524	-1.34188	0.270281	-4.96474	6.87949e-07	3.24295e-05	1445	66.233	1492	65.428	489	18.596	550	28.615	Na	Na	337	100	AT5G51550.1	337	100	93.77	protein_coding	EXL3	EXORDIUM like 3	Na
BnaC06g38600D	42.8168	-2.47831	0.499589	-4.96071	7.0237e-07	3.30235e-05	65	3.488	94	4.825	13	0.579	4	0.244	GO:0003824;GO:0005992;GO:0008152	K01087	378	100	AT1G78090.1	374	100	84.47	protein_coding	TPPB	trehalose-6-phosphate phosphatase	homologous to the C-terminal part of microbial trehalose-6-phosphate phosphatases
BnaA09g41650D	87.5887	-1.84092	0.371851	-4.9507	7.39454e-07	3.46773e-05	140	5.298	149	5.395	37	1.162	30	1.289	GO:0005515	Na	459	96.95	AT3G58940.1	618	72.01	64.04	protein_coding	AT3G58940	F-box/RNI-like superfamily protein	Na
BnaA02g13340D	289.991	-2.23203	0.451685	-4.94156	7.74993e-07	3.62191e-05	484	18.653	543	20.021	33	1.055	107	4.681	Na	K01728	406	100	AT1G67750.1	408	99.51	94.09	protein_coding	AT1G67750	Pectate lyase family protein	Na
BnaA02g29090D	24.9251	-2.73853	0.554461	-4.93908	7.84936e-07	3.66209e-05	40	3.389	57	4.621	3	0.211	2	0.192	Na	Na	239	100	AT3G27880.1	242	100	66.67	protein_coding	AT3G27880	Protein of unknown function (DUF1645)	Na
BnaA06g09970D	1170.45	-1.21041	0.245521	-4.92996	8.22452e-07	3.81424e-05	1631	19.626	1751	20.158	916	9.145	489	6.679	GO:0005515	K03255	1587	100	AT1G15290.1	1608	100	76.51	protein_coding	AT1G15290	Tetratricopeptide repeat (TPR)-like superfamily protein	Na
BnaC08g21250D	138.749	-2.01164	0.408776	-4.92114	8.60407e-07	3.96326e-05	196	11.746	277	15.882	32	1.591	55	3.741	GO:0005506;GO:0016491;GO:0055114	Na	332	100	AT3G49630.1	332	100	81.63	protein_coding	AT3G49630	2-oxoglutarate (2OG) and Fe(II)-dependent oxygenase superfamily protein	Na
BnaAnng41090D	614.892	-1.18261	0.240886	-4.90944	9.13384e-07	4.179e-05	946	170.245	817	140.669	442	65.997	295	60.26	Na	Na	112	89.29	AT4G30880.1	109	91.74	33	protein_coding	AT4G30880	Bifunctional inhibitor/lipid-transfer protein/seed storage 2S albumin superfamily protein	Na
BnaA01g00300D	29.5788	-2.66219	0.542337	-4.90873	9.1667e-07	4.19051e-05	60	2.699	53	2.281	2	0.075	5	0.255	GO:0005515;GO:0005524;GO:0005634	Na	451	100	AT4G37740.1	535	99.07	66.79	protein_coding	GRF2	growth-regulating factor 2	Growth regulating factor encoding transcription activator. One of the nine members of a GRF gene family, containing nuclear targeting domain. Mutants result in smaller leaves indicating the role of the gene in leaf development. Expressed in root, shoot and flower
BnaCnng28110D	414.914	-1.21197	0.247111	-4.90454	9.3645e-07	4.27376e-05	623	19.765	575	17.453	277	7.291	208	7.49	Na	K14487	552	100	AT5G51470.1	581	99.48	59.69	protein_coding	AT5G51470	Auxin-responsive GH3 family protein	Na
BnaC03g58940D	161.393	-1.59815	0.327187	-4.8845	1.03691e-06	4.69681e-05	258	4.787	249	4.42	71	1.093	74	1.559	Na	Na	953	100	AT1G29170.1	1020	100	65.7	protein_coding	WAVE2	SCAR family protein	Encodes a member of the SCAR family.These proteins are part of a complex (WAVE) complex.The SCAR subunit activates the ARP2/3 complex which in turn act as a nucleator for actin filaments.
BnaC05g45130D	375.369	-1.26172	0.258585	-4.87931	1.06456e-06	4.80608e-05	498	62.902	600	72.507	238	24.942	187	26.81	Na	Na	160	25.62	AT5G49280.1	162	25.31	51.22	protein_coding	AT5G49280	hydroxyproline-rich glycoprotein family protein	Na
BnaC04g40710D	502.295	-1.23416	0.253088	-4.87641	1.08035e-06	4.8572e-05	654	18.67	806	22.014	313	7.414	262	8.49	GO:0005515	Na	502	100	AT2G29670.1	536	100	73.16	protein_coding	AT2G29670	Tetratricopeptide repeat (TPR)-like superfamily protein	Na
BnaA02g22370D	2113.97	-1.26254	0.259023	-4.87424	1.09227e-06	4.9027e-05	3165	263.422	3012	239.842	1111	76.72	1219	115.162	GO:0005507;GO:0009055	Na	139	100	AT5G15350.1	172	80.81	80.58	protein_coding	ENODL17	early nodulin-like protein 17	Na
BnaA03g35020D	20.7883	-2.77771	0.570512	-4.8688	1.12276e-06	5.02298e-05	41	1.818	41	1.739	2	0.074	1	0.05	GO:0003677	Na	329	100	AT3G18990.1	341	100	85.06	protein_coding	VRN1	AP2/B3-like transcriptional factor family protein	Required for vernalization. Essential for the complete repression of FLC in vernalized plants. Required for the methylation of histone H3
BnaC09g01740D	477.179	-1.30257	0.267715	-4.86549	1.14171e-06	5.0994e-05	595	51.708	815	67.763	290	20.91	236	23.28	GO:0000166;GO:0005524;GO:0017111	Na	233	100	AT3G28580.1	500	49.2	66.67	protein_coding	AT3G28580	P-loop containing nucleoside triphosphate hydrolases superfamily protein	Na
BnaC05g11590D	997.342	-1.28828	0.264905	-4.86316	1.15526e-06	5.14722e-05	1391	17.003	1545	18.068	773	7.84	378	5.245	GO:0005515	K03255	1593	100	AT1G15290.1	1608	100	76.83	protein_coding	AT1G15290	Tetratricopeptide repeat (TPR)-like superfamily protein	Na
BnaA06g16290D	44.5767	-2.39336	0.492169	-4.86288	1.1569e-06	5.15032e-05	67	2.486	96	3.408	7	0.216	11	0.463	Na	Na	547	98.72	AT3G48980.1	539	100	85.56	protein_coding	AT3G48980	Arabidopsis thaliana protein of unknown function (DUF821)	Na
BnaA10g27940D	1111.98	-1.03281	0.212525	-4.8597	1.17561e-06	5.21995e-05	1525	54.695	1553	53.29	851	25.324	589	23.978	GO:0009055;GO:0015035;GO:0045454	K03676	99	100	AT1G06830.1	99	100	96.97	protein_coding	AT1G06830	Glutaredoxin family protein	Na
BnaC03g61350D	355.327	-1.22982	0.253436	-4.85257	1.21871e-06	5.38585e-05	504	14.436	527	14.441	227	5.394	182	5.917	GO:0005515	Na	575	100	AT4G37590.1	580	100	85.2	protein_coding	NPY5	Phototropic-responsive NPH3 family protein	A member of the NPY gene family (NPY1/AT4G31820, NPY2/AT2G14820, NPY3/AT5G67440, NPY4/AT2G23050, NPY5/AT4G37590). Involved in auxin-mediated organogenesis.
BnaAnng39140D	122.767	-1.68817	0.347982	-4.8513	1.22655e-06	5.41171e-05	203	9.368	191	8.433	71	2.718	37	1.938	GO:0003677;GO:0003682	Na	289	100	AT5G58900.1	288	100	85.91	protein_coding	AT5G58900	Homeodomain-like transcriptional regulator	Na
BnaC01g03590D	4617.91	-1.02014	0.210276	-4.85145	1.22565e-06	5.41171e-05	5915	263.785	6835	291.627	3250	120.253	2687	136.016	GO:0003755;GO:0006457	K01802	172	100	AT4G34870.1	172	100	83.14	protein_coding	ROC5	rotamase cyclophilin 5	belongs to cyclophilin family
BnaC01g16630D	952.522	-1.16181	0.23955	-4.84996	1.23487e-06	5.44405e-05	1444	55.58	1275	46.952	733	23.409	432	18.874	Na	K01728	406	100	AT4G24780.1	408	99.51	92.86	protein_coding	AT4G24780	Pectin lyase-like superfamily protein	Na
BnaC06g34410D	107.958	-2.14705	0.442861	-4.84815	1.24621e-06	5.48514e-05	219	61.855	159	42.965	53	12.42	13	4.168	Na	Na	71	-	-	-	-	-	-	-	-	-
BnaC03g35770D	676.659	-1.11964	0.230957	-4.84781	1.24829e-06	5.48984e-05	974	28.873	939	26.631	511	12.568	330	11.104	GO:0004794;GO:0009097	K01754	589	100	AT3G10050.1	592	100	83.61	protein_coding	OMR1	L-O-methylthreonine resistant 1	first enzyme in the biosynthetic pathway of isoleucine
BnaC07g30450D	183.846	-2.12288	0.437977	-4.84702	1.25329e-06	5.50297e-05	478	23.461	159	7.466	61	2.484	47	2.618	GO:0008152;GO:0010333;GO:0016829	K14184	196	93.88	AT5G23960.1	547	33.64	73.91	protein_coding	TPS21	terpene synthase 21	Encodes a sesquiterpene synthase involved in generating all of the group A sesquiterpenes found in the Arabidopsis floral volatile blend. Strongly expressed in the stigma.
BnaC02g20830D	81.8051	-1.87206	0.386571	-4.84273	1.28067e-06	5.6141e-05	126	4.41	146	4.889	31	0.9	29	1.152	GO:0005887;GO:0008515;GO:0015770;GO:0016021;GO:0022857;GO:0055085	K15378	513	100	AT1G71880.1	513	100	87.18	protein_coding	SUC1	sucrose-proton symporter 1	Sucrose transporter gene induced in response to nematodes; member of Sucrose-proton symporter family.
BnaCnng63890D	342.019	-1.79659	0.371098	-4.84128	1.29004e-06	5.64609e-05	407	26.22	718	44.254	207	11.064	77	5.631	Na	Na	275	100	AT5G11790.1	344	79.94	94.18	protein_coding	NDL2	N-MYC downregulated-like 2	Na
BnaC04g03180D	62.1874	-2.13218	0.440921	-4.83573	1.32656e-06	5.78268e-05	88	6.368	130	9.001	25	1.501	12	0.986	GO:0008757	Na	226	100	AT2G43920.1	227	100	82.38	protein_coding	HOL2	S-adenosyl-L-methionine-dependent methyltransferases superfamily protein	Na
BnaC02g47920D	753.457	-1.30004	0.269278	-4.82787	1.38004e-06	5.98228e-05	1030	47.64	1193	52.792	393	15.082	421	22.103	GO:0005576;GO:0009664	Na	235	100	AT2G03090.1	253	92.89	95.74	protein_coding	EXPA15	expansin A15	member of Alpha-Expansin Gene Family. Naming convention from the Expansin Working Group (Kende et al, 2004. Plant Mol Bio). Involved in the formation of nematode-induced syncytia in roots of Arabidopsis thaliana.
BnaA05g19720D	124.773	-1.61423	0.334674	-4.82328	1.41213e-06	6.11168e-05	190	7.779	204	7.991	60	2.038	52	2.417	GO:0016491;GO:0055114	Na	363	100	AT3G21420.1	364	100	92.33	protein_coding	LBO1	2-oxoglutarate (2OG) and Fe(II)-dependent oxygenase superfamily protein	Na
BnaA04g03410D	73.5389	-1.89471	0.39343	-4.81588	1.46553e-06	6.30269e-05	120	29.051	126	29.184	33	6.628	21	5.771	Na	K07466	83	-	-	-	-	-	-	-	-	-
BnaC03g42890D	68.6615	-2.03874	0.423328	-4.81599	1.46472e-06	6.30269e-05	130	9.353	106	7.296	31	1.85	14	1.143	Na	Na	218	100	AT3G22550.1	267	100	60.37	protein_coding	AT3G22550	Protein of unknown function (DUF581)	Na
BnaC02g34190D	163.496	-1.49857	0.311214	-4.81524	1.47022e-06	6.31789e-05	265	9.998	239	8.627	99	3.099	63	2.698	GO:0003676;GO:0005622;GO:0008270	Na	442	100	AT2G01940.3	446	100	84.92	protein_coding	SGR5	C2H2-like zinc finger protein	May be involved in an early event in shoot gravitropism such as gravity perception and/or a signaling process subsequent to amyloplast sedimentation as a putative transcription factor in gravity-perceptive cells.
BnaC04g08400D	473.43	-1.63808	0.340408	-4.8121	1.49351e-06	6.39777e-05	494	25.759	1015	50.635	262	11.335	165	9.766	GO:0005618;GO:0005975;GO:0006073;GO:0016762;GO:0048046	K08235	299	100	AT2G36870.1	299	100	94.65	protein_coding	XTH32	xyloglucan endotransglucosylase/hydrolase 32	Encodes a xyloglucan endotransglycosylase/hydrolase.
BnaA02g02720D	158.207	-1.50482	0.312893	-4.80939	1.51394e-06	6.48018e-05	228	12.509	261	13.7	95	4.324	61	3.799	GO:0016866;GO:0030244	K13379	341	100	AT5G15650.1	360	100	90.63	protein_coding	RGP2	reversibly glycosylated polypeptide 2	RGP2 is a UDP-arabinose mutase that catalyzes the interconversion between the pyranose and furanose forms of UDP-L-arabinose. It appears to be required for proper cell wall formation. rgp1(at3g02230)/rgp2 double mutants have a male gametophyte lethal phenotype. RGP2 fusion proteins can be found in the cytosol and peripherally associated with the Golgi apparatus. RGP2 was originally identified as …
BnaC01g00110D	62.6221	-2.02909	0.422393	-4.8038	1.55684e-06	6.617e-05	93	3.725	122	4.676	22	0.731	18	0.818	GO:0003824;GO:0005975	K01179	475	100	AT4G39010.1	497	95.57	92.84	protein_coding	GH9B18	glycosyl hydrolase 9B18	Na
BnaA05g10200D	92.1294	-1.88172	0.391745	-4.80343	1.55972e-06	6.61892e-05	144	8.741	164	9.525	49	2.468	21	1.447	Na	K17991	239	100	AT2G33380.1	236	100	86.61	protein_coding	RD20	Caleosin-related family protein	Encodes a calcium binding protein whose mRNA is induced upon treatment with NaCl, ABA and in response to dessication. mRNA expression under drought conditions is apparent particularly in leaves and flowers. Isoform of caleosin with a role as a peroxygenase involved in oxylipin metabolism during biotic and abiotic stress.
BnaC03g21200D	29.4556	-2.60927	0.543302	-4.80261	1.56609e-06	6.63561e-05	42	10.811	71	17.486	6	1.281	2	0.584	Na	Na	78	-	-	-	-	-	-	-	-	-
BnaC04g03100D	1392.97	-1.01204	0.210811	-4.8007	1.58114e-06	6.69416e-05	1821	40.634	2017	43.061	1033	19.125	778	19.706	GO:0003779;GO:0016043;GO:0030036	Na	848	100	AT2G43800.1	894	99.78	69.96	protein_coding	AT2G43800	Actin-binding FH2 (formin homology 2) family protein	Na
BnaC06g15450D	63.7581	-2.01265	0.4193	-4.80002	1.58649e-06	6.71158e-05	99	5.101	119	5.866	21	0.898	20	1.17	GO:0005215;GO:0006810;GO:0016020	K09872	286	100	AT3G54820.1	286	100	93.36	protein_coding	PIP2%3B5	plasma membrane intrinsic protein 2;5	Na
BnaC07g43950D	80.5244	-2.29151	0.477747	-4.79648	1.61479e-06	6.81541e-05	104	9.235	186	15.803	11	0.81	25	2.52	GO:0003677;GO:0003700	K09286	228	97.81	AT4G32800.1	221	100	74.89	protein_coding	AT4G32800	Integrase-type DNA-binding superfamily protein	encodes a member of the DREB subfamily A-4 of ERF/AP2 transcription factor family. The protein contains one AP2 domain. There are 17 members in this subfamily including TINY.
BnaCnng55170D	34.76	-2.41026	0.502712	-4.79452	1.63069e-06	6.86654e-05	67	3.367	61	2.933	9	0.375	5	0.285	GO:0008152;GO:0016787	K14493	358	100	AT3G63010.1	358	100	91.64	protein_coding	GID1B	alpha/beta-Hydrolases superfamily protein	Encodes a gibberellin (GA) receptor ortholog of the rice GA receptor gene (OsGID1). Has GA-binding activity, showing higher affinity to GA4. Interacts with DELLA proteins in vivo in the presence of GA4.
BnaA05g25230D	23.5799	-2.70701	0.564946	-4.79162	1.65436e-06	6.95548e-05	40	1.69	52	2.102	1	0.035	3	0.144	GO:0006629;GO:0016787	Na	388	93.81	AT3G14210.1	392	92.86	80.77	protein_coding	ESM1	epithiospecifier modifier 1	A semidominant QTL which has an epistatic effect on the Epithiospecifier gene. Represses nitrile formation and favors isothiocyanate production during glucosinolate hydrolysis. The functional allele deters the insect herbivory T. ni.
BnaC09g05870D	98.0167	-1.83128	0.382271	-4.79053	1.66339e-06	6.98803e-05	133	6.853	191	9.416	38	1.625	36	2.106	Na	Na	347	97.12	AT5G62960.1	347	97.12	89.32	protein_coding	AT5G62960	Na	Na
BnaA04g23290D	1461.02	-1.04612	0.218395	-4.79001	1.66771e-06	6.99537e-05	1866	79.275	2195	89.218	1038	36.588	821	39.591	Na	Na	452	100	AT2G40480.1	518	94.98	71.95	protein_coding	AT2G40480	Plant protein of unknown function (DUF827)	Na
BnaC01g07220D	43.9084	-2.4763	0.517209	-4.78782	1.68602e-06	7.06676e-05	113	5.674	50	2.402	11	0.458	5	0.285	Na	Na	227	100	AT4G31290.1	227	100	95.15	protein_coding	AT4G31290	ChaC-like family protein	Na
BnaA06g40730D	1372.48	-1.00316	0.209694	-4.78389	1.71934e-06	7.18982e-05	1890	56.356	1881	53.661	1006	24.888	782	26.467	GO:0005978;GO:0008878;GO:0009058;GO:0016740;GO:0016779	K00975	595	87.9	AT4G39210.1	521	100	90.82	protein_coding	APL3	Glucose-1-phosphate adenylyltransferase family protein	Encodes the large subunit of ADP-Glucose Pyrophosphorylase which catalyzes the first, rate limiting step in starch biosynthesis. The large subunit plays a regulatory role whereas the small subunit (ApS) is the catalytic isoform. Four isoforms (ApL1-4) have been identified. ApL3 is the major large subunit isoform present in inflorescences, fruits and roots.
BnaCnng13280D	1120.58	-1.02022	0.213481	-4.77897	1.76195e-06	7.33981e-05	1506	28.712	1587	28.947	814	12.876	633	13.698	GO:0004672;GO:0004674;GO:0004713;GO:0005515;GO:0005524;GO:0006468	Na	973	100	AT5G65700.1	1003	98.9	90.22	protein_coding	BAM1	Leucine-rich receptor-like protein kinase family protein	Encodes a CLAVATA1-related receptor kinase-like protein required for both shoot and flower meristem function. Very similar to BAM2,with more than 85% a.a. identity. It has a broad expression pattern and is involved in vascular strand development in the leaf, control of leaf shape, size and symmetry, male gametophyte development and ovule specification and function. Anthers of double mutants (bam1…
BnaC09g29810D	169.198	-1.52622	0.319851	-4.77167	1.82705e-06	7.59936e-05	281	47.488	243	39.289	82	11.498	78	14.962	Na	Na	86	100	AT5G53486.4	104	100	65.38	protein_coding	AT5G53486	Na	Na
BnaC02g29270D	548.804	-1.17802	0.247464	-4.76037	1.93234e-06	7.97034e-05	752	32.583	822	34.076	339	12.187	305	15.001	Na	K19039	171	19.3	AT4G10160.1	225	14.67	63.64	protein_coding	AT4G10160	RING/U-box superfamily protein	Na
BnaC05g03720D	140.908	-1.67363	0.35162	-4.75978	1.938e-06	7.98156e-05	213	7.167	239	7.694	87	2.429	39	1.49	GO:0005515	Na	507	98.62	AT1G05600.1	504	99.21	81.8	protein_coding	EMB3101	Tetratricopeptide repeat (TPR)-like superfamily protein	Na
BnaA05g21890D	403.015	-1.19137	0.25049	-4.75617	1.97302e-06	8.11354e-05	583	21.491	576	20.314	257	7.86	215	8.996	Na	K17413	422	100	AT4G21460.1	415	100	80.42	protein_coding	AT4G21460	Ribosomal protein S24/S35, mitochondrial	Na
BnaA07g29930D	323.375	-1.32729	0.279479	-4.74914	2.04279e-06	8.37513e-05	429	19.561	533	23.251	227	8.588	132	6.832	GO:0046983	Na	325	100	AT1G72210.1	320	100	80.31	protein_coding	AT1G72210	basic helix-loop-helix (bHLH) DNA-binding superfamily protein	Na
BnaA05g04780D	239.587	-1.43879	0.30304	-4.74784	2.05601e-06	8.423e-05	349	10.422	380	10.857	116	2.874	122	4.135	GO:0004672;GO:0004713;GO:0005515;GO:0005524;GO:0006468	Na	680	97.35	AT2G45340.1	691	95.8	90.33	protein_coding	AT2G45340	Leucine-rich repeat protein kinase family protein	Na
BnaC03g41380D	111.677	-2.00175	0.422091	-4.74246	2.11141e-06	8.60465e-05	175	21.568	206	24.291	24	2.454	45	6.295	GO:0005506;GO:0009055;GO:0020037;GO:0055114	Na	164	99.39	AT3G20080.1	523	31.17	65.64	protein_coding	CYP705A15	cytochrome P450, family 705, subfamily A, polypeptide 15	member of CYP705A
BnaA07g33960D	29.5969	-2.52839	0.533729	-4.73721	2.16681e-06	8.8106e-05	43	2.199	69	3.376	5	0.212	4	0.232	GO:0003824;GO:0005992;GO:0008152	K01087	378	100	AT1G78090.1	374	100	85.26	protein_coding	TPPB	trehalose-6-phosphate phosphatase	homologous to the C-terminal part of microbial trehalose-6-phosphate phosphatases
BnaA03g12580D	97.3404	-2.09938	0.443303	-4.73576	2.18235e-06	8.85395e-05	167	16.98	171	16.635	17	1.434	37	4.27	GO:0003677;GO:0003682	K09422	199	100	AT5G52600.1	201	100	79.8	protein_coding	MYB82	myb domain protein 82	Member of the R2R3 factor gene family.
BnaC06g25000D	408.395	-1.4328	0.302791	-4.73198	2.22345e-06	8.99392e-05	531	41.11	712	52.739	192	12.333	213	18.718	GO:0003676;GO:0003677;GO:0003682;GO:0008270	Na	243	100	AT1G70000.1	261	100	73.38	protein_coding	AT1G70000	myb-like transcription factor family protein	Na
BnaC01g38080D	52.3524	-2.63176	0.556225	-4.73148	2.22893e-06	9.00937e-05	35	1.762	168	8.091	10	0.418	3	0.171	GO:0005795;GO:0008378	K01988	403	100	AT2G38150.1	405	100	78.08	protein_coding	AT2G38150	alpha 1,4-glycosyltransferase family protein	Na
BnaC06g33320D	20.1706	-2.82449	0.597013	-4.73103	2.23379e-06	9.01564e-05	17	0.546	66	2.03	0	0	0	0	GO:0004866	Na	218	91.74	AT1G72290.1	215	93.02	64.5	protein_coding	AT1G72290	Kunitz family trypsin and protease inhibitor protein	Na
BnaA05g25010D	87.4056	-1.77338	0.374906	-4.7302	2.24301e-06	9.04612e-05	140	5.593	146	5.581	45	1.492	26	1.179	GO:0000166;GO:0003676	Na	334	100	AT3G14450.1	327	100	83.28	protein_coding	CID9	CTC-interacting domain 9	RNA-binding protein, putative, contains Pfam profile: PF00076 RNA recognition motif. (a.k.a. RRM, RBD, or RNP domain) (2 copies). Contains PAM PABC binding domain.
BnaAnng00750D	164.506	-1.46799	0.311937	-4.70605	2.52562e-06	0.00010111	272	10.888	232	8.885	98	3.255	67	3.044	Na	Na	507	85.6	AT5G03680.1	591	73.43	84.33	protein_coding	PTL	Duplicated homeodomain-like superfamily protein	Recessive mutations are defective in organ initiation and orientation in the second whorl. This gene encodes a trihelix transcription factor whose expression is limited to margins of floral and vegetative organs. Overexpression and double mutant analyses suggest that this gene is involved in limiting lateral growth of organs.
BnaA03g56650D	684.539	-1.53627	0.326554	-4.7045	2.54488e-06	0.000101731	1200	135.321	928	100.121	495	46.313	189	24.192	Na	Na	135	94.81	AT2G42530.1	141	90.78	72.66	protein_coding	COR15B	cold regulated 15b	Na
BnaA06g27090D	369.727	-1.28278	0.272842	-4.70156	2.58177e-06	0.000102979	513	13.329	574	14.269	206	4.441	200	5.898	Na	Na	389	100	AT5G24620.1	420	100	79.39	protein_coding	AT5G24620	Pathogenesis-related thaumatin superfamily protein	Na
BnaA05g20510D	281.501	-1.28878	0.274211	-4.69996	2.60214e-06	0.00010364	446	37.273	382	30.543	176	12.204	137	12.996	Na	Na	100	100	AT5G17150.1	202	52.97	38.32	protein_coding	AT5G17150	Cystatin/monellin superfamily protein	Na
BnaC07g49790D	31.7571	-2.42468	0.515891	-4.69998	2.60184e-06	0.00010364	54	4.213	64	4.777	8	0.518	4	0.354	GO:0003677;GO:0003700;GO:0005634;GO:0046983	K09264	241	99.17	AT5G60910.1	242	98.76	92.47	protein_coding	AGL8	AGAMOUS-like 8	MADS box gene negatively regulated by APETALA1
BnaC06g30920D	112.069	-1.79607	0.38229	-4.69819	2.62474e-06	0.000104464	159	4.734	209	5.954	38	0.939	47	1.588	GO:0005215;GO:0006810;GO:0016020	Na	619	100	AT1G69870.1	620	99.84	84.81	protein_coding	NRT1.7	nitrate transporter 1.7	Encodes a low affinity nitrate transporter NRT1.7. Expressed in phloem. Responsible for source-to-sink remobilization of nitrate.
BnaCnng33860D	17.5273	-2.77437	0.590581	-4.69769	2.63115e-06	0.000104642	25	0.616	46	1.084	1	0.02	0	0	GO:0005975	K15920	771	100	AT3G19620.1	781	100	88.87	protein_coding	AT3G19620	Glycosyl hydrolase family protein	Na
BnaA07g09530D	228.996	-1.34188	0.286415	-4.6851	2.79825e-06	0.000110541	346	13.514	337	12.593	157	5.088	94	4.167	Na	Na	196	100	AT1G26450.1	197	100	69.19	protein_coding	AT1G26450	Carbohydrate-binding X8 domain superfamily protein	Na
BnaC02g37580D	63.299	-1.94651	0.415478	-4.68499	2.79977e-06	0.000110541	113	2.83	101	2.42	23	0.478	20	0.569	GO:0005515	Na	732	100	AT3G28880.1	772	98.96	63.87	protein_coding	AT3G28880	Ankyrin repeat family protein	Na
BnaC01g11310D	124.659	-1.68917	0.360802	-4.68171	2.84493e-06	0.000111999	201	3.971	199	3.761	47	0.77	56	1.256	GO:0000166;GO:0003677;GO:0003887;GO:0005524;GO:0006260;GO:0009360;GO:0017111	Na	990	94.34	AT4G18820.1	1097	85.14	84.58	protein_coding	AT4G18820	AAA-type ATPase family protein	Na
BnaC08g39940D	326.2	-1.21135	0.259013	-4.6768	2.91386e-06	0.00011463	474	11.746	469	11.119	208	4.276	170	4.782	GO:0016021	Na	762	100	AT1G14040.1	813	100	78.84	protein_coding	AT1G14040	EXS (ERD1/XPR1/SYG1) family protein	Na
BnaCnng73250D	590.325	-1.58125	0.339217	-4.66148	3.13937e-06	0.000122792	887	56.663	968	59.163	201	10.653	314	22.769	GO:0004190;GO:0006508	Na	277	100	AT3G54400.1	425	65.18	92.42	protein_coding	AT3G54400	Eukaryotic aspartyl protease family protein	Na
BnaC08g31030D	151.503	-1.66415	0.357208	-4.65878	3.18085e-06	0.000124147	198	9.519	287	13.201	61	2.433	67	3.656	Na	Na	422	99.76	AT3G60900.1	422	99.76	88.6	protein_coding	FLA10	FASCICLIN-like arabinogalactan-protein 10	Na
BnaAnng11140D	1201.67	-1.22583	0.263299	-4.65568	3.2292e-06	0.000125853	1503	188.671	1991	239.117	930	96.86	495	70.531	Na	Na	96	100	AT3G18280.1	96	100	79.17	protein_coding	AT3G18280	Bifunctional inhibitor/lipid-transfer protein/seed storage 2S albumin superfamily protein	Na
BnaC01g32040D	119.634	-1.55305	0.333999	-4.64987	3.32142e-06	0.000129262	184	11.248	190	11.112	67	3.398	46	3.192	Na	Na	106	57.55	AT1G17970.1	368	16.58	50.82	protein_coding	AT1G17970	RING/U-box superfamily protein	Na
BnaC02g04120D	106.864	-2.00966	0.432649	-4.64502	3.40051e-06	0.000132152	199	13.923	168	11.245	58	3.367	15	1.191	Na	K06966	224	95.98	AT5G11950.1	216	99.54	93.95	protein_coding	LOG8	Putative lysine decarboxylase family protein	Encodes a protein of unknown function. It has been crystallized and shown to be structurally almost identical to the protein encoded by At2G37210.
BnaC03g66880D	47.3547	-2.35136	0.506802	-4.6396	3.49085e-06	0.000135084	88	8.83	86	8.256	18	1.499	3	0.342	Na	Na	186	100	AT4G32860.1	199	99.5	83.84	protein_coding	AT4G32860	Na	Na
BnaA01g01330D	2957.95	-1.20859	0.260572	-4.63824	3.51389e-06	0.000135782	3690	62.567	4873	79.051	1658	23.325	1709	32.892	GO:0003824;GO:0005975;GO:0030246	Na	827	100	AT4G36360.1	856	100	91	protein_coding	BGAL3	beta-galactosidase 3	putative beta-galactosidase (BGAL3 gene)
BnaC01g01140D	3731.53	-1.00648	0.21722	-4.63346	3.59602e-06	0.000138759	5121	137.146	5148	131.904	3117	69.26	1835	55.782	GO:0004611;GO:0004612;GO:0005524;GO:0006094;GO:0017076	K01610	642	100	AT4G37870.1	671	100	91.95	protein_coding	PCK1	phosphoenolpyruvate carboxykinase 1	Encodes a phosphoenolpyruvate carboxykinase that localizes to the cytosol.
BnaA03g24950D	487.899	-1.16639	0.252147	-4.62583	3.73093e-06	0.000143393	657	32.666	741	35.249	372	15.346	221	12.473	GO:0006814;GO:0008508;GO:0016020	Na	408	100	AT4G12030.2	407	100	88.75	protein_coding	BAT5	bile acid transporter 5	Required for the biosynthesis of methionine-derived glucosinolates. Involved in the transport of 2-keto acids between chloroplasts and the cytosol.
BnaC09g01710D	19.299	-2.66021	0.575079	-4.62581	3.73145e-06	0.000143393	34	6.065	42	7.168	2	0.296	1	0.202	GO:0003735;GO:0005622;GO:0005840;GO:0006414	K02943	113	100	AT3G28500.1	115	100	73.91	protein_coding	AT3G28500	60S acidic ribosomal protein family	Na
BnaCnng75140D	84.8108	-1.77899	0.385361	-4.61643	3.90391e-06	0.000149217	153	10.803	125	8.444	43	2.519	25	2.004	Na	Na	185	100	AT2G35760.1	201	92.04	81.08	protein_coding	AT2G35760	Uncharacterised protein family (UPF0497)	Na
BnaA08g03140D	97.6863	-1.725	0.373694	-4.61607	3.91077e-06	0.000149317	170	8.212	146	6.747	39	1.563	40	2.193	GO:0000785;GO:0003677;GO:0005634	Na	209	100	AT1G48610.1	212	100	52.78	protein_coding	AT1G48610	AT hook motif-containing protein	Na
BnaA04g09560D	223.071	-1.58135	0.342602	-4.6157	3.91777e-06	0.000149479	265	21.023	439	33.321	137	9.018	73	6.574	Na	Na	166	96.99	AT5G39720.1	165	97.58	76.4	protein_coding	AIG2L	avirulence induced gene 2 like protein	Na
BnaA05g11170D	426.183	-1.45093	0.314655	-4.61119	4.00377e-06	0.000152333	605	21.61	700	23.921	317	9.394	130	5.271	GO:0008152	Na	456	100	AT2G31790.1	457	100	85.78	protein_coding	AT2G31790	UDP-Glycosyltransferase superfamily protein	Na
BnaA03g52210D	52.6214	-2.36513	0.512987	-4.6105	4.01693e-06	0.000152728	58	4.743	136	10.641	7	0.475	13	1.207	GO:0003677;GO:0003700	K09286	223	98.65	AT4G32800.1	221	99.55	73.18	protein_coding	AT4G32800	Integrase-type DNA-binding superfamily protein	encodes a member of the DREB subfamily A-4 of ERF/AP2 transcription factor family. The protein contains one AP2 domain. There are 17 members in this subfamily including TINY.
BnaC01g34380D	46.6706	-2.18276	0.473862	-4.60632	4.0986e-06	0.000155398	65	11.528	101	17.137	12	1.766	12	2.416	Na	Na	96	100	AT3G18280.1	96	100	84.38	protein_coding	AT3G18280	Bifunctional inhibitor/lipid-transfer protein/seed storage 2S albumin superfamily protein	Na
BnaA07g05170D	642.309	-1.0575	0.229675	-4.60434	4.13769e-06	0.000156772	920	45.3	870	40.985	487	19.896	333	18.612	GO:0005515;GO:0008270	Na	250	100	AT3G25030.1	250	100	69.7	protein_coding	AT3G25030	RING/U-box superfamily protein	Na
BnaA05g33790D	45.4158	-2.10782	0.45782	-4.60403	4.14392e-06	0.000156898	81	9.001	78	8.293	15	1.383	11	1.387	Na	Na	182	100	AT3G01516.1	187	100	71.5	protein_coding	AT3G01516	Na	Na
BnaC08g11810D	98.533	-1.7391	0.377776	-4.60351	4.15423e-06	0.00015707	187	10.428	133	7.096	49	2.267	32	2.026	GO:0004055;GO:0005524;GO:0006526	K01940	193	100	AT4G24830.1	494	39.27	45.88	protein_coding	AT4G24830	arginosuccinate synthase family	Na
BnaC08g48660D	458.206	-1.93745	0.421299	-4.59876	4.25019e-06	0.000160476	447	19.451	1112	46.295	255	9.206	79	3.902	GO:0004672;GO:0004674;GO:0004713;GO:0005524;GO:0006468	K03097	332	100	AT3G50000.1	403	82.38	97.59	protein_coding	CKA2	casein kinase II, alpha chain 2	Encodes the casein kinase II (CK2) catalytic subunit (alpha).
BnaC09g28340D	28.3116	-2.507	0.5455	-4.5958	4.31101e-06	0.00016221	69	4.34	38	2.287	4	0.209	4	0.286	GO:0000166	K10684	278	36.33	AT4G24940.1	322	31.37	83.17	protein_coding	SAE1A	SUMO-activating enzyme 1A	Encodes one of the two subunits of the SUMO activation enzyme required during sumolation. Sumolation is a post-translational protein modification process similar to ubiquitination during which a polypeptide (SUMO) is covalently attached to a target protein.
BnaA07g18920D	2037.97	-1.12227	0.244319	-4.59345	4.35981e-06	0.000163933	3105	224.44	2661	184.025	1240	74.367	1205	98.868	GO:0003735;GO:0005622;GO:0005840;GO:0006412	K02978	86	96.51	AT3G61110.1	86	96.51	96.39	protein_coding	RS27A	ribosomal protein S27	Arabidopsis ribosomal protein
BnaA03g09460D	401.636	-1.37717	0.299852	-4.59285	4.37232e-06	0.000164222	681	47.809	526	35.33	292	17.008	144	11.475	GO:0005506;GO:0016491;GO:0055114	Na	206	100	AT5G59530.1	364	56.59	82.04	protein_coding	AT5G59530	2-oxoglutarate (2OG) and Fe(II)-dependent oxygenase superfamily protein	Na
BnaC08g21500D	176.897	-1.43822	0.313319	-4.59028	4.42645e-06	0.00016598	259	12.994	280	13.44	89	3.705	87	4.954	GO:0005634	K14505	355	100	AT3G50070.1	361	100	71.2	protein_coding	CYCD3%3B3	CYCLIN D3;3	Encode CYCD3;3, a CYCD3 D-type cyclin. Important for determining cell number in developing lateral organs. Mediating cytokinin effects in apical growth and development.
BnaA02g33180D	167.644	-1.48389	0.32337	-4.58884	4.45712e-06	0.000167015	260	10.148	257	9.597	112	3.627	57	2.525	Na	Na	345	90.43	AT5G62130.2	345	90.43	85.9	protein_coding	AT5G62130	Per1-like family protein	Na
BnaCnng70010D	112.376	-1.64889	0.359567	-4.58577	4.52324e-06	0.000169276	153	7.402	206	9.535	51	2.047	46	2.526	GO:0016491;GO:0055114	Na	327	100	AT2G25450.1	359	100	66.94	protein_coding	AT2G25450	2-oxoglutarate (2OG) and Fe(II)-dependent oxygenase superfamily protein	encodes a protein whose sequence is similar to ACC oxidase
BnaC04g56400D	285.117	-1.29094	0.281731	-4.58217	4.60175e-06	0.000172079	363	22.621	479	28.558	186	9.617	132	9.337	GO:0000166;GO:0008152;GO:0016491	K08081	263	100	AT2G30670.1	262	100	87.07	protein_coding	AT2G30670	NAD(P)-binding Rossmann-fold superfamily protein	Na
BnaC05g15180D	2142.77	-1.02771	0.224346	-4.58092	4.62929e-06	0.000172871	2597	186.176	3340	229.082	1598	95.049	1167	94.962	GO:0005515	Na	213	100	AT1G19570.1	213	100	84.04	protein_coding	DHAR1	dehydroascorbate reductase	Encodes a member of the dehydroascorbate reductase gene family. Critical for a mutualistic symbiosis between the host Arabidopsis and the root colonizing fungus Piriformospora indica.
BnaC04g29670D	596.152	-1.11489	0.243407	-4.58035	4.64202e-06	0.000173228	883	30.959	801	26.869	389	11.316	336	13.372	GO:0003824;GO:0004356;GO:0006542;GO:0006807	K01915	489	88.14	AT5G35630.1	430	100	92.11	protein_coding	GS2	glutamine synthetase 2	chloroplastic glutamine synthetase
BnaA09g13380D	141.492	-1.47398	0.322066	-4.57665	4.72473e-06	0.000175953	203	9.729	232	10.637	76	3.022	63	3.427	GO:0016021;GO:0055085	Na	381	98.69	AT1G62280.1	385	97.66	82.98	protein_coding	SLAH1	SLAC1 homologue 1	Encodes a protein with ten predicted transmembrane helices. The SLAH1 protein has similarity to the SLAC1 protein involved in ion homeostasis in guard cells. Although it is not expressed in guard cells, it can complement a slac1-2 mutant suggesting that it performs a similar function. SLAH1:GFP localizes to the plasma membrane.
BnaA09g05400D	157.898	-1.47664	0.322666	-4.57638	4.73093e-06	0.000176063	246	8.064	239	7.496	77	2.094	76	2.828	Na	Na	215	100	AT5G23280.1	250	90.4	75.22	protein_coding	AT5G23280	TCP family transcription factor	Na
BnaCnng24680D	445.255	-1.1534	0.252182	-4.57366	4.79277e-06	0.000178121	652	20.472	619	18.595	339	8.831	205	7.306	GO:0003824;GO:0008152	Na	555	99.64	AT3G05190.1	555	99.64	92.59	protein_coding	AT3G05190	D-aminoacid aminotransferase-like PLP-dependent enzymes superfamily protein	Na
BnaA09g34300D	58.9893	-1.93232	0.423321	-4.56467	5.00282e-06	0.000184918	97	6.082	103	6.179	26	1.353	15	1.068	Na	Na	311	62.38	AT3G54430.1	183	100	73.2	protein_coding	SRS6	SHI-related sequence 6	A member of SHI gene family. Arabidopsis thaliana has ten members that encode proteins with a RING finger-like zinc finger motif. Despite being highly divergent in sequence, many of the SHI-related genes are partially redundant in function and synergistically promote gynoecium, stamen and leaf development in Arabidopsis.
BnaA03g26960D	55.4565	-2.24742	0.492441	-4.56383	5.0228e-06	0.00018553	69	3.448	131	6.262	9	0.373	16	0.907	Na	Na	406	100	AT4G00770.1	440	96.36	73.35	protein_coding	TRM9	Na	Na
BnaC02g13690D	372.781	-1.14105	0.250173	-4.56106	5.08968e-06	0.000187365	534	24.793	527	23.409	272	10.478	183	9.644	GO:0004601;GO:0006979;GO:0020037;GO:0055114	K00434	402	100	AT1G77490.1	426	100	75.63	protein_coding	TAPX	thylakoidal ascorbate peroxidase	Encodes a chloroplastic thylakoid ascorbate peroxidase tAPX. Ascorbate peroxidases are enzymes that scavenge hydrogen peroxide in plant cells. Eight types of APX have been described for Arabidopsis: three cytosolic (APX1, APX2, APX6), two chloroplastic types (stromal sAPX, thylakoid tAPX), and three microsomal (APX3, APX4, APX5) isoforms.
BnaA01g24630D	336.963	-1.19667	0.262449	-4.55963	5.12443e-06	0.00018839	446	24.94	527	28.194	240	11.135	159	10.092	Na	Na	262	100	AT3G22550.1	267	100	78.99	protein_coding	AT3G22550	Protein of unknown function (DUF581)	Na
BnaCnng11300D	52.7364	-2.04113	0.44764	-4.55977	5.12103e-06	0.00018839	81	3.168	102	3.816	22	0.714	11	0.488	GO:0005515	K03363	519	81.5	AT4G33270.1	457	92.56	69.27	protein_coding	CDC20.1	Transducin family protein / WD-40 repeat family protein	Encodes a CDC20 protein that interacts with APC subunits, components of the mitochondrial checkpoint complex and mitotic cyclin substrates and is indispensable for normal plant development and fertility.
BnaC02g13260D	368.239	-1.20086	0.263485	-4.5576	5.17415e-06	0.000190089	556	49.231	506	42.865	226	16.603	200	20.101	GO:0005515	K12160	160	57.5	AT4G26840.1	100	92	92.39	protein_coding	SUMO1	small ubiquitin-like modifier 1	Encodes a small ubiquitin-like modifier (SUMO) polypeptide that becomes covalently attached to various intracellular protein targets, much like ubiquitination, leading to post-translational modification of those targets.
BnaC04g26520D	19.3851	-2.62039	0.57567	-4.55189	5.31661e-06	0.000194666	35	2.524	41	2.829	1	0.06	2	0.164	Na	K15103	281	100	AT3G54110.1	306	100	85.95	protein_coding	PUMP1	plant uncoupling mitochondrial protein 1	Member of Uncoupling protein PUMP2 family. Encodes a mitochondrial uncoupling protein AtUCP1 involved in maintain the redox poise of the mitochondrial electron transport chain to facilitate photosynthetic metabolism. Disruption of UCP1 results in a photosynthetic phenotype. Specifically there is a restriction in photorespiration with a decrease in the rate of oxidation of photorespiratory glycine…
BnaC08g20720D	18.7325	-2.69506	0.592718	-4.54695	5.44281e-06	0.000197956	54	18.612	21	6.925	0	0	1	0.391	Na	Na	58	-	-	-	-	-	-	-	-	-
BnaC07g14230D	488.898	-1.15143	0.253273	-4.54621	5.46207e-06	0.000198523	681	33.424	715	33.575	381	15.515	219	12.201	GO:0016020	Na	379	99.74	AT1G21890.1	389	97.17	87.57	protein_coding	UMAMIT19	nodulin MtN21 /EamA-like transporter family protein	nodulin MtN21-like transporter family protein
BnaCnng36750D	171.971	-1.56208	0.344435	-4.53519	5.75513e-06	0.000208064	213	12.866	327	18.897	80	4.009	77	5.279	GO:0008152;GO:0008967	Na	257	98.83	AT5G44730.2	255	99.61	92.52	protein_coding	AT5G44730	Haloacid dehalogenase-like hydrolase (HAD) superfamily protein	Na
BnaC08g24300D	256.59	-1.25464	0.276903	-4.53098	5.87096e-06	0.000211549	374	11.152	376	10.726	154	3.81	134	4.535	Na	K01728	476	100	AT3G53190.1	483	98.55	89.29	protein_coding	AT3G53190	Pectin lyase-like superfamily protein	Na
BnaC01g23490D	91.9801	-1.89851	0.419242	-4.52844	5.94214e-06	0.000213403	113	6.365	197	10.617	29	1.355	34	2.174	GO:0000166;GO:0003824;GO:0005622;GO:0019673;GO:0044237;GO:0050662	K01711	360	100	AT3G51160.1	373	100	88.74	protein_coding	MUR1	NAD(P)-binding Rossmann-fold superfamily protein	Catalyzes the first step in the de novo synthesis of GDP-L-fucose.
BnaC02g18350D	204.467	-1.3294	0.293564	-4.52849	5.94068e-06	0.000213403	276	6.184	333	7.138	124	2.305	97	2.467	GO:0003824;GO:0005975;GO:0030246	K15925	882	100	AT1G68560.1	915	98.91	84.97	protein_coding	XYL1	alpha-xylosidase 1	Encodes a bifunctional alpha-l-arabinofuranosidase/beta-d-xylosidase that belongs to family 3 of glycoside hydrolases.
BnaA04g21850D	4667.27	-1.0385	0.22973	-4.52054	6.16827e-06	0.000220655	6886	236.009	6058	198.648	3885	110.477	2215	86.171	GO:0006812;GO:0006816;GO:0008324;GO:0015369;GO:0016021;GO:0055085	K07300	465	94.62	AT2G38170.3	475	92.63	89.32	protein_coding	CAX1	cation exchanger 1	Encodes a high affinity vacuolar calcium antiporter. The residue His 338 is critical to Ca2+ transport activity. Disruption of CAX1 reduces manganese and zinc of shoot tissue and results in a decrease in the activity of vacuolar V-type proton ATPase.
BnaC06g27930D	304.57	-1.54925	0.342891	-4.51821	6.23653e-06	0.000222805	492	30.319	459	27.062	111	5.675	161	11.262	Na	K17279	186	100	AT1G69700.1	184	100	85.48	protein_coding	HVA22C	HVA22 homologue C	Part of the AtHVA22 family. Protein expression is ABA- and stress-inducible.
BnaC09g04760D	29.0774	-2.3904	0.530283	-4.50778	6.55087e-06	0.000232812	56	3.522	52	3.129	4	0.209	6	0.428	GO:0016021	K15382	277	99.64	AT5G23660.1	285	96.84	90.58	protein_coding	SWEET12	homolog of Medicago truncatula MTN3	Encodes a member of the SWEET sucrose efflux transporter family proteins.
BnaA03g27800D	994.386	-1.00073	0.222045	-4.50687	6.5792e-06	0.000233667	1364	60.431	1369	58.029	700	25.731	587	29.52	GO:0016866;GO:0030244	K13379	357	100	AT3G02230.1	357	100	96.36	protein_coding	RGP1	reversibly glycosylated polypeptide 1	RGP1 is a UDP-arabinose mutase that catalyzes the interconversion between the pyranose and furanose forms of UDP-L-arabinose. It appears to be required for proper cell wall formation. rgp1/rgp2 (at5g15650) double mutants have a male gametophyte lethal phenotype. RGP1 fusion proteins can be found in the cytosol and peripherally associated with the Golgi apparatus.
BnaA03g00180D	294.204	-1.26549	0.280809	-4.5066	6.58746e-06	0.000233807	453	12.089	410	10.468	216	4.783	122	3.696	Na	K10268	676	99.41	AT5G01720.1	665	100	86.31	protein_coding	AT5G01720	RNI-like superfamily protein	Na
BnaA07g00800D	428.225	-1.1662	0.258789	-4.50637	6.59464e-06	0.00023391	538	11.21	690	13.755	292	5.048	219	5.179	GO:0003968	K11699	975	100	AT2G19930.1	977	100	70.84	protein_coding	AT2G19930	RNA-dependent RNA polymerase family protein	Na
BnaA07g01730D	95.9673	-2.00431	0.445175	-4.50229	6.72259e-06	0.000237829	136	5.691	194	7.766	19	0.66	38	1.805	GO:0008152	Na	468	100	AT2G18570.1	470	99.79	78.89	protein_coding	AT2G18570	UDP-Glycosyltransferase superfamily protein	Na
BnaC08g36490D	970.308	-1.00583	0.223639	-4.49759	6.87297e-06	0.000242676	1412	18.406	1257	15.677	714	7.722	547	8.094	GO:0003968	K11699	999	99.9	AT2G19930.1	977	100	71.74	protein_coding	AT2G19930	RNA-dependent RNA polymerase family protein	Na
BnaC02g16570D	73.4748	-2.11619	0.470877	-4.49414	6.98504e-06	0.000245484	122	10.709	136	11.422	11	0.801	27	2.69	Na	Na	130	86.92	AT5G67070.1	129	87.6	75.22	protein_coding	RALFL34	ralf-like 34	Member of a diversely expressed predicted peptide family showing sequence similarity to tobacco Rapid Alkalinization Factor (RALF), and is believed to play an essential role in the physiology of Arabidopsis. Consists of a single exon and is characterized by a conserved C-terminal motif and N-terminal signal peptide.
BnaC08g32450D	162.69	-1.568	0.348906	-4.49404	6.98859e-06	0.000245484	252	8.805	260	8.692	110	3.189	46	1.824	GO:0003824;GO:0005975	K01188	502	100	AT4G27830.1	508	100	76.03	protein_coding	BGLU10	beta glucosidase 10	Encodes a beta-glucosidase that may be responsible for acyl-glucose-dependent anthocyanin glucosyltransferase activity in Arabidopsis. In vitro efforts to demonstrate AAGT activity for BGLU10 have been unsuccessful but experiments with mutants in this gene suggest at least an indirect involvement in anthocyanin formation.
BnaC09g49790D	177.443	-1.56617	0.348496	-4.49409	6.9868e-06	0.000245484	343	12.965	213	7.703	102	3.199	64	2.746	GO:0005506;GO:0009055;GO:0020037;GO:0055114	K09588	480	97.71	AT5G05690.1	472	99.36	93.6	protein_coding	CPD	Cytochrome P450 superfamily protein	Encodes a member of the CP90A family, a cytochrome P450 monooxygenase which converts 6-deoxocathasterone to 6-deoxoteasterone in the late C6 oxidation pathway and cathasterone to teasterone in the early C6 oxidation pathway of brassinolide biosynthesis. Expressed in cotyledons and leaves. Mutants display de-etiolation and derepression of light-induced genes in the dark, dwarfism, male sterility a…
BnaC04g49060D	4374.26	-1.01837	0.226824	-4.48971	7.13214e-06	0.000250204	6186	214.183	5889	195.079	2854	81.987	2700	106.113	GO:0005576;GO:0006952;GO:0008200	Na	89	100	AT2G43550.1	103	87.38	78.89	protein_coding	AT2G43550	Scorpion toxin-like knottin superfamily protein	Encodes a defensin-like (DEFL) family protein.
BnaCnng60930D	86.1101	-1.95216	0.434961	-4.48814	7.18488e-06	0.00025173	98	2.738	196	5.238	27	0.626	29	0.92	GO:0009055;GO:0016491;GO:0020037;GO:0030151;GO:0046872;GO:0055114	K10534	727	100	AT1G77760.1	917	79.28	94.22	protein_coding	NIA1	nitrate reductase 1	Encodes the cytosolic minor isoform of nitrate reductase (NR). Involved in the first step of nitrate assimilation, it contributes about 15% of the nitrate reductase activity in shoots. Similar to molybdopterin oxidoreductases at the N-terminus, and to FAD/NAD-binding cytochrome reductases at the C-terminus. Cofactors: FAD, heme iron (cytochrome B-557), and molybdenum-pterin.
BnaC06g37800D	100.49	-1.70892	0.382192	-4.47136	7.77244e-06	0.00026954	170	7.392	156	6.49	60	2.165	26	1.283	Na	K03875	324	100	AT1G77000.1	360	90	91.98	protein_coding	SKP2B	RNI-like superfamily protein	AtSKP2;2 is a homolog of human SKP2, the human F-box protein that recruits E2F1. Contains an F-box motif at the N-terminal region and a C-terminal Leu-rich repeat domain. Forms part of an E3-ubiquitin-ligase SCF (Skp1, cullin, F-box) complex and recruits phosphorylated AtE2Fc, a transcriptional factor that might play a role in cell division and during the transition from skotomorphogenesis to pho…
BnaA05g23210D	198.695	-1.43006	0.319945	-4.46971	7.83261e-06	0.000271454	247	4.151	360	5.789	125	1.743	79	1.507	GO:0005525	Na	1063	100	AT3G16620.1	1089	100	71.74	protein_coding	TOC120	translocon outer complex protein 120	component of TOC complex, plastid protein import machinery.
BnaA09g34250D	41.2343	-2.10325	0.470636	-4.46895	7.86032e-06	0.000272241	69	3.373	76	3.554	13	0.527	10	0.555	GO:0003677;GO:0003700	Na	415	90.6	AT3G54320.1	438	85.84	80.85	protein_coding	WRI1	Integrase-type DNA-binding superfamily protein	WRINKLED1 encodes transcription factor of the AP2/ERWEBP class. Protein has two plant-specific (AP2/EREB) DNA-binding domains and is involved in the control of storage compound biosynthesis in Arabidopsis. Mutants have wrinkled seed phenotype, due to a defect in the incorporation of sucrose and glucose into triacylglycerols. Transgenic sGsL plants (21-day-old) grown on 6% sucrose for 24 hours had…
BnaC09g20240D	56.0065	-1.94183	0.435678	-4.45703	8.31036e-06	0.000286009	83	7.672	108	9.551	24	1.841	14	1.469	GO:0003924;GO:0005525;GO:0005622;GO:0006184;GO:0006886;GO:0006913;GO:0007165;GO:0007264;GO:0015031;GO:0016020	K07904	219	100	AT5G47520.1	221	99.1	95.89	protein_coding	RABA5a	RAB GTPase homolog A5A	Na
BnaA01g25310D	52.1751	-1.94988	0.438699	-4.44468	8.80233e-06	0.000301227	91	1.596	87	1.46	22	0.32	13	0.259	GO:0000166;GO:0005388;GO:0005516;GO:0005524;GO:0006812;GO:0016020;GO:0016021;GO:0019829;GO:0046872;GO:0070588	K01537	1091	99.82	AT3G21180.1	1086	100	93.94	protein_coding	ACA9	autoinhibited Ca(2+)-ATPase 9	one of the type IIB calcium pump isoforms. encodes an autoinhibited Ca(2+)-ATPase that contains an N-terminal calmodulin binding autoinhibitory domain.
BnaA05g08820D	227.92	-1.42223	0.320016	-4.44425	8.81995e-06	0.000301262	319	25.307	376	28.539	164	10.795	76	6.844	GO:0005960;GO:0006546;GO:0019464	K02437	156	100	AT2G35120.1	156	100	93.59	protein_coding	AT2G35120	Single hybrid motif superfamily protein	Na
BnaCnng03960D	573.789	-1.04358	0.23491	-4.44245	8.89388e-06	0.000302837	832	26.07	762	22.844	415	10.789	316	11.239	GO:0000287;GO:0003824;GO:0030976	K01568	608	100	AT4G33070.1	607	100	89.47	protein_coding	AT4G33070	Thiamine pyrophosphate dependent pyruvate decarboxylase family protein	Na
BnaC05g01880D	312.983	-1.26675	0.285157	-4.44227	8.9013e-06	0.0003029	449	8.63	469	8.625	170	2.711	174	3.796	GO:0003824;GO:0005975;GO:0043169	Na	818	100	AT1G03310.2	882	100	77.27	protein_coding	DBE1	debranching enzyme 1	Encodes a protein with strong similarity to isoamylase (EC:3.2.1.68) however lacks critical residues known to be important for activity. Appears to co localize with ISA1 in the chloroplast isoamylase complex. Mutations in this gene cause the loss of detectable isoamylase activity and the disruption of normal starch structure. It has been postulated that AtISA2 interacts with AtISA1 to form the Is…
BnaC01g12720D	88.3477	-2.29888	0.517664	-4.44087	8.95939e-06	0.000304496	158	6.469	166	6.503	38	1.291	3	0.139	GO:0004252;GO:0006508	Na	295	85.42	AT5G11940.1	762	33.07	32.14	protein_coding	AT5G11940	Subtilase family protein	Na
BnaA03g59400D	189.298	-1.35971	0.306494	-4.43634	9.1503e-06	0.00031029	300	10.537	267	8.972	103	3.001	95	3.787	Na	Na	540	89.81	AT1G58360.1	485	100	89.69	protein_coding	AAP1	amino acid permease 1	Encodes AAP1 (amino acid permease 1), a neutral amino acid transporter expressed in seeds. Functions in amino acid uptake into embryos.
BnaA10g20530D	7915.04	-1.04923	0.236687	-4.43299	9.29361e-06	0.000314677	11567	1174.16	10455	1015.37	6724	566.308	3602	415.029	GO:0004869	Na	101	100	AT5G12140.1	101	100	85.15	protein_coding	CYS1	cystatin-1	Encodes a cystatin.
BnaA05g27400D	13.9674	-2.64894	0.597811	-4.43107	9.37674e-06	0.000317097	33	1.37	24	0.953	0	0	0	0	GO:0015743	Na	489	100	AT3G11680.1	488	100	79.39	protein_coding	AT3G11680	Aluminium activated malate transporter family protein	Na
BnaA07g35790D	66.0669	-1.93991	0.437815	-4.43088	9.38482e-06	0.000317173	88	6.25	137	9.309	20	1.179	23	1.854	Na	Na	257	81.32	AT1G80120.1	210	99.52	89.47	protein_coding	AT1G80120	Protein of unknown function (DUF567)	Na
BnaA04g04450D	262.172	-1.34755	0.304196	-4.42988	9.42855e-06	0.000318059	366	35.841	418	39.162	131	10.643	142	15.784	Na	Na	129	84.5	AT3G53980.1	114	95.61	89.91	protein_coding	AT3G53980	Bifunctional inhibitor/lipid-transfer protein/seed storage 2S albumin superfamily protein	Na
BnaA02g17180D	27.7281	-2.36237	0.533382	-4.42904	9.46531e-06	0.000318706	60	5.623	43	3.855	6	0.467	4	0.425	GO:0003700;GO:0043565	Na	158	100	AT1G75390.1	173	99.42	71.51	protein_coding	bZIP44	basic leucine-zipper 44	Na
BnaC03g29500D	104.897	-1.58879	0.359084	-4.42456	9.66412e-06	0.000324597	157	5.611	175	5.984	63	1.868	34	1.379	GO:0005506;GO:0009055;GO:0020037;GO:0055114	Na	531	100	AT4G12320.1	518	100	77.67	protein_coding	CYP706A6	cytochrome P450, family 706, subfamily A, polypeptide 6	member of CYP706A
BnaA02g22490D	83.0623	-1.67032	0.377666	-4.42274	9.74566e-06	0.000327134	142	35.65	125	30.025	42	8.749	29	8.264	Na	Na	80	-	-	-	-	-	-	-	-	-
BnaC04g50950D	97.1531	-1.81536	0.410547	-4.42181	9.78781e-06	0.000328347	113	9.444	210	16.791	37	2.566	35	3.32	GO:0020037	Na	134	98.51	AT2G46650.1	132	100	84.85	protein_coding	CB5-C	cytochrome B5 isoform C	member of Cytochromes b5
BnaC03g00710D	11761.2	-1.00763	0.228072	-4.41802	9.96073e-06	0.000333531	17052	4016.59	15330	3454.75	10013	1956.88	5617	1501.81	GO:0046872	Na	71	80.28	AT3G09390.1	81	70.37	84.21	protein_coding	MT2A	metallothionein 2A	metallothionein, binds to and detoxifies excess copper and other metals, limiting oxidative damage
BnaA07g35740D	1473.26	-1.23308	0.279664	-4.40914	1.03781e-05	0.000346018	1622	44.695	2680	70.653	915	20.919	760	23.771	GO:0005471;GO:0005524;GO:0006810;GO:0016021	K03301	614	100	AT1G80300.1	624	100	92.15	protein_coding	NTT1	nucleotide transporter 1	Encodes an ATP/ADP transporter.
BnaC06g34290D	58.3111	-2.40235	0.545766	-4.40179	1.0736e-05	0.000357295	42	3.779	178	15.324	6	0.448	12	1.226	GO:0004866	Na	225	98.67	AT1G73325.1	222	100	80.63	protein_coding	AT1G73325	Kunitz family trypsin and protease inhibitor protein	Na
BnaA07g16440D	1516.33	-1.13958	0.258903	-4.40157	1.0747e-05	0.000357441	1752	76.896	2575	108.128	1146	41.732	714	35.571	Na	K18881	408	100	AT3G54600.1	399	100	85.82	protein_coding	DJ1F	Class I glutamine amidotransferase-like superfamily protein	Na
BnaA06g01420D	732.415	-1.11957	0.254475	-4.39953	1.08487e-05	0.000360604	871	39.129	1208	51.921	528	19.68	372	18.969	GO:0006629;GO:0016787	Na	361	100	AT1G54030.1	417	89.21	75	protein_coding	MVP1	GDSL-like Lipase/Acylhydrolase superfamily protein	Encodes a vacuolar protein. Mutation causes organizational defects in the endoplasmic reticulum and aberrant protein trafficking in the plant secretory pathway.
BnaC06g17340D	133.996	-1.45779	0.331748	-4.39426	1.11151e-05	0.000369007	225	17.398	186	13.76	80	5.132	54	4.739	Na	Na	262	-	-	-	-	-	-	-	-	-
BnaA08g03220D	198.426	-1.31252	0.299235	-4.38624	1.15327e-05	0.000382285	274	7.54	315	8.293	113	2.58	101	3.155	GO:0004672;GO:0004713;GO:0005524;GO:0006468	Na	647	100	AT1G48480.1	655	99.24	86	protein_coding	RKL1	receptor-like kinase 1	Arabidopsis thaliana receptor-like protein kinase (RKL1) gene
BnaC05g32510D	168.407	-1.32034	0.301014	-4.38632	1.15285e-05	0.000382285	248	10.723	253	10.466	109	3.91	75	3.681	GO:0004190;GO:0006508	Na	395	100	AT3G20015.1	470	95.11	78.52	protein_coding	AT3G20015	Eukaryotic aspartyl protease family protein	Na
BnaA07g31540D	75.6859	-1.83409	0.418266	-4.38499	1.1599e-05	0.000383435	94	4.708	159	7.619	33	1.371	23	1.308	GO:0003677;GO:0003682	K09422	275	100	AT1G74430.1	271	100	70.92	protein_coding	MYB95	myb domain protein 95	Encodes a putative transcription factor (MYB95).
BnaCnng55730D	495.604	-1.27133	0.289911	-4.38522	1.15866e-05	0.000383435	730	36.296	728	34.631	395	16.295	180	10.159	GO:0016740	Na	276	100	AT1G47260.1	278	99.64	90.25	protein_coding	GAMMA CA2	gamma carbonic anhydrase 2	Encodes mitochondrial gamma carbonic anhydrase. Component of the NADH dehydrogenase complex.
BnaA04g19140D	45.0397	-2.35692	0.537705	-4.38328	1.16904e-05	0.000386223	49	1.794	119	4.169	4	0.122	11	0.457	GO:0003824;GO:0005975	Na	527	100	AT2G32990.1	525	100	92.22	protein_coding	GH9B8	glycosyl hydrolase 9B8	Na
BnaC01g40610D	1275.43	-1.13495	0.259049	-4.38121	1.18023e-05	0.000389212	1680	57.29	1952	63.686	1060	29.991	533	20.631	GO:0003824;GO:0005975	K01188	550	96.55	AT3G03640.1	531	100	88.7	protein_coding	BGLU25	beta glucosidase 25	Encodes beta-glucosidase (GLUC).
BnaCnng26360D	817.376	-1.04345	0.238413	-4.37666	1.20511e-05	0.000396696	1198	166.865	1074	143.121	661	76.388	398	62.924	Na	Na	145	-	-	-	-	-	-	-	-	-
BnaC07g26500D	465.999	-1.08389	0.247766	-4.37465	1.21629e-05	0.000400134	674	48.375	635	43.604	363	21.617	226	18.412	Na	Na	166	100	AT5G48480.1	166	100	61.05	protein_coding	AT5G48480	Lactoylglutathione lyase / glyoxalase I family protein	Na
BnaC03g40460D	472.791	-1.33496	0.305239	-4.37351	1.22267e-05	0.000401988	713	90.433	699	84.822	373	39.252	157	22.603	Na	Na	96	100	AT3G18280.1	96	100	81.25	protein_coding	AT3G18280	Bifunctional inhibitor/lipid-transfer protein/seed storage 2S albumin superfamily protein	Na
BnaA06g36540D	452.459	-1.04861	0.240066	-4.36802	1.2538e-05	0.000410481	628	11.821	632	11.382	344	5.373	235	5.021	GO:0003676;GO:0005515	K11593	975	100	AT5G43810.1	988	100	92.87	protein_coding	AGO10	Stabilizer of iron transporter SufD / Polynucleotidyl transferase	Encodes Argonaute10, a member of the EIF2C (elongation initiation factor 2c)/ Argonaute class of proteins. Required to establish the central-peripheral organization of the embryo apex. Along with WUS and CLV genes, controls the relative organization of central zone and peripheral zone cells in meristems. Acts in embryonic provascular tissue potentiating WUSCHEL function during meristem developmen…
BnaC04g34990D	168.484	-1.38048	0.316404	-4.36303	1.28272e-05	0.000418948	240	10.333	268	11.039	88	3.143	85	4.154	GO:0005634	K18810	355	100	AT2G22490.2	362	100	72.93	protein_coding	CYCD2%3B1	Cyclin D2;1	encodes a D-type cyclin whose transcription level is regulated by sucrose but not phytohormones or nitrate. Protein physically interacts with CDC2A. CycD2 kinase activity is regulated by sequestration of CycD2 protein in a form inaccessible to immunoprecipitation and probably not complexed to CDC2A.
BnaC09g43060D	288.28	-1.33915	0.306941	-4.36287	1.28367e-05	0.000419009	445	19.644	415	17.527	140	5.128	160	8.017	GO:0006629;GO:0016787	Na	390	100	AT5G14450.1	389	100	90.26	protein_coding	AT5G14450	GDSL-like Lipase/Acylhydrolase superfamily protein	Na
BnaA07g23140D	430.641	-1.08784	0.249367	-4.36239	1.28647e-05	0.000419672	645	40.359	565	33.823	311	16.146	226	16.051	GO:0046983	Na	324	100	AT1G72210.1	320	100	81.17	protein_coding	AT1G72210	basic helix-loop-helix (bHLH) DNA-binding superfamily protein	Na
BnaA03g23060D	107.707	-1.50318	0.345007	-4.35696	1.31882e-05	0.000428684	168	7.182	166	6.79	57	2.022	46	2.232	GO:0005515;GO:0005524;GO:0005634	Na	394	100	AT2G22840.1	530	77.36	85.61	protein_coding	GRF1	growth-regulating factor 1	Growth regulating factor encoding transcription activator. One of the nine members of a GRF gene family, containing nuclear targeting domain. Mutants result in smaller leaves indicating the role of the gene in leaf development. Expressed in root, shoot and flower
BnaA03g41560D	150.137	-1.41247	0.324179	-4.35706	1.31821e-05	0.000428684	218	7.51	238	7.844	77	2.201	74	2.893	GO:0000166;GO:0003676;GO:0008270	Na	406	94.58	AT3G51950.1	540	71.11	77.34	protein_coding	AT3G51950	Zinc finger (CCCH-type) family protein / RNA recognition motif (RRM)-containing protein	Na
BnaA05g03030D	46.4353	-2.32389	0.533839	-4.35317	1.34184e-05	0.000435387	103	4.882	68	3.084	3	0.118	13	0.699	GO:0005515	Na	428	100	AT2G42800.1	462	100	77.11	protein_coding	RLP29	receptor like protein 29	Na
BnaAnng22050D	148.156	-1.51217	0.347422	-4.35256	1.34558e-05	0.00043634	246	8.051	215	6.732	100	2.716	46	1.709	GO:0003824;GO:0009058;GO:0030170	K14272	481	100	AT1G70580.1	481	100	96.05	protein_coding	AOAT2	alanine-2-oxoglutarate aminotransferase 2	Encodes a protein with glyoxylate aminotransferase activity. It can act on a number of different small substrates and amino acids in vitro.
BnaA08g16920D	695.663	-1.05613	0.242669	-4.35214	1.34812e-05	0.000436905	896	66.177	1047	73.985	559	34.256	336	28.169	GO:0003755;GO:0006457	K01802	172	100	AT4G38740.1	172	100	93.02	protein_coding	ROC1	rotamase CYP 1	Encodes cytosolic cyclophilin ROC1.
BnaC05g22400D	489.91	-1.0476	0.241227	-4.34279	1.40683e-05	0.000452964	642	29.99	723	32.312	376	14.573	252	13.362	Na	Na	295	100	AT1G29380.1	315	100	75	protein_coding	AT1G29380	Carbohydrate-binding X8 domain superfamily protein	Na
BnaA01g18650D	70.7033	-2.1903	0.504914	-4.33796	1.43814e-05	0.000460865	127	5.271	128	5.082	33	1.136	4	0.188	Na	Na	438	100	AT3G30280.1	443	99.32	76.14	protein_coding	AT3G30280	HXXXD-type acyl-transferase family protein	Na
BnaC05g11920D	15.927	-2.53915	0.586525	-4.32914	1.49695e-05	0.000476903	32	1.686	31	1.563	1	0.044	1	0.06	GO:0016491;GO:0055114	K04124	359	100	AT1G15550.1	358	100	88.86	protein_coding	GA3OX1	gibberellin 3-oxidase 1	Involved in later steps of the gibberellic acid biosynthetic pathway. Activated by AGAMOUS in a cal-1, ap1-1 background. Deletion of 208 bp from -1016 to -809 (&#916;-808) resulted in loss of GA-negative feedback (this sequence, which contains a 43-bp sequence GNFEI, was shown to be sufficient for GA-negative feedback).
BnaC07g41670D	15.9324	-2.53727	0.586628	-4.32518	1.52407e-05	0.00048427	33	1.404	30	1.221	1	0.035	1	0.048	GO:0005507;GO:0009055	Na	477	59.33	AT3G17680.2	357	79.27	83.39	protein_coding	AT3G17680	Kinase interacting (KIP1-like) family protein	Na
BnaCnng61850D	87.7212	-1.6177	0.374087	-4.32441	1.52943e-05	0.000485264	152	4.964	127	3.968	43	1.165	34	1.26	GO:0003824;GO:0008762;GO:0016491;GO:0050660;GO:0055114	Na	535	100	AT5G44400.1	537	100	82.22	protein_coding	AT5G44400	FAD-binding Berberine family protein	Na
BnaA07g29430D	45.8187	-2.04382	0.472857	-4.32227	1.54429e-05	0.000489125	66	4.035	94	5.498	12	0.609	14	0.971	Na	K18801	296	100	AT1G71690.1	295	100	78.26	protein_coding	AT1G71690	Protein of unknown function (DUF579)	Na
BnaC06g38910D	39.7717	-2.39453	0.554131	-4.32125	1.55151e-05	0.000491125	30	1.854	121	7.156	6	0.308	6	0.421	GO:0005506;GO:0016491;GO:0055114	K04125	328	98.17	AT1G78440.1	329	97.87	80.75	protein_coding	ATGA2OX1	Arabidopsis thaliana gibberellin 2-oxidase 1	Encodes a gibberellin 2-oxidase that acts on C19 gibberellins.
BnaA03g32410D	58.9175	-1.90098	0.439978	-4.32063	1.55587e-05	0.00049222	104	5.121	95	4.475	17	0.695	22	1.23	GO:0004190;GO:0006508	Na	412	100	AT3G12700.1	461	89.37	78.64	protein_coding	NANA	Eukaryotic aspartyl protease family protein	Encodes an aspartic protease has an important regulatory function in chloroplasts that not only influences photosynthetic carbon metabolism but also plastid and nuclear gene expression.
BnaC06g32010D	1542.68	-1.25622	0.290841	-4.31928	1.56541e-05	0.000494661	2031	167.214	2494	196.45	747	51.027	927	86.631	GO:0006952;GO:0009607	Na	158	98.73	AT1G70840.1	171	91.23	68.59	protein_coding	MLP31	MLP-like protein 31	Na
BnaA08g23990D	199.73	-1.2989	0.300835	-4.31764	1.57703e-05	0.000498046	286	15.292	305	15.602	111	4.924	105	6.373	GO:0003677	Na	269	100	AT1G14410.1	263	100	85.98	protein_coding	WHY1	ssDNA-binding transcriptional regulator	Encodes a homolog of the potato p24 protein. Binds single strand telomeric repeats. Negatively regulates telomerase activity and telomere length.
BnaAnng32530D	574.535	-1.26725	0.293633	-4.31576	1.59058e-05	0.000501634	723	63.833	967	81.681	296	21.683	329	32.971	GO:0006952;GO:0009607	Na	145	100	AT1G70830.1	335	46.27	57.42	protein_coding	MLP28	MLP-like protein 28	Na
BnaC09g12800D	204.967	-1.4391	0.335111	-4.29439	1.75173e-05	0.000545623	382	7.802	244	4.768	128	2.169	80	1.855	Na	Na	594	100	AT1G63670.1	689	99.71	67.83	protein_coding	TRM12	Protein of unknown function (DUF3741)	Na
BnaA03g26290D	93.9713	-1.80249	0.419777	-4.29391	1.75555e-05	0.000546501	157	3.717	154	3.488	25	0.491	42	1.129	Na	Na	352	100	AT4G02130.1	346	100	84.75	protein_coding	GATL6	galacturonosyltransferase 6	Encodes a protein with putative galacturonosyltransferase activity.
BnaA08g24180D	284.487	-1.93998	0.451814	-4.29376	1.75669e-05	0.000546541	303	24.069	672	51.072	51	3.361	121	10.91	Na	Na	126	100	AT1G13930.1	155	81.94	66.93	protein_coding	AT1G13930	Na	Involved in response to salt stress. Knockout mutants are hypersensitive to salt stress.
BnaC06g21190D	200.356	-1.27764	0.2976	-4.29316	1.76149e-05	0.000547098	290	15.358	301	15.251	144	6.327	83	4.989	GO:0005515	K03875	359	100	AT1G77000.1	360	100	90.56	protein_coding	SKP2B	RNI-like superfamily protein	AtSKP2;2 is a homolog of human SKP2, the human F-box protein that recruits E2F1. Contains an F-box motif at the N-terminal region and a C-terminal Leu-rich repeat domain. Forms part of an E3-ubiquitin-ligase SCF (Skp1, cullin, F-box) complex and recruits phosphorylated AtE2Fc, a transcriptional factor that might play a role in cell division and during the transition from skotomorphogenesis to pho…
BnaC08g03340D	11716.7	-1.04373	0.243148	-4.29258	1.76606e-05	0.000548204	16926	1821.18	15655	1611.55	10159	906.916	5201	635.204	Na	Na	97	100	AT1G48750.1	94	100	57.73	protein_coding	AT1G48750	Bifunctional inhibitor/lipid-transfer protein/seed storage 2S albumin superfamily protein	Na
BnaC04g21040D	12.9673	-2.56564	0.598501	-4.28678	1.81286e-05	0.000561449	27	1.538	26	1.417	0	0	0	0	GO:0008152;GO:0016787	K14493	356	95.22	AT3G63010.1	358	94.69	89.38	protein_coding	GID1B	alpha/beta-Hydrolases superfamily protein	Encodes a gibberellin (GA) receptor ortholog of the rice GA receptor gene (OsGID1). Has GA-binding activity, showing higher affinity to GA4. Interacts with DELLA proteins in vivo in the presence of GA4.
BnaC03g28400D	384.356	-1.19418	0.279023	-4.27988	1.86998e-05	0.00057464	624	40.114	484	29.768	235	12.534	209	15.251	GO:0003824;GO:0005975	K01214	275	99.64	AT4G09020.1	764	35.86	88.32	protein_coding	ISA3	isoamylase 3	Encodes an isoamylase-like protein. Mutant studies show that the gene is strongly involved in starch breakdown. A GUS-protein fusion product was shown to localize to the surface of chloroplastic structures reminiscent of starch granules. In the mutants, the chloroplastic &#945;-amylase AMY3 is upregulated.
BnaC04g45500D	902.577	-1.231	0.28835	-4.26911	1.96253e-05	0.000600292	1343	151.447	1288	138.961	750	70.172	325	41.6	GO:0006869;GO:0008289	Na	115	100	AT2G37870.1	115	100	89.57	protein_coding	AT2G37870	Bifunctional inhibitor/lipid-transfer protein/seed storage 2S albumin superfamily protein	Na
BnaC08g37250D	163.758	-1.36813	0.320615	-4.26719	1.97948e-05	0.000604795	227	6.7	266	7.511	86	2.106	83	2.781	GO:0003824;GO:0003852;GO:0009098;GO:0019752	K01649	629	100	AT1G18500.1	631	100	88.54	protein_coding	MAML-4	methylthioalkylmalate synthase-like 4	Encodes an active Arabidopsis isopropylmalate synthase IPMS1. Involved in leucine biosynthesis. Do not participate in the chain elongation of glucosinolates. Expressed constitutively throughout the plant. Loss of IPMS1 can be compensated by a second isopropylmalate synthase gene IPMS2 (At1g74040).
BnaA03g39380D	320.527	-1.32194	0.310182	-4.26182	2.0277e-05	0.00061627	389	15.145	567	21.12	168	5.427	171	7.557	GO:0008152	Na	473	100	AT2G16890.2	478	100	82.25	protein_coding	AT2G16890	UDP-Glycosyltransferase superfamily protein	Na
BnaA04g08790D	66.5038	-1.7541	0.412804	-4.24923	2.14504e-05	0.000646313	92	4.167	127	5.503	30	1.127	22	1.131	Na	Na	448	100	AT5G67150.1	448	100	65.85	protein_coding	AT5G67150	HXXXD-type acyl-transferase family protein	Na
BnaC05g23620D	266.639	-1.23184	0.290486	-4.24063	2.22895e-05	0.000667534	340	7.34	438	9.046	159	2.848	142	3.48	GO:0004252;GO:0006508;GO:0042802;GO:0043086	Na	836	100	AT1G30600.1	832	100	89.59	protein_coding	AT1G30600	Subtilase family protein	Na
BnaA07g33300D	96.3182	-1.58107	0.372903	-4.23989	2.23629e-05	0.000668996	129	4.001	176	5.223	46	1.184	40	1.408	GO:0016021;GO:0055085	K13947	567	100	AT1G77110.1	570	100	87.22	protein_coding	PIN6	Auxin efflux carrier family protein	Rate-limiting factor in saturable efflux of auxins. PINs are directly involved of in catalyzing cellular auxin efflux.
BnaC01g06800D	331.796	-1.11467	0.262909	-4.23974	2.23778e-05	0.000669074	498	15.368	441	13.02	224	5.735	180	6.305	GO:0004221;GO:0006511;GO:0008270	K11855	614	100	AT4G31670.1	631	100	77.67	protein_coding	UBP18	ubiquitin-specific protease 18	Na
BnaA10g02710D	33.175	-2.18054	0.514791	-4.23578	2.27758e-05	0.000678736	47	1.838	73	2.731	7	0.227	8	0.355	Na	Na	519	100	AT1G04570.1	542	99.45	81.45	protein_coding	AT1G04570	Major facilitator superfamily protein	Na
BnaC05g36940D	17.6686	-2.49691	0.589565	-4.23517	2.28374e-05	0.000679828	26	0.981	44	1.588	0	0	2	0.086	GO:0000166;GO:0003676	K13126	538	95.54	AT3G16380.1	537	95.72	71.98	protein_coding	PAB6	poly(A) binding protein 6	polyadenylate-binding protein, putative / PABP, putative, similar to polyadenylate-binding protein (poly(A)-binding protein) from {Arabidopsis thaliana} SP:P42731, (Cucumis sativus) GI:7528270, {Homo sapiens} SP:Q13310, {Arabidopsis thaliana} SP:Q05196; contains InterPro entry IPR000504: RNA-binding region RNP-1 (RNA recognition motif) (RRM). Member of the class III family of PABP proteins.
BnaAnng33630D	49.3134	-2.25819	0.533253	-4.23475	2.28803e-05	0.000680732	78	6.37	103	8.048	3	0.203	15	1.391	Na	Na	248	100	AT5G65340.1	253	99.6	85.71	protein_coding	AT5G65340	Protein of unknown function, DUF617	Na
BnaA03g47450D	55.7973	-1.92996	0.455897	-4.23333	2.30255e-05	0.00068468	104	6.148	87	4.921	28	1.373	10	0.671	Na	Na	343	100	AT3G48410.1	385	89.09	84.55	protein_coding	AT3G48410	alpha/beta-Hydrolases superfamily protein	Na
BnaC05g46670D	128.933	-1.50959	0.356878	-4.22999	2.33699e-05	0.000693406	187	6.978	214	7.64	55	1.703	64	2.711	Na	Na	544	100	AT3G05130.1	634	97.95	57.49	protein_coding	AT3G05130	Na	Na
BnaC01g26540D	42.8459	-1.97849	0.467899	-4.22846	2.35296e-05	0.000697762	68	3.129	80	3.521	13	0.496	13	0.679	GO:0003676;GO:0004527;GO:0005622	K14570	344	100	AT3G50100.1	409	87.78	61.28	protein_coding	SDN1	small RNA degrading nuclease 1	Encodes an exonuclease that degrades single-stranded small RNAs in vitro and limits the accumulation of small RNAs in vivo.
BnaC07g51290D	54.5267	-1.88717	0.446609	-4.22556	2.38344e-05	0.000706033	73	3.415	112	5.013	20	0.776	17	0.903	GO:0000103;GO:0004020;GO:0005524	K00860	294	100	AT4G39940.1	293	100	89.12	protein_coding	AKN2	APS-kinase 2	adenosine-5'-phosphosulfate-kinase (akn2) mRNA, complete
BnaA01g04970D	225.181	-1.65571	0.392598	-4.21732	2.47228e-05	0.000730442	344	8.405	380	8.883	62	1.257	117	3.245	GO:0005488;GO:0005515	Na	489	100	AT4G31890.1	518	100	85.96	protein_coding	AT4G31890	ARM repeat superfamily protein	Na
BnaA03g53610D	21.0614	-2.37257	0.562598	-4.21717	2.47389e-05	0.000730442	46	4.015	34	2.839	4	0.29	2	0.198	Na	Na	171	100	AT4G37240.1	168	100	80.12	protein_coding	AT4G37240	Na	Na
BnaA09g06300D	82.1717	-1.62118	0.384481	-4.21653	2.48085e-05	0.000731415	121	6.375	142	7.157	47	2.054	26	1.555	Na	Na	346	96.82	AT5G62960.1	347	96.54	91.04	protein_coding	AT5G62960	Na	Na
BnaA07g24870D	31.9665	-2.48395	0.589572	-4.21314	2.51842e-05	0.000739978	15	0.665	112	4.747	4	0.147	1	0.05	GO:0005506;GO:0005515;GO:0016165;GO:0046872;GO:0055114	K00454	458	100	AT3G45140.1	896	52.46	64.89	protein_coding	LOX2	lipoxygenase 2	Chloroplast lipoxygenase required for wound-induced jasmonic acid accumulation in Arabidopsis.Mutants are resistant to Staphylococcus aureus and accumulate salicylic acid upon infection.
BnaC04g43460D	54.1305	-2.27803	0.541317	-4.20831	2.57285e-05	0.000753937	49	1.848	152	5.483	5	0.156	14	0.599	GO:0003824;GO:0005975	Na	526	100	AT2G32990.1	525	100	92.21	protein_coding	GH9B8	glycosyl hydrolase 9B8	Na
BnaC06g02550D	21.9107	-2.36311	0.561645	-4.20748	2.58236e-05	0.000756315	39	2.518	44	2.718	2	0.107	4	0.293	Na	Na	279	99.64	AT1G49320.1	280	99.29	78.42	protein_coding	USPL1	unknown seed protein like 1	Encodes USPL1, a BURP domain protein targeted to the protein storage vacuoles. Overexpression of USPL1 affects seed development, protein storage vacuoles and lipid vesicles morphology and function.
BnaC06g32460D	1231.6	-1.04409	0.248269	-4.20547	2.60535e-05	0.000761004	1807	57.657	1620	49.454	1045	27.665	561	20.318	Na	Na	566	100	AT1G71360.1	596	97.99	72.95	protein_coding	AT1G71360	Galactose-binding protein	Na
BnaA09g00200D	32.8645	-2.16527	0.515127	-4.20336	2.62982e-05	0.000766598	54	2.093	65	2.41	12	0.386	4	0.176	Na	Na	432	100	AT4G01080.1	442	99.32	79.27	protein_coding	TBL26	TRICHOME BIREFRINGENCE-LIKE 26	Encodes a member of the TBL (TRICHOME BIREFRINGENCE-LIKE) gene family containing a plant-specific DUF231 (domain of unknown function) domain. TBL gene family has 46 members, two of which (TBR/AT5G06700 and TBL3/AT5G01360) have been shown to be involved in the synthesis and deposition of secondary wall cellulose, presumably by influencing the esterification state of pectic polymers. A nomenclature…
BnaA06g27080D	102.271	-1.49507	0.356051	-4.19904	2.68047e-05	0.000779598	143	19.517	175	22.851	60	6.794	39	6.042	Na	Na	148	100	AT5G24610.1	146	100	85.14	protein_coding	AT5G24610	Na	Na
BnaC03g22560D	15.1958	-2.47069	0.588381	-4.19913	2.67945e-05	0.000779598	31	3.335	29	2.985	1	0.089	1	0.122	Na	Na	188	-	-	-	-	-	-	-	-	-
BnaC01g27670D	175.584	-1.3417	0.319772	-4.19581	2.71894e-05	0.000789943	233	9.631	293	11.587	94	3.224	90	4.222	GO:0000105;GO:0000287;GO:0003879;GO:0005737	K00765	408	100	AT1G58080.1	411	100	88.59	protein_coding	ATP-PRT1	ATP phosphoribosyl transferase 1	ATP phosphoribosyl transferase, catalyses first step of histidine biosynthesis
BnaC01g04790D	79.9178	-1.80039	0.429601	-4.19085	2.77909e-05	0.000804843	95	4.907	172	8.501	41	1.757	20	1.173	GO:0004601;GO:0006979;GO:0020037;GO:0055114	K00430	319	99.69	AT4G33420.1	325	97.85	84.59	protein_coding	AT4G33420	Peroxidase superfamily protein	Na
BnaC08g33810D	92.7696	-1.63779	0.390911	-4.18966	2.79367e-05	0.000808633	146	19.662	151	19.456	34	3.799	43	6.573	Na	Na	150	100	AT2G24762.1	156	100	69.38	protein_coding	GDU4	glutamine dumper 4	Encodes a member of the GDU (glutamine dumper) family proteins involved in amino acid export: At4g31730 (GDU1), At4g25760 (GDU2), At5g57685 (GDU3), At2g24762 (GDU4), At5g24920 (GDU5), At3g30725 (GDU6) and At5g38770 (GDU7).
BnaC06g32370D	40.8069	-1.99624	0.476761	-4.18708	2.8257e-05	0.000816604	74	2.667	68	2.344	17	0.508	8	0.327	GO:0003677;GO:0005515;GO:0005634;GO:0008270;GO:0016570	Na	537	100	AT5G63700.1	602	98.67	61.28	protein_coding	AT5G63700	zinc ion binding;DNA binding	Na
BnaC09g00110D	166.547	-1.63891	0.391512	-4.18612	2.83769e-05	0.000819199	284	14.885	249	12.486	50	2.174	85	5.057	GO:0008272;GO:0015116;GO:0016021	K17471	387	99.48	AT4G02700.1	646	59.6	89.35	protein_coding	SULTR3%3B2	sulfate transporter 3;2	Na
BnaA03g25760D	1738.49	-1.60465	0.38344	-4.18488	2.85315e-05	0.000822788	2541	153.181	2997	172.855	449	22.458	969	66.306	GO:0005618;GO:0005975;GO:0006073;GO:0016762;GO:0048046	K08235	290	100	AT4G03210.1	290	100	90.38	protein_coding	XTH9	xyloglucan endotransglucosylase/hydrolase 9	encodes a member of xyloglucan endotransglucosylase/hydrolases (XTHs) that catalyze the cleavage and molecular grafting of xyloglucan chains function in loosening and rearrangement of the cell wall. Gene is expressed in shoot apex region, flower buds, flower stalks and internodes bearing flowers.
BnaAnng34690D	12.4835	-2.50627	0.59891	-4.18471	2.85526e-05	0.00082296	27	1.021	24	0.868	0	0	0	0	Na	Na	84	-	-	-	-	-	-	-	-	-
BnaCnng76610D	83.4503	-1.58662	0.379988	-4.17546	2.97389e-05	0.000852948	133	8.586	132	8.153	49	2.625	27	1.979	Na	Na	314	100	AT2G18500.1	315	100	71.17	protein_coding	OFP7	ovate family protein 7	Na
BnaC01g03610D	228.633	-1.26008	0.302049	-4.17177	3.02246e-05	0.000864291	301	9.579	372	11.326	169	4.462	93	3.359	GO:0003824;GO:0033926	Na	638	89.5	AT4G34860.1	571	100	94.92	protein_coding	A/N-InvB	Plant neutral invertase family protein	Na
BnaC01g01940D	211.664	-1.21278	0.290742	-4.17133	3.02825e-05	0.000865493	319	16.563	295	14.654	130	5.6	112	6.601	GO:0003677;GO:0003682	Na	322	100	AT4G37180.2	363	100	70.22	protein_coding	AT4G37180	Homeodomain-like superfamily protein	myb family transcription factor, contains Pfam domain, PF00249: Myb-like DNA-binding domain l; also isolated as a putative cytoskeletal protein in a yeast screen
BnaCnng31430D	82.623	-1.62371	0.389546	-4.16822	3.06993e-05	0.000876485	115	12.506	150	15.606	47	4.241	26	3.209	GO:0003677;GO:0008270	Na	186	100	AT3G21270.1	204	100	70.53	protein_coding	DOF2	DOF zinc finger protein 2	Encodes Dof zinc finger protein adof2.
BnaA03g30330D	176.456	-1.27534	0.305982	-4.16804	3.07237e-05	0.000876719	232	7.738	289	9.223	116	3.21	81	3.067	GO:0006855;GO:0015238;GO:0015297;GO:0016020;GO:0055085	Na	529	99.05	AT3G08040.1	526	99.62	85.11	protein_coding	FRD3	MATE efflux family protein	Encodes a member of the MATE (multidrug and toxin efflux family), expressed in roots but not shoots. Mutants accumulate excess iron, manganese and zinc, and express root Fe(III) chelatase activity even under iron sufficiency conditions. FRD3 is likely to function in root xylem loading of an iron chelator or other factor necessary for efficient iron uptake out of the xylem or apoplastic space and …
BnaA06g13810D	419.652	-1.50471	0.361372	-4.16389	3.12877e-05	0.00089188	676	17.708	631	15.814	324	7.042	100	2.973	Na	Na	615	100	AT1G19650.1	608	100	80	protein_coding	AT1G19650	Sec14p-like phosphatidylinositol transfer family protein	Na
BnaC05g39140D	153.82	-1.42495	0.342454	-4.16099	3.16867e-05	0.000901837	226	8.861	245	9.19	110	3.578	50	2.225	GO:0000166;GO:0003676	Na	328	100	AT3G14450.1	327	100	82.83	protein_coding	CID9	CTC-interacting domain 9	RNA-binding protein, putative, contains Pfam profile: PF00076 RNA recognition motif. (a.k.a. RRM, RBD, or RNP domain) (2 copies). Contains PAM PABC binding domain.
BnaA09g53110D	62.5679	-1.75746	0.422803	-4.1567	3.22874e-05	0.000916539	101	3.79	105	3.769	22	0.685	25	1.065	GO:0046983	Na	541	100	AT1G64625.1	527	100	66.73	protein_coding	AT1G64625	Serine/threonine-protein kinase WNK (With No Lysine)-related	Na
BnaC02g41820D	284.914	-1.20588	0.290469	-4.15149	3.30324e-05	0.000934277	410	24.889	417	24.218	224	11.282	115	7.924	GO:0003677;GO:0008270	Na	283	100	AT5G60850.1	307	100	68.79	protein_coding	OBP4	OBF binding protein 4	Encodes a zinc finger protein.
BnaCnng05410D	255.777	-1.15344	0.277948	-4.14983	3.32722e-05	0.000938134	333	15.591	400	17.918	184	7.148	124	6.59	Na	Na	383	100	AT2G33570.1	496	77.22	86.68	protein_coding	GALS1	Domain of unknown function (DUF23)	Na
BnaA07g12710D	146.763	-1.31302	0.316779	-4.14492	3.39926e-05	0.000954493	223	12.447	214	11.428	99	4.585	62	3.928	Na	Na	335	100	AT5G66350.1	331	100	77.84	protein_coding	SHI	Lateral root primordium (LRP) protein-related	A member of SHI gene family. Arabidopsis thaliana has ten members that encode proteins with a RING finger-like zinc finger motif. Despite being highly divergent in sequence, many of the SHI-related genes are partially redundant in function and synergistically promote gynoecium, stamen and leaf development in Arabidopsis. Shi mutant is dominant, has dwarf phenotype. Loss of function mutations have…
BnaA05g15840D	92.9721	-1.64909	0.398001	-4.14342	3.42159e-05	0.000958784	134	5.753	165	6.777	33	1.175	43	2.095	GO:0005524;GO:0005975	K00844	407	99.75	AT1G50460.1	498	81.53	92.86	protein_coding	HKL1	hexokinase-like 1	Involved in glucose-ethylene crosstalk.
BnaCnng27480D	57.3435	-1.98602	0.479761	-4.13961	3.47902e-05	0.000972876	127	11.902	72	6.455	27	2.099	9	0.957	GO:0008610	K00574	216	100	AT3G23470.1	461	46.85	85.19	protein_coding	AT3G23470	Cyclopropane-fatty-acyl-phospholipid synthase	Na
BnaC02g20120D	314.749	-1.57482	0.38058	-4.13795	3.50423e-05	0.000978918	298	14.429	703	32.566	188	7.552	102	5.606	GO:0005515	K13464	274	100	AT1G70700.1	267	100	72.34	protein_coding	TIFY7	TIFY domain/Divergent CCT motif family protein	JAZ9 is a protein presumed to be involved in jasmonate signaling. JAZ9 transcript levels rise in response to a jasmonate stimulus. JAZ9 can interact with the COI1 F-box subunit of an SCF E3 ubiquitin ligase in a yeast-two-hybrid assay only in the presence of jasmonate-isoleucine (JA-ILE) or coronatine. The Jas domain appears to be important for JAZ9-COI1 interactions in the presence of coronatine…
BnaCnng39690D	236.089	-1.14488	0.276744	-4.13698	3.51901e-05	0.000981477	347	11.587	327	10.447	160	4.433	123	4.662	GO:0003677;GO:0003700	K09284	431	100	AT4G36920.1	432	100	85.78	protein_coding	AP2	Integrase-type DNA-binding superfamily protein	Encodes a floral homeotic gene, a member of the AP2/EREBP (ethylene responsive element binding protein) class of transcription factors and is involved in the specification of floral organ identity, establishment of floral meristem identity, suppression of floral meristem indeterminancy, and development of the ovule and seed coat. AP2 also has a role in controlling seed mass. Dominant negative all…
BnaA08g13840D	261.131	-1.28258	0.310097	-4.13605	3.53333e-05	0.000983602	420	41.868	350	33.38	135	11.166	146	16.52	Na	Na	86	100	AT4G28240.1	86	100	81.4	protein_coding	AT4G28240	Wound-responsive family protein	Na
BnaAnng16630D	180.093	-1.37877	0.333624	-4.13271	3.58504e-05	0.000996889	227	22.087	318	29.603	91	7.346	92	10.161	GO:0005509	K13448	208	100	AT3G10190.1	209	100	75.59	protein_coding	AT3G10190	Calcium-binding EF-hand family protein	Na
BnaA01g30210D	302.414	-1.22864	0.297306	-4.13256	3.58744e-05	0.00099705	440	21.423	441	20.543	160	6.464	176	9.727	GO:0005515;GO:0008270	K19042	325	100	AT3G12920.1	335	100	76.97	protein_coding	BRG3	SBP (S-ribonuclease binding protein) family protein	Encodes one of the BRGs (BOI-related gene) involved in resistance to Botrytis cinerea.
BnaC03g20920D	113.353	-1.63467	0.395818	-4.12984	3.63018e-05	0.0010079	125	3.861	240	7.093	55	1.41	42	1.473	GO:0005215;GO:0006810;GO:0006857;GO:0016020	Na	584	98.46	AT2G37900.1	575	100	85.91	protein_coding	AT2G37900	Major facilitator superfamily protein	Na
BnaA07g04150D	827.87	-1.11966	0.271134	-4.12953	3.63509e-05	0.00100823	1086	35.62	1267	39.759	700	19.05	341	12.696	GO:0016491;GO:0020037;GO:0051536;GO:0055114	K00366	586	100	AT2G15620.1	586	100	93.53	protein_coding	NIR1	nitrite reductase 1	Involved in the second step of nitrate assimilation. Its expression is induced by nitrate.
BnaC09g42120D	436.772	-1.03963	0.251872	-4.1276	3.66567e-05	0.00101516	584	16.548	632	17.134	352	8.276	213	6.851	Na	Na	508	100	AT5G15740.1	508	100	93.31	protein_coding	AT5G15740	O-fucosyltransferase family protein	Na
BnaC06g03620D	62.5027	-1.85487	0.449438	-4.12708	3.67396e-05	0.00101682	125	2.527	85	1.644	18	0.302	24	0.551	Na	Na	954	50.63	AT1G50420.1	482	100	81.99	protein_coding	SCL3	scarecrow-like 3	Encodes a scarecrow-like protein (SCL3) Putative transcription factors interacting with the gene product of VHA-B1 (vacuolar ATPase subunit B1; as shown through yeast two-hybrid assay).
BnaC03g44680D	161.253	-1.33052	0.322501	-4.12564	3.69707e-05	0.0010223	205	18.949	278	24.585	104	7.976	70	7.345	Na	Na	219	100	AT3G25190.1	219	100	89.04	protein_coding	AT3G25190	Vacuolar iron transporter (VIT) family protein	The gene encodes nodulin-like21 whose transcript abundance was repressed under conditions of Fe-deficient growth.
BnaC01g10420D	409.177	-1.0822	0.262503	-4.12261	3.74608e-05	0.00103323	543	15.782	609	16.935	330	7.958	189	6.235	GO:0046983	K13422	586	100	AT4G17880.1	589	100	73.28	protein_coding	MYC4	Basic helix-loop-helix (bHLH) DNA-binding family protein	MYC4 is a JAZ-interacting transcription factor that act together with MYC2 and MYC3 to activate JA-responses.
BnaC03g26800D	16.5893	-2.40855	0.584394	-4.12146	3.76481e-05	0.00103682	25	5.844	40	8.945	2	0.388	1	0.265	Na	Na	86	37.21	AT3G22260.2	245	13.06	68.75	protein_coding	AT3G22260	Cysteine proteinases superfamily protein	Na
BnaCnng51310D	128.762	-1.53705	0.373827	-4.11167	3.92809e-05	0.00107742	226	26.163	177	19.604	51	4.898	64	8.41	Na	Na	110	96.36	AT1G12845.1	119	89.08	78.3	protein_coding	AT1G12845	Na	Na
BnaC08g13490D	16.1217	-2.39896	0.583723	-4.10976	3.96074e-05	0.00108529	28	4.156	35	4.971	2	0.246	1	0.168	GO:0015743	Na	136	92.65	AT1G08440.1	501	25.15	93.65	protein_coding	AT1G08440	Aluminium activated malate transporter family protein	Na
BnaC04g12490D	62.7462	-1.6833	0.409749	-4.10812	3.98889e-05	0.0010919	98	6.408	106	6.631	32	1.736	20	1.484	Na	Na	164	98.78	AT2G32280.1	163	99.39	95.68	protein_coding	AT2G32280	Protein of unknown function (DUF1218)	Na
BnaA10g23280D	18.4461	-2.37426	0.578403	-4.10486	4.04568e-05	0.00110522	45	12.889	26	7.125	2	0.475	2	0.65	Na	Na	70	74.29	AT5G08040.1	54	96.3	71.15	protein_coding	TOM5	mitochondrial import receptor subunit TOM5 homolog	Na
BnaAnng21580D	316.802	-1.07415	0.261747	-4.10377	4.0647e-05	0.00110875	416	17.102	474	18.643	239	8.152	160	7.466	GO:0006790;GO:0046854	K01082	372	100	AT5G54390.1	373	100	89.6	protein_coding	HL	HAL2-like	Encodes a 3'-phosphoadenosine-5'-phosphate (PAP) phosphatase that is sensitive to physiological concentrations of Na+. It does not also act as inositol polyphosphate 1-phosphatases, which other members of the HAL2-like family do. It is proposed that AHL acts in concert with sulphotransferases to prevent both the toxicity of PAP on RNA processing enzymes as well as the product inhibition of PAP on…
BnaCnng06220D	66.396	-1.97931	0.482623	-4.10116	4.11085e-05	0.00111798	65	2.122	167	5.215	28	0.758	13	0.482	GO:0005215;GO:0006810;GO:0016020;GO:0016021;GO:0022857;GO:0022891;GO:0055085	Na	503	100	AT3G03090.1	503	100	88.49	protein_coding	VGT1	vacuolar glucose transporter 1	Encodes a vacuolar membrane-localized glucose transporter that can also transport fructose. Mutations in these gene have effects on seed germination and time to flowering.
BnaA02g34950D	607.44	-1.49651	0.364976	-4.10031	4.12606e-05	0.00112093	690	28.423	1206	47.53	452	15.448	159	7.434	Na	Na	344	100	AT5G11790.1	344	100	94.48	protein_coding	NDL2	N-MYC downregulated-like 2	Na
BnaC03g09090D	143.722	-1.32052	0.322063	-4.1002	4.12789e-05	0.00112093	194	8.294	235	9.612	85	3.015	69	3.348	GO:0003676;GO:0008270	Na	389	100	AT5G18550.1	465	92.47	71.4	protein_coding	AT5G18550	Zinc finger C-x8-C-x5-C-x3-H type family protein	Na
BnaC01g01310D	40.189	-2.15043	0.525369	-4.09318	4.25502e-05	0.00115086	71	2.895	74	2.887	4	0.135	13	0.602	GO:0005515;GO:0005524;GO:0005634	Na	461	100	AT4G37740.1	535	99.25	68.55	protein_coding	GRF2	growth-regulating factor 2	Growth regulating factor encoding transcription activator. One of the nine members of a GRF gene family, containing nuclear targeting domain. Mutants result in smaller leaves indicating the role of the gene in leaf development. Expressed in root, shoot and flower
BnaC01g19970D	2952.84	-1.02389	0.250316	-4.09037	4.30688e-05	0.00116373	4079	160.859	4102	154.768	1784	58.372	1904	85.229	GO:0005515;GO:0005543	Na	439	100	AT4G16670.1	429	100	80.64	protein_coding	AT4G16670	Plant protein of unknown function (DUF828) with plant pleckstrin homology-like region	Na
BnaCnng40260D	156.019	-1.25405	0.30673	-4.08844	4.34289e-05	0.00117172	226	10.856	232	10.662	99	3.946	76	4.144	GO:0005576;GO:0009664	Na	249	100	AT1G26770.2	259	96.14	92.77	protein_coding	EXPA10	expansin A10	Encodes an expansin. Naming convention from the Expansin Working Group (Kende et al, Plant Mol Bio). Involved in the formation of nematode-induced syncytia in roots of Arabidopsis thaliana.
BnaC06g06950D	20.6349	-2.36803	0.579397	-4.08706	4.36866e-05	0.00117692	37	1.768	43	1.965	5	0.198	0	0	GO:0003677;GO:0003700;GO:0005634;GO:0016602	K08064	299	100	AT1G54160.1	308	100	69.81	protein_coding	NF-YA5	nuclear factor Y, subunit A5	Encodes a member of the CCAAT-binding transcription factor (CBF-B/NF-YA) family. Expression is upregulated in response to ABA and drought. This regulation appears to be mediated by MIR169A which is downregulated in response to drought. NFYA5 is a target of MIR169A. Loss of function mutations are hypersensitive to drought.
BnaC04g53090D	505.391	-1.04968	0.256958	-4.085	4.40761e-05	0.00118624	608	49.655	804	62.822	378	25.614	265	24.566	Na	Na	197	100	AT2G44300.1	204	99.51	73.89	protein_coding	AT2G44300	Bifunctional inhibitor/lipid-transfer protein/seed storage 2S albumin superfamily protein	Na
BnaA04g22470D	40.3513	-1.93096	0.472937	-4.08293	4.44722e-05	0.00119513	69	3.256	70	3.16	17	0.666	9	0.482	Na	Na	430	100	AT2G40230.1	433	99.77	88.66	protein_coding	AT2G40230	HXXXD-type acyl-transferase family protein	Na
BnaA01g22490D	89.0955	-1.50542	0.368836	-4.08154	4.47384e-05	0.00119997	126	3.973	152	4.585	47	1.229	37	1.324	GO:0004672;GO:0004713;GO:0005515;GO:0005524;GO:0006468	Na	644	100	AT1G60630.1	652	99.85	78.19	protein_coding	AT1G60630	Leucine-rich repeat protein kinase family protein	Na
BnaA07g13090D	416.672	-1.15613	0.28326	-4.08153	4.47405e-05	0.00119997	599	17.157	596	16.332	344	8.175	168	5.462	GO:0046983	Na	599	100	AT2G27230.1	650	100	77.71	protein_coding	LHW	transcription factor-related	Encodes a nuclear-localized transcriptional activator with weak sequence similarity to basic helix-loop-helix(bHLH)-domain proteins. It promotes the production of stele cells in root meristems and is required to establish and maintain the normal vascular cell number and pattern in primary and lateral roots.
BnaA07g27130D	101.594	-1.46252	0.358862	-4.07543	4.59286e-05	0.001227	137	5.67	177	7.009	56	1.923	43	2.02	GO:0016020	Na	466	100	AT1G68470.1	455	100	81.16	protein_coding	AT1G68470	Exostosin family protein	Na
BnaC06g19650D	1056.35	-1.07424	0.263632	-4.07478	4.60577e-05	0.00122985	1584	62.669	1378	52.16	626	20.549	659	29.594	GO:0004190;GO:0006508	Na	487	94.87	AT1G79720.1	484	95.45	86.8	protein_coding	AT1G79720	Eukaryotic aspartyl protease family protein	Na
BnaC07g11160D	601.177	-1.04516	0.256811	-4.06977	4.706e-05	0.00125354	795	39.114	882	41.517	506	20.655	275	15.357	GO:0003723;GO:0004525;GO:0006396	Na	128	82.03	AT1G24450.1	191	54.97	71.43	protein_coding	NFD2	Ribonuclease III family protein	Na
BnaC09g11630D	14.4593	-2.40087	0.590125	-4.0684	4.73366e-05	0.00125906	29	5.512	28	5.091	1	0.158	1	0.216	Na	Na	106	-	-	-	-	-	-	-	-	-
BnaA03g47400D	13.9577	-2.4245	0.596074	-4.06745	4.75299e-05	0.00126296	21	1.217	35	1.94	0	0	1	0.066	GO:0005506;GO:0016491;GO:0055114	K05282	350	98.86	AT4G25420.1	377	91.78	86.99	protein_coding	GA20OX1	2-oxoglutarate (2OG) and Fe(II)-dependent oxygenase superfamily protein	Encodes gibberellin 20-oxidase that is involved in the later steps of the gibberellin biosynthetic pathway. Regulated by a circadian clock. Weak expression response to far red light.
BnaA06g01470D	76.5496	-1.71529	0.421766	-4.06693	4.76359e-05	0.00126516	158	6.159	92	3.431	36	1.164	25	1.106	Na	Na	451	100	AT1G52770.1	454	100	78.87	protein_coding	AT1G52770	Phototropic-responsive NPH3 family protein	Na
BnaC05g31670D	1028.45	-1.16629	0.287434	-4.05759	4.95808e-05	0.00131234	1145	43.658	1817	66.284	611	19.329	584	25.276	GO:0005515;GO:0008270	Na	406	46.31	AT3G20390.1	187	100	90.96	protein_coding	AT3G20390	endoribonuclease L-PSP family protein	Na
BnaA08g26170D	35.8796	-2.14944	0.529933	-4.05605	4.99089e-05	0.00132038	55	2.227	75	2.905	4	0.134	11	0.505	GO:0004190;GO:0006508	Na	452	100	AT1G09750.1	449	100	84.14	protein_coding	AT1G09750	Eukaryotic aspartyl protease family protein	Na
BnaA05g36020D	129.172	-1.44123	0.355585	-4.05312	5.05381e-05	0.00133508	170	4.387	227	5.605	61	1.306	64	1.875	GO:0000166;GO:0005524;GO:0016020;GO:0016887;GO:0017111	Na	641	100	AT1G31770.1	648	100	93.38	protein_coding	ABCG14	ATP-binding cassette 14	Na
BnaC03g66900D	99.9831	-1.90232	0.469488	-4.05189	5.08051e-05	0.00133888	97	9.484	246	23.01	24	1.947	38	4.217	GO:0003677;GO:0003700	K09286	207	100	AT4G32800.1	221	100	64.07	protein_coding	AT4G32800	Integrase-type DNA-binding superfamily protein	encodes a member of the DREB subfamily A-4 of ERF/AP2 transcription factor family. The protein contains one AP2 domain. There are 17 members in this subfamily including TINY.
BnaAnng03820D	72.3443	-1.76579	0.436233	-4.04782	5.16968e-05	0.00135909	137	6.429	103	4.625	42	1.635	15	0.799	GO:0005634	K14505	353	100	AT3G50070.1	361	100	72.21	protein_coding	CYCD3%3B3	CYCLIN D3;3	Encode CYCD3;3, a CYCD3 D-type cyclin. Important for determining cell number in developing lateral organs. Mediating cytokinin effects in apical growth and development.
BnaAnng33020D	186.388	-1.27966	0.316479	-4.04344	5.26724e-05	0.00138074	256	12.107	296	13.393	139	5.454	72	3.865	GO:0016491;GO:0055114	K11817	429	100	AT5G20960.1	1368	31.36	86.01	protein_coding	AO1	aldehyde oxidase 1	Encodes aldehyde oxidase AA01.
BnaA01g30920D	50.2796	-1.81264	0.448754	-4.03927	5.36169e-05	0.0014028	78	4.102	91	4.579	25	1.091	12	0.716	GO:0003677;GO:0003682	Na	259	100	AT3G11280.1	263	99.24	84.29	protein_coding	AT3G11280	Duplicated homeodomain-like superfamily protein	Putative transcription factors interacting with the gene product of VHA-B1 (vacuolar ATPase subunit B1; as shown through yeast two-hybrid assay).
BnaC02g03550D	1255.1	-1.04159	0.258589	-4.02798	5.62579e-05	0.00146276	1925	211.221	1567	164.501	1067	97.138	569	70.867	GO:0046872	Na	81	71.6	AT3G09390.1	81	71.6	82.76	protein_coding	MT2A	metallothionein 2A	metallothionein, binds to and detoxifies excess copper and other metals, limiting oxidative damage
BnaAnng12210D	144.215	-1.28268	0.318745	-4.02415	5.7181e-05	0.00148383	214	12.59	213	11.989	100	4.881	61	4.073	GO:0005634;GO:0046983	K14484	227	100	AT1G04550.2	239	97.49	81.55	protein_coding	IAA12	AUX/IAA transcriptional regulator family protein	IAA12/BDL plays a role in auxin-mediated processes of apical-basal patterning in the embryo. bdl mutants lack a primary root meristem
BnaC04g08310D	38.7516	-1.96053	0.487203	-4.02406	5.72045e-05	0.00148383	62	3.448	73	3.884	17	0.784	7	0.442	GO:0030001;GO:0046872	Na	300	100	AT2G36950.1	386	80.05	68.28	protein_coding	AT2G36950	Heavy metal transport/detoxification superfamily protein	Na
BnaA06g32050D	61.138	-1.71547	0.426515	-4.02206	5.76922e-05	0.00149506	105	4.091	95	3.541	22	0.711	25	1.105	GO:0005506;GO:0009055;GO:0020037;GO:0055114	Na	521	99.23	AT4G27710.1	518	99.81	75.24	protein_coding	CYP709B3	cytochrome P450, family 709, subfamily B, polypeptide 3	member of CYP709B
BnaCnng38840D	165.556	-1.215	0.302093	-4.02193	5.77236e-05	0.00149516	231	8.604	251	8.944	112	3.461	79	3.34	GO:0016021	Na	459	100	AT1G61740.1	458	100	85.25	protein_coding	AT1G61740	Sulfite exporter TauE/SafE family protein	Na
BnaA09g24990D	127.127	-1.32554	0.329595	-4.02172	5.77741e-05	0.00149575	182	4.883	198	5.082	73	1.625	62	1.888	GO:0000166;GO:0005524;GO:0016020;GO:0016887;GO:0017111	Na	712	91.15	AT1G31770.1	648	100	93.84	protein_coding	ABCG14	ATP-binding cassette 14	Na
BnaC07g44640D	69.6434	-1.82762	0.4548	-4.01851	5.85671e-05	0.00151197	121	19.375	114	17.464	41	5.447	11	1.999	Na	Na	65	100	AT4G33960.1	67	100	73.53	protein_coding	AT4G33960	Na	Na
BnaA10g19790D	133.979	-1.32325	0.329342	-4.01785	5.87318e-05	0.0015155	189	9.382	212	10.068	92	3.789	54	3.043	GO:0003723;GO:0016787;GO:0030145	K12613	316	100	AT5G13570.2	386	98.45	70.53	protein_coding	DCP2	decapping 2	Encodes DCP2 with mRNA decapping activity. DCP2 forms a mRNA decapping complex with DCP1 (At1g08370) and VCS (VARICOSE) (At3g13300). Recombinant DCP2 is enzymatically active in vitro, generating from capped mRNAs m7GDP, and 5?-phosphorylated mRNAs. DCP1, DCP2 and VCS colocalize in cytoplasmic loci, which are putative Arabidopsis mRNA processing bodies. Null mutants of DCP1, DCP2, and VCS accumula…
BnaA08g18690D	94.3992	-1.4471	0.360228	-4.01718	5.88982e-05	0.00151764	140	11.268	151	11.627	58	3.873	36	3.289	Na	Na	195	97.95	AT1G27950.1	193	98.96	77.49	protein_coding	LTPG1	glycosylphosphatidylinositol-anchored lipid protein transfer 1	Encodes LTPG1, a lipid transfer protein with a predicted GPI (glycosylphosphatidylinositol)-anchor domain. Localized in the plasma membrane. Disruption of the LTPG1 gene causes alterations of cuticular lipid composition, but no significant changes on total wax and cutin monomer loads are seen.
BnaA09g12950D	64.5745	-2.16508	0.53894	-4.01729	5.88716e-05	0.00151764	45	3.579	192	14.611	9	0.594	17	1.535	GO:0003677;GO:0003700	Na	248	72.58	AT1G12630.1	192	93.75	65.56	protein_coding	AT1G12630	Integrase-type DNA-binding superfamily protein	encodes a member of the DREB subfamily A-4 of ERF/AP2 transcription factor family. The protein contains one AP2 domain. There are 17 members in this subfamily including TINY.
BnaA03g35660D	63.4295	-1.72308	0.429158	-4.01502	5.94417e-05	0.00153019	101	3.668	107	3.717	21	0.633	27	1.113	GO:0003735;GO:0005622;GO:0005840;GO:0006412	Na	419	100	AT3G20260.1	437	100	75.9	protein_coding	AT3G20260	Protein of unknown function (DUF1666)	Na
BnaA01g02340D	1622.28	-1.13988	0.284159	-4.01141	6.03573e-05	0.00155142	1857	169.597	2785	243.346	928	70.319	971	100.659	GO:0003755;GO:0006457	K01802	172	100	AT4G34870.1	172	100	83.14	protein_coding	ROC5	rotamase cyclophilin 5	belongs to cyclophilin family
BnaA05g30670D	267.073	-1.12132	0.279845	-4.00694	6.15111e-05	0.00157453	335	28.785	425	34.939	184	13.118	140	13.655	Na	Na	163	20.86	AT5G49280.1	162	20.99	58.82	protein_coding	AT5G49280	hydroxyproline-rich glycoprotein family protein	Na
BnaA02g17290D	29.119	-2.1134	0.527832	-4.00392	6.23016e-05	0.00159252	48	2.81	57	3.193	5	0.243	8	0.532	GO:0005622;GO:0008270	Na	294	100	AT1G75540.1	331	96.07	74.53	protein_coding	BBX21	salt tolerance homolog2	Encodes a B-box zinc finger transcription factor BBX21 (also named STH2/salt tolerance homolog2 and LHUS/long hypocotyl under shade). Interacts with COP1 to control de-etiolation. Also genetically interacts with COP1 to regulate shade avoidance.
BnaA07g31230D	685.484	-1.07532	0.2686	-4.00341	6.24363e-05	0.00159447	795	40.62	1135	55.484	540	22.892	328	19.023	GO:0008146	Na	344	96.51	AT1G74090.1	350	94.86	85.54	protein_coding	SOT18	desulfo-glucosinolate sulfotransferase 18	encodes a desulfoglucosinolate sulfotransferase, involved in the final step of glucosinolate core structure biosynthesis. Has a broad-substrate specificity with preference with methionine-derived desulfoglucosinolates.
BnaC07g16800D	311.563	-1.10641	0.276538	-4.00093	6.30953e-05	0.00160903	422	23.362	460	24.364	192	8.819	183	11.5	Na	Na	338	100	AT5G66350.1	331	100	79.13	protein_coding	SHI	Lateral root primordium (LRP) protein-related	A member of SHI gene family. Arabidopsis thaliana has ten members that encode proteins with a RING finger-like zinc finger motif. Despite being highly divergent in sequence, many of the SHI-related genes are partially redundant in function and synergistically promote gynoecium, stamen and leaf development in Arabidopsis. Shi mutant is dominant, has dwarf phenotype. Loss of function mutations have…
BnaC06g00540D	715.865	-1.26027	0.315088	-3.99973	6.34147e-05	0.00161491	905	33.2	1204	42.258	332	10.105	434	18.072	GO:0000166;GO:0005524;GO:0017111	Na	456	98.9	AT1G43910.1	475	94.95	92.46	protein_coding	AT1G43910	P-loop containing nucleoside triphosphate hydrolases superfamily protein	Na
BnaA03g55640D	48.2086	-2.34153	0.585556	-3.99882	6.36589e-05	0.00161963	15	0.889	173	9.813	4	0.197	6	0.404	GO:0005515	Na	342	90.35	AT5G06860.1	330	93.64	71.2	protein_coding	PGIP1	polygalacturonase inhibiting protein 1	Encodes a polygalacturonase inhibiting protein involved in defense response. PGIPs inhibit the function of cell wall pectin degrading enzymes such as those produced by fungal pathogens. PGIP1 is induced by fungal infection.
BnaC03g29280D	144.905	-1.68046	0.420668	-3.99474	6.47661e-05	0.00164165	180	4.515	292	7.008	40	0.833	71	2.022	GO:0003824;GO:0005975;GO:0030246	Na	626	100	AT4G11050.1	626	100	90.59	protein_coding	GH9C3	glycosyl hydrolase 9C3	Na
BnaC03g33020D	54.5082	-1.73145	0.433807	-3.99129	6.57137e-05	0.00166257	83	6.917	97	7.735	28	1.936	15	1.419	Na	Na	148	100	AT3G02555.1	162	100	61.31	protein_coding	AT3G02555	Na	Na
BnaA03g00550D	207.007	-1.4316	0.358829	-3.98964	6.61744e-05	0.00167006	393	52.464	240	30.653	95	10.522	105	15.91	Na	Na	91	100	AT5G02580.1	91	100	93.41	protein_coding	AT5G02580	Plant protein 1589 of unknown function	Na
BnaC09g07470D	138.606	-1.3095	0.3285	-3.9863	6.7111e-05	0.00169007	189	5.592	224	6.341	78	1.915	70	2.351	GO:0004672;GO:0004713;GO:0005524;GO:0006468	Na	623	100	AT5G67200.1	669	96.41	79.38	protein_coding	AT5G67200	Leucine-rich repeat protein kinase family protein	Na
BnaC08g26070D	23.4974	-2.29091	0.574736	-3.98601	6.71927e-05	0.00169134	64	5.907	25	2.208	2	0.153	4	0.419	Na	Na	95	100	AT3G55240.1	95	100	97.89	protein_coding	AT3G55240	Plant protein 1589 of unknown function	Overexpression leads to PEL (Pseudo-Etiolation in Light) phenotype.
BnaA01g14130D	996.11	-1.0139	0.255085	-3.97476	7.04496e-05	0.00176435	1423	55.973	1332	50.126	870	28.393	450	20.091	Na	K01728	406	100	AT4G24780.1	408	99.51	92.61	protein_coding	AT4G24780	Pectin lyase-like superfamily protein	Na
BnaA01g29700D	131.979	-1.49095	0.375333	-3.97233	7.11732e-05	0.00178083	196	11.291	216	11.905	95	4.541	36	2.354	Na	Na	352	100	AT3G13980.1	357	100	67.83	protein_coding	AT3G13980	Na	Na
BnaC02g24780D	43.7937	-1.89854	0.4786	-3.96686	7.28263e-05	0.00181719	69	2.962	81	3.327	11	0.392	16	0.78	GO:0003824;GO:0005992;GO:0008152	K01087	377	100	AT1G78090.1	374	100	87.04	protein_coding	TPPB	trehalose-6-phosphate phosphatase	homologous to the C-terminal part of microbial trehalose-6-phosphate phosphatases
BnaC02g01440D	252.768	-1.30116	0.328402	-3.96209	7.42957e-05	0.00184944	277	12.716	477	20.949	159	6.056	116	6.044	Na	Na	411	100	AT5G07870.1	464	100	69.87	protein_coding	AT5G07870	HXXXD-type acyl-transferase family protein	Na
BnaC07g50220D	19.7063	-2.26242	0.571001	-3.96221	7.42593e-05	0.00184944	34	1.881	41	2.17	5	0.229	1	0.063	GO:0000287;GO:0008152;GO:0010333;GO:0016829	Na	348	93.39	AT4G20210.1	600	54.17	64	protein_coding	AT4G20210	Terpenoid cyclases/Protein prenyltransferases superfamily protein	Na
BnaC06g26450D	720.639	-1.36641	0.344975	-3.9609	7.46667e-05	0.0018563	1072	40.9	1105	40.336	267	8.452	439	19.012	Na	K01728	407	95.09	AT1G67750.1	408	94.85	94.06	protein_coding	AT1G67750	Pectate lyase family protein	Na
BnaA03g12320D	111.962	-1.69194	0.427285	-3.95975	7.50288e-05	0.0018636	139	7.647	227	11.947	32	1.461	53	3.309	GO:0003677;GO:0003700	Na	342	100	AT5G53290.1	354	100	65.07	protein_coding	CRF3	cytokinin response factor 3	encodes a member of the ERF (ethylene response factor) subfamily B-5 of ERF/AP2 transcription factor family. The protein contains one AP2 domain. There are 7 members in this subfamily.
BnaC08g15280D	201.261	-1.17132	0.296111	-3.95566	7.63228e-05	0.00188971	296	25.081	283	22.942	123	8.647	111	10.676	Na	Na	197	100	AT1G12020.1	226	100	64.47	protein_coding	AT1G12020	Na	Na
BnaC03g02030D	345.833	-1.1308	0.28592	-3.95495	7.6551e-05	0.0018945	415	16.355	573	21.605	265	8.665	159	7.113	GO:0004497;GO:0005506;GO:0009055;GO:0020037;GO:0055114	Na	515	98.45	AT3G44970.1	479	100	70.81	protein_coding	AT3G44970	Cytochrome P450 superfamily protein	Na
BnaAnng05730D	31.0642	-2.03442	0.51447	-3.9544	7.67271e-05	0.00189799	64	4.682	46	3.219	8	0.486	8	0.664	GO:0005515;GO:0016791	K15731	277	100	AT5G45700.1	272	100	82.01	protein_coding	AT5G45700	Haloacid dehalogenase-like hydrolase (HAD) superfamily protein	Na
BnaC08g41620D	1277.14	-1.22954	0.311084	-3.95245	7.7356e-05	0.00191181	1596	74.326	2141	95.394	597	23.068	792	41.866	GO:0016491;GO:0055114	K05933	321	100	AT1G12010.1	320	100	90.34	protein_coding	AT1G12010	2-oxoglutarate (2OG) and Fe(II)-dependent oxygenase superfamily protein	Encodes a protein that appears to have 1-amino-cyclopropane-1-carboxylic acid oxidase activity based on mutant analyses.
BnaA07g30980D	158.444	-1.28842	0.325997	-3.95225	7.74209e-05	0.00191255	248	13.906	221	11.856	85	3.954	85	5.41	Na	Na	245	92.24	AT1G73620.1	264	85.61	93.36	protein_coding	AT1G73620	Pathogenesis-related thaumatin superfamily protein	Na
BnaA09g14010D	276.78	-1.04972	0.265936	-3.94726	7.90498e-05	0.00195102	369	6.354	404	6.656	197	2.814	152	2.971	GO:0000166;GO:0003676;GO:0003824;GO:0004386;GO:0005524;GO:0005622;GO:0006260;GO:0006281;GO:0006310;GO:0008026;GO:0043140;GO:0044237	K10901	1129	100	AT1G60930.1	1150	100	74.65	protein_coding	RECQ4B	RECQ helicase L4B	AtRECQ4B mutant showed no sensitivity to DNA damaging agents.Involved in homologous recombination.
BnaA07g38160D	126.253	-1.2944	0.328013	-3.94619	7.9405e-05	0.0019589	179	7.615	196	7.978	76	2.683	61	2.946	GO:0003824;GO:0005975;GO:0016853;GO:0030246	K01792	317	100	AT3G61610.1	317	100	90.85	protein_coding	AT3G61610	Galactose mutarotase-like superfamily protein	Na
BnaA02g31050D	271.039	-1.12737	0.28614	-3.93991	8.15111e-05	0.00200812	358	92.154	414	101.959	165	35.24	157	45.873	Na	Na	78	-	-	-	-	-	-	-	-	-
BnaC06g30040D	153.338	-1.45344	0.368941	-3.9395	8.16502e-05	0.00201064	185	8.073	289	12.066	67	2.426	78	3.864	GO:0016020	Na	465	100	AT1G68470.1	455	100	81.97	protein_coding	AT1G68470	Exostosin family protein	Na
BnaAnng33790D	294.054	-1.08165	0.274675	-3.93793	8.21865e-05	0.00202202	387	18.288	442	19.983	233	9.135	138	7.402	Na	Na	290	56.21	AT3G13280.1	383	42.56	37.42	protein_coding	AT3G13280	Putative endonuclease or glycosyl hydrolase	Na
BnaA09g38310D	354.557	-1.05845	0.268916	-3.93599	8.28531e-05	0.00203566	551	52.36	440	40.003	256	20.184	190	20.494	Na	Na	88	100	AT2G44670.1	93	100	64.52	protein_coding	AT2G44670	Protein of unknown function (DUF581)	Na
BnaA03g59780D	101.33	-1.40753	0.357647	-3.93551	8.30192e-05	0.00203839	137	4.714	173	5.695	62	1.77	41	1.601	GO:0005515	Na	590	100	AT1G62050.1	624	96.63	85.41	protein_coding	AT1G62050	Ankyrin repeat family protein	Na
BnaA07g24860D	239.412	-2.35206	0.599332	-3.92447	8.69215e-05	0.00211368	165	2.86	803	13.315	5	0.072	11	0.216	GO:0005506;GO:0005515;GO:0016165;GO:0046872;GO:0055114	K00454	1097	80.13	AT3G45140.1	896	98.1	74.06	protein_coding	LOX2	lipoxygenase 2	Chloroplast lipoxygenase required for wound-induced jasmonic acid accumulation in Arabidopsis.Mutants are resistant to Staphylococcus aureus and accumulate salicylic acid upon infection.
BnaAnng14350D	17.9447	-2.34804	0.598895	-3.92062	8.8323e-05	0.00214202	8	1.07	66	8.448	0	0	0	0	Na	Na	151	-	-	-	-	-	-	-	-	-
BnaC08g15300D	48.326	-1.85276	0.47264	-3.92002	8.85435e-05	0.00214607	76	2.077	88	2.301	12	0.272	19	0.589	Na	Na	743	58.95	AT1G12040.1	744	58.87	87.21	protein_coding	LRX1	leucine-rich repeat/extensin 1	encodes a a chimeric leucine-rich repeat/extensin protein that regulates root hair morphogenesis and elongation. Null mutants develop root hairs that frequently abort, swell, or branch. Gene is expressed in root hair cells and protein is specifically localized in the wall of the hair proper.
BnaC05g02810D	16.3597	-2.27695	0.581096	-3.91838	8.91468e-05	0.0021572	32	2.332	31	2.162	3	0.181	1	0.083	Na	Na	192	30.21	AT2G32690.1	201	28.86	51.72	protein_coding	GRP23	glycine-rich protein 23	Glycine-rich protein similar in structure to GRP5. The expression of GRP23 is induced by HPA (cutin monomer, salicylic acid, and abscisic acid.
BnaA05g18150D	345.854	-1.11928	0.285662	-3.9182	8.92141e-05	0.00215786	452	47.874	533	54.011	284	24.957	147	17.673	GO:0005960;GO:0006546;GO:0019464	K02437	166	100	AT1G32470.1	166	100	93.98	protein_coding	AT1G32470	Single hybrid motif superfamily protein	Na
BnaA05g25450D	131.074	-1.75494	0.44818	-3.91569	9.01462e-05	0.00217847	224	14.016	212	12.691	88	4.569	18	1.278	Na	Na	324	100	AT3G13980.1	357	100	62.36	protein_coding	AT3G13980	Na	Na
BnaC03g68280D	11.2685	-2.34563	0.599328	-3.91376	9.08696e-05	0.00219206	26	1.77	20	1.303	0	0	0	0	GO:0003824;GO:0008152	Na	246	99.59	AT4G29690.1	457	53.61	78.78	protein_coding	AT4G29690	Alkaline-phosphatase-like family protein	Na
BnaC09g05510D	888.474	-1.04181	0.266497	-3.90929	9.25681e-05	0.00222613	1197	32.791	1279	33.522	524	11.91	571	17.755	Na	K16911	637	85.56	AT5G62190.1	671	81.22	80.18	protein_coding	PRH75	DEAD box RNA helicase (PRH75)	DEAD/DEAH box RNA helicase PRH75
BnaA07g00220D	266.003	-1.27313	0.325716	-3.90872	9.27866e-05	0.00222843	361	12.168	425	13.705	126	3.524	157	6.007	GO:0003824;GO:0006520;GO:0016831;GO:0019752;GO:0030170	K01592	479	100	AT2G20340.1	490	97.76	86.01	protein_coding	AAS	Pyridoxal phosphate (PLP)-dependent transferases superfamily protein	Encodes an aromatic aldehyde synthase (AtAAS), which catalyzes the in vitro conversion of phenylalanine and 3,4-dihydroxy-L-phenylalanine to phenylacetaldehyde and dopaldehyde, respectively.
BnaC02g06670D	361.717	-1.04676	0.267832	-3.90829	9.29522e-05	0.00223044	459	26.417	552	30.395	291	13.896	174	11.367	Na	Na	250	100	AT5G16550.1	249	100	74.02	protein_coding	AT5G16550	Na	Na
BnaCnng73510D	16.3706	-2.27212	0.581484	-3.90745	9.32745e-05	0.00223522	34	1.325	29	1.081	3	0.097	1	0.044	Na	Na	521	100	AT2G29060.1	694	80.26	72.35	protein_coding	AT2G29060	GRAS family transcription factor	Na
BnaAnng08630D	1555.97	-1.00387	0.256921	-3.90731	9.33278e-05	0.00223551	2273	82.15	2017	69.744	958	28.727	1005	41.229	GO:0030001;GO:0046872	Na	475	25.47	AT5G19090.1	587	20.61	90.91	protein_coding	AT5G19090	Heavy metal transport/detoxification superfamily protein	Na
BnaA09g55750D	25.9956	-2.17357	0.556388	-3.90657	9.36165e-05	0.00224052	48	3.18	48	3.042	2	0.11	7	0.526	GO:0016872	Na	286	100	AT3G63170.1	279	100	76.31	protein_coding	FAP1	Chalcone-flavanone isomerase family protein	Encodes a plastid stroma localized fatty acid binding protein involved in fatty acid metabolism.
BnaA05g16960D	72.196	-1.58923	0.406968	-3.90505	9.42047e-05	0.00225256	93	4.748	138	6.74	36	1.525	27	1.565	GO:0008898	K00547	347	99.71	AT3G22740.1	347	99.71	85.55	protein_coding	HMT3	homocysteine S-methyltransferase 3	homocysteine S-methyltransferase (HMT3)
BnaC05g33590D	39.4567	-2.05379	0.526373	-3.90178	9.54884e-05	0.00227819	59	2.429	83	3.269	18	0.615	3	0.14	GO:0005506;GO:0009055;GO:0020037;GO:0055114	K09843	493	91.28	AT3G19270.1	468	96.15	88.67	protein_coding	CYP707A4	cytochrome P450, family 707, subfamily A, polypeptide 4	Encodes a protein with ABA 8'-hydroxylase activity, involved in ABA catabolism. Member of the CYP707A gene family.
BnaA05g32420D	192.009	-1.13525	0.29192	-3.88891	0.000100694	0.0023826	286	20.288	262	17.782	133	7.828	98	7.891	GO:0005515	K00799	210	100	AT3G03190.1	214	100	81.31	protein_coding	GSTF11	glutathione S-transferase F11	Encodes glutathione transferase belonging to the phi class of GSTs. Naming convention according to Wagner et al. (2002).
BnaA09g25920D	108.477	-1.44355	0.371248	-3.88837	0.000100922	0.00238402	161	3.695	173	3.799	47	0.895	56	1.459	GO:0004252;GO:0006508;GO:0042802;GO:0043086	Na	836	100	AT1G30600.1	832	100	89.35	protein_coding	AT1G30600	Subtilase family protein	Na
BnaC01g04480D	109.725	-1.38257	0.355724	-3.88663	0.000101645	0.00239885	141	5.746	193	7.525	67	2.265	46	2.128	GO:0000287;GO:0005524;GO:0005622;GO:0032957;GO:0047325	K00913	384	100	AT4G33770.1	391	100	82.03	protein_coding	AT4G33770	Inositol 1,3,4-trisphosphate 5/6-kinase family protein	Na
BnaAnng29080D	188.459	-1.40904	0.362716	-3.8847	0.000102457	0.00241443	223	9.711	354	14.748	83	2.999	100	4.943	Na	Na	221	100	AT3G17120.1	219	100	77.03	protein_coding	AT3G17120	Na	Na
BnaC08g23020D	107.901	-1.52155	0.391708	-3.88439	0.000102587	0.00241584	164	10.39	176	10.667	76	3.995	28	2.013	Na	Na	134	-	-	-	-	-	-	-	-	-
BnaC03g24530D	29.7448	-2.04635	0.5277	-3.87787	0.000105375	0.00247081	39	1.891	68	3.155	10	0.402	5	0.275	GO:0008152	K13691	391	98.72	AT2G43820.1	449	85.97	80.57	protein_coding	UGT74F2	UDP-glucosyltransferase 74F2	Induced by Salicylic acid, virus, fungus and bacteria.Involved in the tryptophan synthesis pathway. Independent of NPR1 for their induction by salicylic acid. UGT74F1 transfers UDP:glucose to salicylic acid (forming a glucoside (SAG) and a glucose ester (SGE)), benzoic acid, and athranilate in vitro. UGT74F2 shows a weak ability to catalyze the formation of the p-aminobenzoate-glucose ester in vi…
BnaC03g38400D	201.904	-1.86095	0.479915	-3.87766	0.000105466	0.0024719	384	16.269	303	12.282	25	0.879	95	4.568	GO:0004252;GO:0006508	Na	403	100	AT3G14240.1	775	52.77	92.18	protein_coding	AT3G14240	Subtilase family protein	Na
BnaC05g41490D	174.564	-1.73894	0.44848	-3.87742	0.000105572	0.0024733	214	13.642	365	22.262	36	1.904	86	6.223	GO:0000166;GO:0004812;GO:0004824;GO:0005524;GO:0005737;GO:0006418;GO:0006430	K04567	318	99.37	AT3G11710.1	626	50.48	68.04	protein_coding	ATKRS-1	lysyl-tRNA synthetase 1	Na
BnaC01g16730D	110.717	-1.31925	0.340311	-3.8766	0.000105925	0.00247944	169	4.935	162	4.526	66	1.599	52	1.724	GO:0003993;GO:0016787;GO:0046872	Na	618	99.84	AT4G24890.1	615	100	85.41	protein_coding	PAP24	purple acid phosphatase 24	Na
BnaA08g18120D	142.996	-1.38574	0.357593	-3.87519	0.000106541	0.00249171	182	3.386	253	4.504	67	1.034	75	1.584	Na	Na	960	100	AT1G29170.1	1020	100	67.31	protein_coding	WAVE2	SCAR family protein	Encodes a member of the SCAR family.These proteins are part of a complex (WAVE) complex.The SCAR subunit activates the ARP2/3 complex which in turn act as a nucleator for actin filaments.
BnaAnng37730D	2425.82	-1.0303	0.265932	-3.87429	0.000106935	0.00249987	2726	117.531	4030	166.235	1563	55.912	1476	72.234	GO:0005515	K00799	264	96.97	AT2G47730.1	263	97.34	75.78	protein_coding	GSTF8	glutathione S-transferase phi 8	Encodes glutathione transferase belonging to the phi class of GSTs. Naming convention according to Wagner et al. (2002).
BnaCnng47390D	107.512	-1.49617	0.386279	-3.87329	0.000107377	0.00250912	138	6.8	198	9.335	45	1.84	53	2.965	GO:0003824;GO:0008152	Na	346	99.13	AT1G21440.1	336	100	90.96	protein_coding	AT1G21440	Phosphoenolpyruvate carboxylase family protein	Na
BnaC08g23190D	159.658	-1.19954	0.309753	-3.87259	0.000107686	0.00251526	225	6.454	239	6.559	116	2.761	71	2.312	GO:0004672;GO:0004674;GO:0004713;GO:0005509;GO:0005524;GO:0006468	K13412	528	100	AT3G51850.1	528	100	96.21	protein_coding	CPK13	calcium-dependent protein kinase 13	member of Calcium Dependent Protein Kinase
BnaC02g35560D	111.486	-1.33161	0.343928	-3.87176	0.000108051	0.00252163	152	4.506	183	5.19	71	1.746	48	1.615	GO:0000166;GO:0005524;GO:0016020;GO:0016887;GO:0017111	Na	685	100	AT3G25620.2	672	100	87.95	protein_coding	ABCG21	ABC-2 type transporter family protein	Na
BnaC08g43260D	19.0258	-2.27086	0.586756	-3.87019	0.00010875	0.00253359	18	0.872	56	2.594	2	0.08	2	0.11	GO:0004664;GO:0009094	K05359	419	96.18	AT1G08250.1	413	97.58	75.68	protein_coding	ADT6	arogenate dehydratase 6	Encodes a plastid-localized arogenate dehydratase involved in phenylalanine biosynthesis. Although this enzyme has sequence similarity to prephenate dehydratases, it is 98 times more active with arogenate than prephenate in enzymatic assays.
BnaA05g10170D	34.9158	-1.90907	0.493598	-3.86766	0.000109883	0.00255442	59	4.04	62	4.062	15	0.852	7	0.544	Na	Na	252	100	AT2G33400.1	272	100	69.23	protein_coding	AT2G33400	Na	Na
BnaA09g47170D	162.026	-1.23232	0.31893	-3.86392	0.000111581	0.00258737	227	6.171	247	6.425	91	2.053	89	2.746	GO:0003676	Na	747	100	AT1G12380.1	793	96.72	87.87	protein_coding	AT1G12380	Na	Na
BnaC03g78280D	953.409	-1.04987	0.271778	-3.86298	0.000112014	0.00259519	1069	38.727	1600	55.457	628	18.876	559	22.987	GO:0006629;GO:0016787	Na	394	100	AT1G54030.1	417	96.88	76.98	protein_coding	MVP1	GDSL-like Lipase/Acylhydrolase superfamily protein	Encodes a vacuolar protein. Mutation causes organizational defects in the endoplasmic reticulum and aberrant protein trafficking in the plant secretory pathway.
BnaC01g24170D	60.8052	-1.73914	0.45035	-3.86175	0.000112577	0.00260712	108	7.378	94	6.144	36	2.041	12	0.931	Na	Na	88	64.77	AT3G45160.1	91	62.64	71.93	protein_coding	AT3G45160	Putative membrane lipoprotein	Na
BnaC09g28590D	70.1404	-1.51124	0.391595	-3.85919	0.000113765	0.0026301	110	5.377	110	5.145	37	1.501	28	1.554	Na	Na	415	100	AT5G52540.1	461	100	60.47	protein_coding	AT5G52540	Protein of unknown function (DUF819)	Na
BnaC08g11400D	190.767	-1.12317	0.291076	-3.85868	0.000114001	0.00263116	280	6.849	263	6.155	133	2.699	98	2.721	GO:0005524;GO:0006457;GO:0006950;GO:0051082	K09487	783	99.11	AT4G24190.1	823	94.29	89.43	protein_coding	SHD	Chaperone protein htpG family protein	encodes an ortholog of GRP94, an ER-resident HSP90-like protein and is involved in regulation of meristem size and organization. Single and double mutant analyses suggest that SHD may be required for the correct folding and/or complex formation of CLV proteins. Lines carrying recessive mutations in this locus exhibits expanded shoot meristems, disorganized root meristems, and defective pollen tub…
BnaCnng68630D	136.484	-1.29243	0.335409	-3.85329	0.000116542	0.00268184	229	8.043	176	5.914	83	2.419	65	2.591	GO:0003700;GO:0043565	Na	518	93.24	AT4G26640.2	557	86.71	67.49	protein_coding	WRKY20	WRKY family transcription factor family protein	member of WRKY Transcription Factor; Group I
BnaA09g52090D	432.324	-1.04532	0.271457	-3.85078	0.000117742	0.00270716	578	34.103	630	35.563	368	18.015	193	12.925	GO:0003677;GO:0008270	Na	278	85.61	AT4G00940.1	294	80.95	76.89	protein_coding	AT4G00940	Dof-type zinc finger DNA-binding family protein	Na
BnaA05g01330D	99.7169	-1.93299	0.502443	-3.84719	0.000119482	0.00273908	69	2.875	280	11.163	25	0.864	32	1.514	GO:0046983	Na	487	57.7	AT2G46510.1	566	49.65	73.67	protein_coding	AIB	ABA-inducible BHLH-type transcription factor	Encodes a nuclear localized BLH domain containing transcriptional activator involved in response to ABA. Overexpression confers enhanced ABA responsiveness while loss of function mutants are ABA sensitive.
BnaA09g01390D	2785.05	-1.31839	0.342717	-3.84687	0.000119634	0.00274142	3995	265.784	4340	276.245	1028	56.744	1766	133.362	GO:0005618;GO:0005975;GO:0006073;GO:0016762;GO:0048046	K08235	290	100	AT4G03210.1	290	100	90.38	protein_coding	XTH9	xyloglucan endotransglucosylase/hydrolase 9	encodes a member of xyloglucan endotransglucosylase/hydrolases (XTHs) that catalyze the cleavage and molecular grafting of xyloglucan chains function in loosening and rearrangement of the cell wall. Gene is expressed in shoot apex region, flower buds, flower stalks and internodes bearing flowers.
BnaC06g42370D	71.4085	-1.59489	0.414699	-3.8459	0.000120112	0.00275121	127	11.18	101	8.507	28	2.045	32	3.198	Na	Na	230	100	AT5G41460.1	524	43.89	92.17	protein_coding	AT5G41460	Protein of unknown function (DUF604)	Na
BnaC01g33720D	30.3772	-1.97589	0.513863	-3.84517	0.000120468	0.00275821	61	2.293	46	1.654	11	0.343	6	0.256	Na	Na	540	99.63	AT3G18900.2	789	68.19	78.44	protein_coding	AT3G18900	Na	Na
BnaC05g25080D	30.9429	-1.93816	0.504221	-3.84386	0.000121113	0.00277063	51	2.68	57	2.866	10	0.436	8	0.477	GO:0006855;GO:0015238;GO:0015297;GO:0016020;GO:0055085	K03327	337	89.91	AT1G33110.1	494	61.34	92.41	protein_coding	AT1G33110	MATE efflux family protein	Na
BnaAnng19160D	716.93	-1.02182	0.266126	-3.83962	0.000123226	0.00281307	935	19.264	1054	20.777	436	7.453	459	10.735	Na	Na	978	8.28	AT3G53680.1	841	9.63	43.21	protein_coding	AT3G53680	Acyl-CoA N-acyltransferase with RING/FYVE/PHD-type zinc finger domain	Na
BnaCnng23650D	331.039	-1.05985	0.276076	-3.839	0.000123539	0.00281784	515	41.232	411	31.482	225	14.946	187	16.994	Na	K14488	132	100	AT3G12830.1	132	100	81.06	protein_coding	AT3G12830	SAUR-like auxin-responsive protein family	Na
BnaC09g52200D	112.938	-1.58569	0.413235	-3.83726	0.000124415	0.00283545	171	12.187	191	13.024	80	4.731	24	1.942	GO:0006952;GO:0009607	Na	151	100	AT2G01520.1	151	100	83.44	protein_coding	MLP328	MLP-like protein 328	Encodes a cis-cinnamic acid responsive gene that is a member of the major latex protein-like gene family and plays a role in promoting vegetative growth and delaying &#64258;owering.
BnaA04g11430D	105.688	-1.40957	0.36737	-3.83692	0.000124587	0.00283818	166	18.894	158	17.205	74	6.988	35	4.522	Na	Na	105	100	AT5G41790.1	1586	6.68	85.85	protein_coding	CIP1	COP1-interactive protein 1	encodes a protein that physically interacts specifically with the putative coiled-coil region of COP1 in vitro. In hypocotyl and cotyledon protoplasts, it is associated to the cytoskeleton, but not in the root. expression is not regulated by light.
BnaC03g39800D	21.7039	-2.13605	0.556768	-3.83652	0.000124792	0.00284048	40	2.647	40	2.532	3	0.165	5	0.376	GO:0003677	Na	285	100	AT3G17010.1	302	98.01	52.36	protein_coding	REM22	AP2/B3-like transcriptional factor family protein	transcriptional factor B3 family protein, contains Pfam profile PF02362: B3 DNA binding domain. Activated by AGAMOUS ina a cal-1, ap1-1 background. Expressed in stamen primordia, the placental region of developing carpels and the ovary.
BnaC07g10730D	37.7898	-1.85766	0.48462	-3.83323	0.000126469	0.00287026	63	2.636	66	2.642	11	0.382	13	0.617	GO:0004190;GO:0006508	Na	485	97.11	AT1G25510.1	483	97.52	87.47	protein_coding	AT1G25510	Eukaryotic aspartyl protease family protein	Na
BnaA05g22200D	10.7631	-2.29563	0.599247	-3.83086	0.000127696	0.00289088	22	2.13	22	2.038	0	0	0	0	GO:0003824	K01598	209	100	AT3G18030.1	209	100	93.3	protein_coding	HAL3A	HAL3-like protein A	flavin mononucleotide flavoprotein involved in salt and osmotic tolerance HAL3A encodes for phosphopantothenoylcysteine decarboxylase being involved in Coenzyme A biosynthesis. HAL3A is predominant over another gene with the presumably same function (HAL3B).
BnaC09g44400D	105.418	-1.33265	0.348127	-3.82806	0.000129155	0.00291783	145	6.799	172	7.717	66	2.568	46	2.448	Na	Na	303	100	AT5G12330.4	407	76.17	81.29	protein_coding	LRP1	Lateral root primordium (LRP) protein-related	A member of SHI gene family. Arabidopsis thaliana has ten members that encode proteins with a RING finger-like zinc finger motif. Despite being highly divergent in sequence, many of the SHI-related genes are partially redundant in function and synergistically promote gynoecium, stamen and leaf development in Arabidopsis. Expressed in lateral root primordia and induced by auxin. SWP1 is involved i…
BnaA06g35500D	58.9908	-2.06895	0.541018	-3.82418	0.00013121	0.00295456	36	2.845	179	13.534	19	1.246	9	0.807	GO:0003677;GO:0003700	K14517	216	100	AT5G47220.1	243	93.42	72.25	protein_coding	ERF2	ethylene responsive element binding factor 2	Encodes a member of the ERF (ethylene response factor) subfamily B-3 of ERF/AP2 transcription factor family (ATERF-2). The protein contains one AP2 domain. Functions as activator of GCC box?dependent transcription. Positive regulator of JA-responsive defense genes and resistance to F. oxysporum and enhances JA inhibition of root elongation.
BnaC03g72820D	80.8583	-1.55189	0.405812	-3.82417	0.000131215	0.00295456	97	3.221	160	5.084	40	1.102	32	1.206	GO:0016021	Na	463	100	AT2G25737.1	476	100	86.76	protein_coding	AT2G25737	Sulfite exporter TauE/SafE family protein	Na
BnaC06g04510D	20.7306	-2.14089	0.559924	-3.82353	0.000131557	0.00295859	39	6.116	38	5.702	6	0.781	2	0.356	GO:0005515	K03125	112	100	AT1G32750.1	1919	8.29	54.72	protein_coding	HAF01	HAC13 protein (HAC13)	This gene is predicted to encode a histone acetyltransferase. Five lines with RNAi constructs directed against HAF1 grow normally and can produce root calli, but have defects in agrobacterium-mediated transformation.
BnaC03g26460D	45.8367	-1.73142	0.453689	-3.81633	0.000135453	0.00303119	82	5.528	70	4.515	22	1.23	13	0.995	GO:0005509;GO:0009523;GO:0009654;GO:0015979;GO:0019898	Na	163	98.16	AT2G28605.1	232	68.97	85.62	protein_coding	AT2G28605	Photosystem II reaction center PsbP family protein	Encodes a PsbP domain-OEC23 like protein localized in thylakoid (peripheral-lumenal side).
BnaC07g26440D	27.8419	-1.99216	0.522081	-3.8158	0.00013574	0.00303512	45	1.111	54	1.275	10	0.205	5	0.14	GO:0003779;GO:0016043;GO:0030036	Na	823	100	AT5G48360.1	782	100	61.39	protein_coding	AT5G48360	Actin-binding FH2 (formin homology 2) family protein	Na
BnaC05g36320D	513.141	-1.18012	0.309356	-3.81476	0.000136313	0.00304667	620	30.827	865	41.148	266	10.973	313	17.665	Na	Na	219	100	AT3G17120.1	219	100	81.36	protein_coding	AT3G17120	Na	Na
BnaC03g41500D	239.25	-1.28742	0.338172	-3.80699	0.000140668	0.00312989	343	11.677	367	11.954	107	3.022	143	5.526	GO:0003735;GO:0005622;GO:0005840;GO:0006412	Na	417	100	AT3G20260.1	437	100	78.18	protein_coding	AT3G20260	Protein of unknown function (DUF1666)	Na
BnaC08g32020D	768.535	-1.15053	0.302326	-3.8056	0.000141463	0.00314168	1338	45.936	861	28.281	442	12.59	450	17.536	GO:0046983	Na	358	100	AT3G62090.2	363	100	66.58	protein_coding	PIL2	phytochrome interacting factor 3-like 2	encodes a novel Myc-related bHLH transcription factor, which physically associated with APRR1/TOC1 and is a member of PIF3 transcription factor family.
BnaC06g22810D	258.444	-1.03223	0.271405	-3.8033	0.000142782	0.00316655	349	6.147	370	6.234	180	2.63	147	2.939	GO:0005515	Na	1044	100	AT1G74720.1	1081	100	89.48	protein_coding	QKY	C2 calcium/lipid-binding plant phosphoribosyltransferase family protein	Encodes a putative transmembrane protein carrying four C(2) domains, suggesting that QKY may function in membrane trafficking in a Ca(2+)-dependent fashion. Mutant analysis shows that this gene is involved in organ development.
BnaC07g14010D	34.7118	-1.89062	0.497145	-3.80295	0.000142985	0.00316977	66	6.147	54	4.812	15	1.159	7	0.74	Na	Na	158	100	AT1G22160.1	147	100	73.75	protein_coding	AT1G22160	Protein of unknown function (DUF581)	Na
BnaA07g30950D	995.849	-1.13814	0.299399	-3.8014	0.000143883	0.00318449	1489	46.897	1359	40.951	884	23.101	362	12.942	GO:0016021;GO:0055085	K13947	535	100	AT2G01420.2	616	100	56.8	protein_coding	PIN4	Auxin efflux carrier family protein	Encodes a putative auxin efflux carrier that is localized in developing and mature root meristems. It is involved in the maintenance of embryonic auxin gradients. A role for AtPIN4 in generating a sink for auxin below the quiescent center of the root meristem that is essential for auxin distribution and patterning is proposed. In the root, PIN4 is detected around the quiescent center and cells su…
BnaC03g59270D	36.1544	-2.05472	0.540903	-3.79869	0.000145461	0.00321549	36	1.611	95	4.068	6	0.223	10	0.508	GO:0006629;GO:0016787	Na	360	100	AT1G29670.1	363	100	87.05	protein_coding	AT1G29670	GDSL-like Lipase/Acylhydrolase superfamily protein	Na
BnaA02g09820D	89.953	-1.4551	0.383861	-3.79071	0.000150218	0.00330856	155	49.251	123	37.392	42	11.073	43	15.509	Na	Na	63	100	AT5G54145.1	63	100	87.3	protein_coding	AT5G54145	Na	Na
BnaC02g12590D	62.4065	-1.5884	0.419302	-3.78821	0.000151737	0.00334067	109	1.406	91	1.123	36	0.385	19	0.278	GO:0004672;GO:0004674;GO:0004713;GO:0005515;GO:0005524;GO:0006468	Na	1575	60.19	AT5G56040.2	1090	86.97	87.66	protein_coding	AT5G56040	Leucine-rich receptor-like protein kinase family protein	Na
BnaA05g14890D	185.932	-1.52815	0.40388	-3.78369	0.000154521	0.00339646	239	7.371	348	10.269	57	1.459	102	3.571	GO:0003824;GO:0005975	K15748	526	100	AT1G52400.1	528	100	83.21	protein_coding	BGLU18	beta glucosidase 18	encodes a member of glycosyl hydrolase family 1, located in inducible ER bodies which were formed after wounding, required in inducible ER body formation
BnaAnng41430D	63.3088	-1.64172	0.434179	-3.7812	0.000156072	0.0034278	103	8.412	102	7.97	21	1.423	29	2.688	GO:0006470;GO:0008138;GO:0016311;GO:0016791	Na	248	97.18	AT3G52180.1	379	63.59	91.29	protein_coding	SEX4	dual specificity protein phosphatase (DsPTP1) family protein	Encodes a plant-specific glucan phosphatase that contains a noncatalytic carbohydrate-binding module as well as a dual specificity protein phosphatase domain. SEX4 can dephosphorylate C6- and C3-glucosyl residues on native starch grains and related maltodextrin compounds in vitro. This protein interacts with the plant SnRK AKIN11, binds starch, and is localized in the chloroplast. sex4 mutants ha…
BnaC02g04230D	138.656	-1.31254	0.347751	-3.77436	0.000160419	0.00350206	209	5.273	205	4.948	67	1.403	77	2.205	GO:0016020;GO:0055085	Na	805	91.18	AT5G12080.1	734	100	85.97	protein_coding	MSL10	mechanosensitive channel of small conductance-like 10	Encodes a mechanosensitive (or stretch-activated) ion channel in the plasma membrane with a moderate preference for anions.
BnaA05g30850D	531.595	-1.00023	0.26523	-3.77117	0.000162481	0.00353717	731	18.613	737	17.954	465	9.823	242	6.994	GO:0003824;GO:0005975	Na	615	100	AT3G06510.2	656	99.24	81.26	protein_coding	SFR2	Glycosyl hydrolase superfamily protein	Encodes a protein with beta-glucosidase activity, mutants show increased sensitivity to freezing
BnaCnng59880D	164.102	-1.23276	0.327068	-3.76911	0.000163829	0.00355797	266	27.931	215	21.599	122	10.629	67	7.986	GO:0016491	Na	164	96.34	AT3G52960.1	234	67.52	91.14	protein_coding	AT3G52960	Thioredoxin superfamily protein	Na
BnaCnng34680D	32.8232	-1.86411	0.49537	-3.76306	0.000167845	0.00363794	55	3.87	58	3.905	13	0.759	8	0.639	GO:0005515;GO:0016791	K15731	277	100	AT5G45700.1	272	100	80.94	protein_coding	AT5G45700	Haloacid dehalogenase-like hydrolase (HAD) superfamily protein	Na
BnaA05g29430D	10.505	-2.25287	0.599078	-3.76056	0.000169537	0.00366883	19	1.382	24	1.67	0	0	0	0	GO:0006869;GO:0008289	Na	111	99.1	AT3G08770.2	117	94.02	71.82	protein_coding	LTP6	lipid transfer protein 6	Predicted to encode a PR (pathogenesis-related) protein. Belongs to the lipid transfer protein (PR-14) family with the following members: At2g38540/LTP1, At2g38530/LTP2, At5g59320/LTP3, At5g59310/LTP4, At3g51600/LTP5, At3g08770/LTP6, At2g15050/LTP7, At2g18370/LTP8, At2g15325/LTP9, At5g01870/LTP10, At4g33355/LTP11, At3g51590/LTP12, At5g44265/LTP13, At5g62065/LTP14, At4g08530/LTP15.
BnaA02g10340D	37.3997	-1.80721	0.480797	-3.75878	0.000170742	0.00368699	60	3.234	67	3.455	17	0.76	9	0.551	GO:0003677;GO:0003700	Na	351	100	AT5G53290.1	354	100	70.52	protein_coding	CRF3	cytokinin response factor 3	encodes a member of the ERF (ethylene response factor) subfamily B-5 of ERF/AP2 transcription factor family. The protein contains one AP2 domain. There are 7 members in this subfamily.
BnaA05g10070D	105.895	-1.3048	0.34714	-3.75872	0.000170785	0.00368699	168	12.408	148	10.458	66	4.044	48	4.024	GO:0005515	Na	197	100	AT2G33510.2	204	100	80.66	protein_coding	AT2G33510	Na	Na
BnaA02g28220D	42.3905	-1.73671	0.462146	-3.75792	0.000171333	0.00369588	67	2.767	74	2.924	16	0.548	15	0.703	GO:0046983	Na	479	97.29	AT3G26744.1	494	94.33	77.47	protein_coding	ICE1	basic helix-loop-helix (bHLH) DNA-binding superfamily protein	Encodes a MYC-like bHLH transcriptional activator that binds specifically to the MYC recognition sequences in the CBF3 promoter. Mutants are defective in cold-regulated gene expression. Cold stress triggers protein degradation of nuclear GFPICE1 protein, and the RING finger protein HOS1 is required. Sumoylation of ICE1 controls CBF3/DREB1A expression and freezing tolerance.
BnaA01g13280D	46.4914	-2.18837	0.58266	-3.75583	0.000172768	0.003718	20	0.769	158	5.815	3	0.096	9	0.393	GO:0003824;GO:0006520;GO:0008483;GO:0009058;GO:0030170	K00815	424	99.06	AT4G23600.1	422	99.53	80.24	protein_coding	CORI3	Tyrosine transaminase family protein	Encodes cystine lyase which is expected to be involved in amino acid metabolism, providing the plant with cysteine and the generation of precursors of ethylene biosynthesis. mRNA levels are elevated in response to wounding.
BnaC05g47350D	27.9873	-2.18101	0.580844	-3.7549	0.000173409	0.00372443	49	2.171	57	2.416	0	0	7	0.352	GO:0006629;GO:0016787	Na	366	100	AT3G04290.1	366	100	96.17	protein_coding	LTL1	Li-tolerant lipase 1	Na
BnaC09g03870D	66.3686	-1.68411	0.448934	-3.75135	0.000175882	0.00376863	132	12.257	85	7.551	21	1.618	29	3.057	GO:0005634	K14484	175	100	AT5G25890.1	175	100	85.14	protein_coding	IAA28	indole-3-acetic acid inducible 28	encodes a protein that may be a negative regulator of lateral root formation in response to auxin. It is a member of IAA/ARF gene family and is plant-specific. Gain of function mutations in this gene suppresses lateral root formation and is resistant to inhibition of root elongation by auxin, cytokinin, and ethylene.
BnaC08g03120D	394.694	-1.11112	0.296231	-3.75084	0.000176241	0.00377334	625	37.127	496	28.189	330	16.265	164	11.058	GO:0003676;GO:0046983	Na	152	33.55	AT3G42170.1	696	7.33	41.18	protein_coding	DAYSLEEPER	BED zinc finger ;hAT family dimerisation domain	transposase-like gene with conserved domains from the family of hAT transposases that includes hobo from Drosophila melanogaster, Activator (Ac) from maize, and Tam3 from snapdragon but lacks several amino acids known to be essential for Ac transposition5. The DAYSLEEPER gene lacks 8 bp duplications and TIRs (a common feature of transcriptionally silent hAT transposases), however, DAYSLEEPER expr…
BnaC08g32700D	92.2906	-1.34967	0.359914	-3.74997	0.000176857	0.00378355	137	12.606	142	12.501	59	4.504	38	3.969	Na	Na	90	43.33	AT3G63160.1	69	56.52	76.92	protein_coding	OEP6	Na	Na
BnaA08g10460D	190.06	-1.09358	0.291748	-3.74836	0.000177994	0.0038019	253	13.647	285	14.708	136	6.087	98	6	Na	Na	298	100	AT4G22740.1	356	87.92	74.76	protein_coding	AT4G22740	glycine-rich protein	Na
BnaA05g06760D	283.108	-1.02412	0.273306	-3.74714	0.000178863	0.00381448	422	16.388	364	13.524	220	7.088	145	6.391	Na	Na	423	100	AT2G37860.3	432	100	79.21	protein_coding	LCD1	Protein of unknown function (DUF3411)	Encodes a protein of unknown function. Mutants have pale leaves, lower cell density in the palisade parenchyma and increased sensitivity to ozone and virulent Pseudomonas syringae
BnaC05g40920D	277.346	-1.41493	0.377594	-3.74722	0.000178804	0.00381448	286	15.719	568	29.868	118	5.381	147	9.171	GO:0005515	Na	326	100	AT3G12145.1	325	100	72.09	protein_coding	FLR1	Leucine-rich repeat (LRR) family protein	A novel leucine-rich repeat protein. Interacts directly with MADS domain transcription factor.
BnaA02g03040D	331.374	-1.27967	0.34153	-3.74689	0.000179042	0.0038153	348	12.66	638	22.206	176	5.312	178	7.35	GO:0003984;GO:0009082	K01653	475	100	AT5G16290.1	477	100	90.15	protein_coding	VAT1	VALINE-TOLERANT 1	Encodes a regulatory subunit of acetohydroxy acid synthase (AHAS), the &#64257;rst committed enzyme in the branched chain amino acid biosynthesis pathway.
BnaC03g75160D	10.5374	-2.24284	0.599012	-3.74423	0.000180948	0.00385141	25	1.331	18	0.917	0	0	0	0	GO:0005506;GO:0016491;GO:0055114	K05282	381	93.7	AT5G07200.1	380	93.95	66.95	protein_coding	GA20OX3	gibberellin 20-oxidase 3	encodes a gibberellin 20-oxidase.
BnaC08g47950D	12.4846	-2.23767	0.59845	-3.7391	0.000184679	0.00391857	17	1.942	33	3.607	0	0	1	0.13	Na	Na	177	-	-	-	-	-	-	-	-	-
BnaC03g76850D	166.433	-1.41879	0.379629	-3.7373	0.000186004	0.003939	292	13.314	218	9.51	64	2.421	93	4.813	Na	Na	299	100	AT4G36010.1	301	100	87.46	protein_coding	AT4G36010	Pathogenesis-related thaumatin superfamily protein	Na
BnaA10g11100D	184.209	-1.24906	0.334327	-3.73606	0.000186928	0.00395242	223	6.342	320	8.708	100	2.36	101	3.261	Na	Na	572	100	AT5G57070.1	575	100	73.92	protein_coding	AT5G57070	hydroxyproline-rich glycoprotein family protein	Na
BnaC02g02980D	85.4698	-1.48488	0.397642	-3.73421	0.000188305	0.00397691	122	4.205	146	4.815	58	1.659	25	0.978	Na	Na	589	100	AT5G03680.1	591	100	86.55	protein_coding	PTL	Duplicated homeodomain-like superfamily protein	Recessive mutations are defective in organ initiation and orientation in the second whorl. This gene encodes a trihelix transcription factor whose expression is limited to margins of floral and vegetative organs. Overexpression and double mutant analyses suggest that this gene is involved in limiting lateral growth of organs.
BnaA07g25500D	176.227	-1.33704	0.35842	-3.73036	0.000191209	0.0040273	259	11.081	271	11.092	74	2.627	103	5.002	Na	Na	446	100	AT1G65900.1	408	100	77.92	protein_coding	AT1G65900	Na	Na
BnaC09g46330D	15.6714	-2.17638	0.583506	-3.72983	0.000191605	0.00403408	24	4.067	36	5.837	2	0.281	2	0.385	Na	Na	119	84.03	AT5G10310.1	122	81.97	77	protein_coding	AT5G10310	Na	Na
BnaC08g10220D	29.2588	-1.90672	0.51136	-3.72873	0.000192449	0.00404953	48	2.108	54	2.269	9	0.328	8	0.399	GO:0008152	Na	462	100	AT4G15550.1	474	100	78.78	protein_coding	IAGLU	indole-3-acetate beta-D-glucosyltransferase	UDP-glucose:indole-3-acetate beta-D-glucosyltransferase
BnaCnng23060D	40.01	-1.80834	0.484988	-3.72863	0.000192525	0.00404953	75	6.622	61	5.153	20	1.465	8	0.802	GO:0009055;GO:0015035;GO:0045454	K03676	102	100	AT2G30540.1	102	100	96.08	protein_coding	AT2G30540	Thioredoxin superfamily protein	Na
BnaC04g52240D	18.8961	-2.1044	0.564411	-3.72848	0.000192639	0.00404958	38	3.103	32	2.5	4	0.271	3	0.278	GO:0003677;GO:0003682	Na	248	100	AT2G40970.1	248	100	79.61	protein_coding	MYBC1	Homeodomain-like superfamily protein	Na
BnaA07g25310D	131.785	-1.44681	0.388597	-3.72316	0.000196747	0.00412638	204	13.268	205	12.756	100	5.396	34	2.51	Na	K16223	175	100	AT4G20370.1	175	100	82.29	protein_coding	TSF	PEBP (phosphatidylethanolamine-binding protein) family protein	Encodes a floral inducer that is a homolog of FT. Plants overexpressing this gene flower earlier than Col. Loss-of-function mutations flower later in short days. TSF and FT play overlapping roles in the promotion of flowering, with FT playing the dominant role.TSF sequences show extensive variation in different accessions and may contribute to quantitative variation in flowering time in these acc…
BnaC05g02690D	30.8745	-1.88236	0.506126	-3.71916	0.000199888	0.00418581	58	2.176	49	1.759	12	0.374	7	0.298	Na	Na	541	100	AT1G04570.1	542	99.82	83.36	protein_coding	AT1G04570	Major facilitator superfamily protein	Na
BnaCnng62430D	44.1027	-1.70877	0.459681	-3.71729	0.00020137	0.00421197	65	1.899	81	2.264	17	0.412	16	0.531	GO:0000166;GO:0003824;GO:0003857;GO:0006631;GO:0008152;GO:0016491;GO:0050662;GO:0055114	K10527	610	98.85	AT4G29010.1	721	83.63	87.4	protein_coding	AIM1	Enoyl-CoA hydratase/isomerase family	Functions in beta-oxidation of fatty acids, similar to CuMFP with L-3-hydroxyacyl-CoA hydrolyase , L-3-hydroxyacyl-dehydrogenase, D-3-hydroxyacyl-CoA epimerase, and 3, 2-enoyl-CoA isomerase activities
BnaC01g37010D	309.635	-1.28918	0.3471	-3.71415	0.00020389	0.00425979	357	11.628	566	17.638	143	3.865	180	6.655	GO:0004857;GO:0005618;GO:0030599;GO:0042545	K01051	592	100	AT3G14310.1	592	100	89.73	protein_coding	PME3	pectin methylesterase 3	encodes a pectin methylesterase, targeted by a cellulose binding protein (CBP) from the parasitic nematode Heterodera schachtii during parasitism.
BnaCnng51180D	11.9147	-2.22407	0.598893	-3.71363	0.000204307	0.00426687	16	1.968	32	3.766	1	0.102	0	0	GO:0003824;GO:0008152	Na	133	100	AT4G29690.1	457	29.1	79.7	protein_coding	AT4G29690	Alkaline-phosphatase-like family protein	Na
BnaA05g36900D	21.2318	-2.06406	0.555936	-3.71276	0.000205012	0.00427994	32	1.328	46	1.826	6	0.207	3	0.141	GO:0000166;GO:0003676	K13126	489	100	AT3G16380.1	537	95.72	65.18	protein_coding	PAB6	poly(A) binding protein 6	polyadenylate-binding protein, putative / PABP, putative, similar to polyadenylate-binding protein (poly(A)-binding protein) from {Arabidopsis thaliana} SP:P42731, (Cucumis sativus) GI:7528270, {Homo sapiens} SP:Q13310, {Arabidopsis thaliana} SP:Q05196; contains InterPro entry IPR000504: RNA-binding region RNP-1 (RNA recognition motif) (RRM). Member of the class III family of PABP proteins.
BnaC08g17560D	259.96	-1.14979	0.309698	-3.71263	0.000205118	0.0042805	445	20.006	300	12.904	183	6.826	127	6.481	Na	Na	331	100	AT1G17830.1	337	98.81	79.58	protein_coding	AT1G17830	Protein of unknown function (DUF789)	Na
BnaC04g41490D	59.0047	-1.82719	0.492249	-3.71192	0.000205693	0.00429086	91	5.155	110	5.961	10	0.47	26	1.672	GO:0016491;GO:0055114	Na	358	100	AT2G25450.1	359	100	71.12	protein_coding	AT2G25450	2-oxoglutarate (2OG) and Fe(II)-dependent oxygenase superfamily protein	encodes a protein whose sequence is similar to ACC oxidase
BnaA04g19120D	28.2379	-2.0088	0.541316	-3.71096	0.000206472	0.00430465	64	3.743	37	2.071	5	0.243	8	0.531	GO:0004725;GO:0016311;GO:0016791	K18045	252	100	AT2G32960.1	257	100	79.07	protein_coding	PFA-DSP2	Phosphotyrosine protein phosphatases superfamily protein	Encodes an atypical dual-speci&#64257;city phosphatase.
BnaC01g40620D	160.389	-1.12725	0.303766	-3.71091	0.000206512	0.00430465	229	9.709	229	9.289	115	4.045	79	3.802	GO:0004124;GO:0006535	K01738	392	100	AT3G03630.1	404	100	83.29	protein_coding	CS26	cysteine synthase 26	Encodes a protein that possesses S-sulfocysteine synthase activity and lacks O-acetylserien(thiol)lyase activity.
BnaA02g15920D	16.2288	-2.20255	0.594885	-3.70247	0.000213509	0.00443094	18	1.679	46	4.105	3	0.232	0	0	GO:0004866	Na	217	95.39	AT1G72290.1	215	96.28	58.94	protein_coding	AT1G72290	Kunitz family trypsin and protease inhibitor protein	Na
BnaC01g04930D	274.527	-1.0848	0.293055	-3.70168	0.000214178	0.00444235	404	16.269	370	14.255	164	5.479	167	7.633	GO:0005515	K03363	413	100	AT4G33270.1	457	100	82.53	protein_coding	CDC20.1	Transducin family protein / WD-40 repeat family protein	Encodes a CDC20 protein that interacts with APC subunits, components of the mitochondrial checkpoint complex and mitotic cyclin substrates and is indispensable for normal plant development and fertility.
BnaC08g26630D	16.4887	-2.16315	0.584768	-3.69916	0.000216314	0.00448322	26	1.123	37	1.528	1	0.036	3	0.147	GO:0008152	Na	470	96.81	AT3G55700.1	460	98.91	76.92	protein_coding	AT3G55700	UDP-Glycosyltransferase superfamily protein	Na
BnaCnng27210D	97.4235	-1.33771	0.36207	-3.69463	0.000220209	0.00455528	150	12.622	144	11.593	67	4.678	37	3.534	GO:0046982	K11251	192	26.56	AT5G27670.1	150	34	70.59	protein_coding	HTA7	histone H2A 7	Encodes HTA7, a histone H2A protein.
BnaA08g14280D	92.2049	-1.32497	0.358845	-3.69233	0.000222211	0.00458896	136	12.007	141	11.91	54	3.956	43	4.309	GO:0000287;GO:0004427;GO:0005515;GO:0005737;GO:0006796	K12160	101	90.1	AT4G26840.1	100	91	98.9	protein_coding	SUMO1	small ubiquitin-like modifier 1	Encodes a small ubiquitin-like modifier (SUMO) polypeptide that becomes covalently attached to various intracellular protein targets, much like ubiquitination, leading to post-translational modification of those targets.
BnaC02g39360D	79.4062	-1.57056	0.425374	-3.69218	0.000222343	0.00458896	143	6.084	110	4.477	27	0.953	39	1.883	GO:0003700;GO:0043565	Na	337	100	AT5G28650.1	330	100	82.94	protein_coding	WRKY74	WRKY DNA-binding protein 74	member of WRKY Transcription Factor; Group II-d
BnaA02g03120D	496.375	-1.0124	0.274234	-3.69174	0.000222728	0.00459516	643	40.82	734	44.581	435	22.912	221	15.925	Na	Na	249	100	AT5G16550.1	249	100	75.1	protein_coding	AT5G16550	Na	Na
BnaA05g27740D	219.556	-1.20131	0.325438	-3.69136	0.000223058	0.00459848	254	14.415	387	21.012	164	7.722	93	5.991	GO:0003677;GO:0003682	Na	253	100	AT3G11280.1	263	100	82.89	protein_coding	AT3G11280	Duplicated homeodomain-like superfamily protein	Putative transcription factors interacting with the gene product of VHA-B1 (vacuolar ATPase subunit B1; as shown through yeast two-hybrid assay).
BnaC05g08770D	90.7721	-1.73354	0.469775	-3.69016	0.000224116	0.00461855	78	2.188	226	6.065	31	0.721	34	1.083	GO:0004462;GO:0004664;GO:0008152;GO:0009094;GO:0016597;GO:0046872	K05359	724	54.01	AT1G11790.1	392	99.74	87.21	protein_coding	ADT1	arogenate dehydratase 1	Encodes a plastid-localized arogenate dehydratase involved in phenylalanine biosynthesis. Not less than six genes encoding ADT were identi&#64257;ed in the Arabidopsis genome: ADT1 [At1g11790]; ADT2 [At3g07630]; ADT3 [At2g27820]; ADT4 [At3g44720]; ADT5 [At5g22630]; and ADT6 [At1g08250].
BnaC05g18900D	570.512	-1.05367	0.285565	-3.68978	0.000224452	0.00462197	841	25.965	757	22.361	505	12.936	236	8.271	GO:0008152;GO:0016491;GO:0055114	K00128	544	100	AT1G23800.1	534	100	89.19	protein_coding	ALDH2B7	aldehyde dehydrogenase 2B7	Encodes a mitochondrial aldehyde dehydrogenase; nuclear gene for mitochondrial product.
BnaCnng56620D	302.594	-1.18546	0.321344	-3.68908	0.000225068	0.00463116	325	18.461	555	30.162	217	10.227	138	8.898	Na	Na	227	100	AT5G67420.1	250	100	78.52	protein_coding	LBD37	LOB domain-containing protein 37	Encodes a LOB-domain protein involved in nitrogen metabolism and affecting leaf morphogenesis.
BnaA08g13470D	28.5897	-1.97783	0.53637	-3.68743	0.000226533	0.00465602	64	4.149	38	2.357	11	0.592	4	0.294	GO:0003993	Na	263	100	AT4G29270.1	256	100	68.82	protein_coding	AT4G29270	HAD superfamily, subfamily IIIB acid phosphatase	Na
BnaC08g25180D	269.753	-1.03796	0.281505	-3.68718	0.00022675	0.00465873	365	19.065	387	19.339	173	7.497	163	9.664	Na	Na	307	100	AT3G54390.1	296	100	79.1	protein_coding	AT3G54390	sequence-specific DNA binding transcription factors	Na
BnaCnng65040D	169.778	-1.30256	0.353503	-3.68472	0.000228954	0.00469443	297	58.074	210	39.286	128	20.766	60	13.317	Na	Na	103	100	AT3G60890.2	106	99.06	72.38	protein_coding	ZPR2	protein binding	Na
BnaA05g01930D	11.7697	-2.20446	0.598533	-3.6831	0.000230416	0.00471625	19	1.558	28	2.197	0	0	1	0.093	GO:0003677;GO:0003682	Na	247	100	AT2G40970.1	248	100	79.53	protein_coding	MYBC1	Homeodomain-like superfamily protein	Na
BnaC01g29110D	69.1855	-1.52088	0.413321	-3.67966	0.000233548	0.0047714	128	14.461	90	9.728	33	3.093	29	3.719	Na	Na	179	92.74	AT1G11120.1	187	88.77	58.43	protein_coding	AT1G11120	Na	Na
BnaA02g21450D	114.079	-1.37864	0.375655	-3.66995	0.0002426	0.00492858	189	71.175	159	57.287	84	26.246	36	15.389	Na	Na	53	-	-	-	-	-	-	-	-	-
BnaCnng15320D	128.177	-1.28265	0.349708	-3.66777	0.000244678	0.00496339	172	4.4	209	5.115	66	1.401	70	2.032	GO:0000166;GO:0005524;GO:0016020;GO:0016887;GO:0017111	Na	641	100	AT1G31770.1	648	100	93.54	protein_coding	ABCG14	ATP-binding cassette 14	Na
BnaA10g27260D	209.546	-1.03841	0.283268	-3.66583	0.000246535	0.00499548	284	18.977	301	19.243	159	8.815	108	8.191	GO:0000166	Na	253	100	AT5G02240.1	253	100	92.49	protein_coding	AT5G02240	NAD(P)-binding Rossmann-fold superfamily protein	Protein is tyrosine-phosphorylated and its phosphorylation state is modulated in response to ABA in Arabidopsis thaliana seeds.
BnaA02g02020D	206.988	-1.10059	0.300529	-3.66218	0.000250074	0.00505965	252	10.903	336	13.909	146	5.241	107	5.255	GO:0000287;GO:0003862;GO:0005737;GO:0009098;GO:0051287;GO:0055114	K00052	406	100	AT5G14200.1	409	100	90.95	protein_coding	IMD1	isopropylmalate dehydrogenase 1	The AtIMD1 is one out of 3 genes encoding the enzyme 3-isopropylmalate dehydrogenase involved in leucine biosynthesis in Arabidopsis. Its subcellular location has been targeted to plastids. Encodes methylthioalkylmalate dehydrogenase. Involved in glucosinolate biosynthesis, in methionine chain elongation.
BnaC05g27800D	10.9563	-2.18842	0.598458	-3.65677	0.000255418	0.00515246	13	0.711	32	1.674	0	0	0	0	GO:0006508;GO:0008234	Na	371	60.11	AT2G07240.1	874	25.51	28.25	protein_coding	AT2G07240	cysteine-type peptidases;cysteine-type peptidases	Na
BnaA03g24540D	14.8975	-2.14028	0.585583	-3.65496	0.00025722	0.00517996	30	2.195	27	1.89	3	0.182	1	0.083	GO:0003677;GO:0003700	Na	277	100	AT4G11140.1	287	100	61.82	protein_coding	CRF1	cytokinin response factor 1	encodes a member of the ERF (ethylene response factor) subfamily B-5 of ERF/AP2 transcription factor family. The protein contains one AP2 domain. There are 7 members in this subfamily. Also named as CRF1 (cytokinin response factor 1).
BnaC05g05190D	430.358	-1.20902	0.330807	-3.65476	0.000257427	0.00517996	629	17.169	628	16.4	377	8.538	139	4.307	GO:0000166;GO:0008152;GO:0016491	K08081	266	99.62	AT1G07440.1	266	99.62	84.15	protein_coding	AT1G07440	NAD(P)-binding Rossmann-fold superfamily protein	Na
BnaA02g13910D	143.245	-1.74509	0.477808	-3.65228	0.000259921	0.00521432	271	43.738	209	32.272	98	13.123	15	2.748	Na	Na	125	74.4	AT1G68500.1	93	100	65.59	protein_coding	AT1G68500	Na	Na
BnaA09g22810D	25.8571	-1.91971	0.527341	-3.64036	0.000272257	0.00542734	46	1.664	45	1.558	7	0.21	7	0.288	GO:0046983	Na	521	99.81	AT4G09820.1	518	100	77.31	protein_coding	TT8	basic helix-loop-helix (bHLH) DNA-binding superfamily protein	TT8 is a regulation factor that acts in a concerted action with TT1, PAP1 and TTG1 on the regulation of flavonoid pathways, namely proanthocyanidin and anthocyanin biosynthesis. Affects dihydroflavonol 4-reductase gene expression. It is thought that a ternary complex composed of TT2, TT8 and TTG1 is necessary for correct expression of BAN in seed endothelium. Also important for important for marg…
BnaC01g35450D	24.6837	-1.95392	0.537266	-3.63678	0.000276065	0.00548162	48	1.098	40	0.875	9	0.171	4	0.104	GO:0004386;GO:0005524	Na	888	31.08	AT5G28780.1	337	81.9	51.81	protein_coding	AT5G28780	PIF1 helicase	Na
BnaC03g50500D	118.602	-1.29787	0.357393	-3.63149	0.000281785	0.00557893	164	6.397	190	7.091	59	1.909	65	2.878	Na	Na	466	100	AT5G63850.1	466	100	92.06	protein_coding	AAP4	amino acid permease 4	Amino acid transporter whose expression is downregulated by dehydration.
BnaC08g23310D	515.423	-1.0324	0.28437	-3.63049	0.000282882	0.00559658	774	19.941	660	16.268	305	6.52	331	9.68	GO:0000166;GO:0003676	Na	482	100	AT3G51950.1	540	100	67.86	protein_coding	AT3G51950	Zinc finger (CCCH-type) family protein / RNA recognition motif (RRM)-containing protein	Na
BnaC03g15010D	27.4832	-1.8841	0.51904	-3.62996	0.00028346	0.00560598	43	1.436	53	1.693	9	0.249	7	0.265	GO:0005515	Na	608	100	AT5G53500.1	654	100	72.05	protein_coding	AT5G53500	Transducin/WD40 repeat-like superfamily protein	Na
BnaC03g73080D	2227.14	-1.30626	0.359988	-3.62863	0.000284933	0.00563308	3028	170.415	3645	196.265	774	36.142	1444	92.246	GO:0005618;GO:0005975;GO:0006073;GO:0016762;GO:0048046	K08235	290	100	AT4G03210.1	290	100	90.72	protein_coding	XTH9	xyloglucan endotransglucosylase/hydrolase 9	encodes a member of xyloglucan endotransglucosylase/hydrolases (XTHs) that catalyze the cleavage and molecular grafting of xyloglucan chains function in loosening and rearrangement of the cell wall. Gene is expressed in shoot apex region, flower buds, flower stalks and internodes bearing flowers.
BnaA03g54400D	222.627	-1.09102	0.300726	-3.62797	0.000285664	0.00564342	266	11.734	365	15.404	152	5.563	120	6.009	GO:0000103;GO:0004020;GO:0005524	K00860	294	100	AT4G39940.1	293	100	88.78	protein_coding	AKN2	APS-kinase 2	adenosine-5'-phosphosulfate-kinase (akn2) mRNA, complete
BnaA01g21560D	226.379	-1.07989	0.298008	-3.62369	0.000290426	0.00571263	288	11.888	351	13.861	142	4.863	133	6.231	GO:0000105;GO:0000287;GO:0003879;GO:0005737	K00765	408	100	AT1G58080.1	411	100	89.08	protein_coding	ATP-PRT1	ATP phosphoribosyl transferase 1	ATP phosphoribosyl transferase, catalyses first step of histidine biosynthesis
BnaA10g29180D	93.4558	-1.33106	0.367572	-3.62123	0.000293208	0.00575487	143	5.839	139	5.43	65	2.202	35	1.622	GO:0003677;GO:0003682	Na	246	100	AT5G58900.1	288	100	72.32	protein_coding	AT5G58900	Homeodomain-like transcriptional regulator	Na
BnaA03g03830D	139.639	-1.22431	0.338269	-3.61935	0.000295349	0.00578855	169	4.361	241	5.95	88	1.884	69	2.021	GO:0005515;GO:0006952;GO:0007165;GO:0043531	Na	720	100	AT5G11250.1	1189	68.29	61.21	protein_coding	AT5G11250	Disease resistance protein (TIR-NBS-LRR class)	Na
BnaC05g45310D	999.503	-1.03761	0.286735	-3.61872	0.000296069	0.0057989	1461	40.662	1328	35.362	914	21.106	401	12.668	GO:0003824;GO:0005975	Na	615	100	AT3G06510.2	656	99.24	81.41	protein_coding	SFR2	Glycosyl hydrolase superfamily protein	Encodes a protein with beta-glucosidase activity, mutants show increased sensitivity to freezing
BnaC08g21790D	17.4167	-2.1608	0.597136	-3.6186	0.000296197	0.0057989	14	0.982	55	3.69	3	0.175	0	0	GO:0003950	Na	289	29.07	AT5G62520.1	309	27.18	85.71	protein_coding	SRO5	similar to RCD one 5	Encodes a protein with similarity to RCD1 but without the WWE domain. The protein does have a PARP signature upstream of the C-terminal protein interaction domain. The PARP signature may bind NAD+ and attach the ADP-ribose-moiety from NAD+ to the target molecule. Its presence suggests a role for the protein in ADP ribosylation. Up-regulated by NaCl. SRO5 and P5CDH (an overlapping gene in the anti…
BnaC04g41510D	2233.57	-1.04601	0.289261	-3.61617	0.000298999	0.00584116	2676	154.306	3580	197.502	1232	58.942	1478	96.738	GO:0005515	K00799	215	100	AT2G30860.1	215	100	97.21	protein_coding	GSTF9	glutathione S-transferase PHI 9	Encodes glutathione transferase belonging to the phi class of GSTs. Naming convention according to Wagner et al. (2002).
BnaA10g16930D	32.9375	-1.78791	0.494608	-3.61481	0.000300567	0.00586337	51	4.251	61	4.864	12	0.83	10	0.946	GO:0003735;GO:0005840;GO:0006412;GO:0009507;GO:0019843	K19035	110	99.09	AT5G17870.1	106	100	83.49	protein_coding	PSRP6	plastid-specific 50S ribosomal protein 6	plastid-specific ribosomal protein 6 precursor (Psrp-6) - like
BnaA05g10650D	331.462	-1.51255	0.418588	-3.61345	0.00030215	0.00589214	383	13.398	666	22.29	90	2.612	189	7.505	GO:0003824;GO:0005975	Na	522	99.62	AT2G32990.1	525	99.05	92.5	protein_coding	GH9B8	glycosyl hydrolase 9B8	Na
BnaA04g20080D	32.7116	-1.80524	0.499828	-3.61172	0.000304178	0.00592533	54	3.042	58	3.126	15	0.701	7	0.448	Na	Na	227	100	AT2G34310.1	242	95.87	56.47	protein_coding	AT2G34310	Na	Na
BnaC09g11380D	74.4585	-1.40265	0.389449	-3.60163	0.000316222	0.00613579	101	3.553	128	4.309	43	1.255	31	1.238	GO:0046983	Na	577	100	AT1G63650.1	596	100	81.2	protein_coding	EGL3	basic helix-loop-helix (bHLH) DNA-binding superfamily protein	Mutant has reduced trichomes, anthocyanin, and seed coat mucilage and abnormally patterned stomates. Encodes a bHLH Transcription Factor 1. The protein is functionally redundant with GL3 and TT8 and interacts with TTG1, the myb proteins GL1, PAP1 and 2, CPC and TRY, and it will form heterodimers with GL3. Expression in N (non-hair cell forming) cell layers is negatively regulated by WER. Expressi…
BnaA02g25490D	28.9407	-1.88998	0.524803	-3.60131	0.000316617	0.00613908	59	2.748	42	1.871	7	0.27	9	0.476	GO:0005618;GO:0030599;GO:0042545	Na	362	100	AT5G47500.1	362	100	91.44	protein_coding	PME5	Pectin lyase-like superfamily protein	predicted to encode a pectin methylesterase
BnaC02g48180D	87.9147	-1.3907	0.386257	-3.60045	0.000317661	0.00615487	115	9.064	155	11.689	59	3.858	31	2.774	Na	Na	240	100	AT3G27880.1	242	100	66.67	protein_coding	AT3G27880	Protein of unknown function (DUF1645)	Na
BnaA04g26130D	270.638	-1.02164	0.28412	-3.5958	0.000323394	0.00624823	371	9.64	382	9.496	228	4.915	125	3.687	GO:0004672;GO:0004713;GO:0005515;GO:0005524;GO:0006468	Na	684	97.37	AT2G45340.1	691	96.38	91.44	protein_coding	AT2G45340	Leucine-rich repeat protein kinase family protein	Na
BnaC06g20270D	113.793	-1.27834	0.355534	-3.59556	0.0003237	0.0062497	169	16.06	170	15.456	85	6.702	42	4.53	Na	Na	213	100	AT1G78922.1	222	100	71.68	protein_coding	AT1G78922	Na	Na
BnaCnng02280D	687.362	-1.00522	0.279583	-3.59544	0.000323845	0.00625029	1042	33.335	859	26.292	612	16.244	301	10.93	GO:0000272;GO:0003824;GO:0005975;GO:0016161	K01177	541	100	AT4G00490.1	542	100	85.74	protein_coding	BAM2	beta-amylase 2	Encodes a chloroplast beta-amylase. The enzyme activity is very weak compared to BAM1 and BAM3. Mutant of BAM2 has no visible phenotype.
BnaC01g15490D	16.0406	-2.13918	0.595466	-3.59245	0.000327583	0.00631572	13	2.592	50	9.537	2	0.331	1	0.226	GO:0006952;GO:0009607	Na	101	99.01	AT4G14060.1	151	66.23	71	protein_coding	AT4G14060	Polyketide cyclase/dehydrase and lipid transport superfamily protein	Na
BnaA10g18530D	148.818	-1.12641	0.313839	-3.58915	0.000331757	0.00637812	216	5.859	209	5.424	96	2.161	81	2.494	Na	Na	509	100	AT5G15740.1	508	100	92.34	protein_coding	AT5G15740	O-fucosyltransferase family protein	Na
BnaA10g07850D	130.292	-1.17456	0.327441	-3.58707	0.00033441	0.00642232	182	5.682	195	5.825	80	2.072	70	2.481	Na	Na	429	100	AT5G51590.1	419	100	76.03	protein_coding	AT5G51590	AT hook motif DNA-binding family protein	Na
BnaA07g38360D	212.209	-1.01416	0.283084	-3.58255	0.00034026	0.00651858	278	8.17	311	8.744	156	3.804	116	3.869	GO:0005471;GO:0005524;GO:0006810;GO:0016021	K03301	616	100	AT1G80300.1	624	100	91.52	protein_coding	NTT1	nucleotide transporter 1	Encodes an ATP/ADP transporter.
BnaC08g49850D	201.724	-1.22206	0.34131	-3.58051	0.000342926	0.00656272	307	11.269	285	10.009	168	5.117	69	2.875	GO:0004650;GO:0005975	Na	528	100	AT1G10640.1	532	100	84.59	protein_coding	AT1G10640	Pectin lyase-like superfamily protein	Na
BnaC08g17040D	65.6072	-1.50918	0.421585	-3.57978	0.000343881	0.00657868	88	3.422	120	4.464	41	1.323	20	0.883	Na	Na	522	100	AT1G16750.1	529	100	83.8	protein_coding	AT1G16750	Protein of unknown function, DUF547	Na
BnaC04g56910D	414.536	-1.05536	0.295106	-3.57619	0.000348635	0.00665094	526	13.455	639	15.638	364	7.725	172	4.994	GO:0004672;GO:0004713;GO:0005515;GO:0005524;GO:0006468	Na	695	96.12	AT2G45340.1	691	96.67	91.92	protein_coding	AT2G45340	Leucine-rich repeat protein kinase family protein	Na
BnaAnng06570D	247.241	-1.15452	0.322913	-3.57533	0.000349781	0.00667047	286	24.749	427	35.352	142	10.195	143	14.046	GO:0003824;GO:0019752	K15741	234	100	AT5G23010.1	506	46.44	79.57	protein_coding	MAM1	methylthioalkylmalate synthase 1	Encodes a methylthioalkylmalate synthase, catalyzes the condensation reactions of the first two rounds of methionine chain elongation in the biosynthesis of methionine-derived glucosinolates.
BnaA03g40180D	36.767	-1.72181	0.481739	-3.57416	0.000351355	0.00669345	67	7.861	56	6.286	17	1.655	10	1.332	Na	Na	69	52.17	AT5G61412.1	77	46.75	88.89	protein_coding	AT5G61412	Na	Na
BnaC08g25470D	201.888	-1.23834	0.346605	-3.57278	0.000353216	0.00672419	313	8.528	282	7.351	168	3.798	67	2.072	GO:0006508;GO:0008233	K01301	702	100	AT3G54720.1	705	100	88.1	protein_coding	AMP1	Peptidase M28 family protein	Encodes glutamate carboxypeptidase. Various alleles show-increased cotyledon number and rate of leaf initiation, show transformation of leaves to cotyledons, altered flowering time and photomorphogenesis and an increased level of cytokinin biosynthesis. Involved in ethylene enhanced hypocotyl elongation in the light. Strong genetic interaction between TGH and AMP1.
BnaA09g48030D	194.706	-1.09537	0.306753	-3.57087	0.000355799	0.00676391	300	11.838	252	9.514	153	5.009	89	3.986	GO:0004650;GO:0005975	Na	489	100	AT1G10640.1	532	100	78.95	protein_coding	AT1G10640	Pectin lyase-like superfamily protein	Na
BnaA03g08390D	189.693	-1.12291	0.314582	-3.56953	0.000357624	0.00678912	226	8.011	317	10.751	139	4.088	91	3.662	Na	Na	520	88.85	AT5G22090.1	463	99.78	69.91	protein_coding	AT5G22090	Protein of unknown function (DUF3049)	Na
BnaA08g03160D	444.22	-1.01226	0.283617	-3.56913	0.000358169	0.00679236	609	49.937	624	48.954	397	27.01	191	17.777	Na	Na	118	-	-	-	-	-	-	-	-	-
BnaA05g17360D	130.148	-1.25554	0.35236	-3.56324	0.000366305	0.00691775	216	7.154	169	5.355	97	2.666	50	1.88	GO:0005515	Na	613	93.47	AT3G11080.1	943	60.76	45.72	protein_coding	RLP35	receptor like protein 35	Na
BnaC04g47920D	114.38	-1.2166	0.341932	-3.55803	0.000373642	0.00702248	177	6.804	158	5.811	81	2.583	50	2.182	GO:0005506;GO:0009055;GO:0020037;GO:0055114	Na	528	100	AT1G58260.1	530	99.62	74.81	protein_coding	CYP79C2	cytochrome p450 79c2	member of CYP79C subfamily of cytochrome p450s. Encodes a putative xylan endohydrolase. similar to some closely linked pseudogenes.
BnaC08g36030D	14.4943	-2.08355	0.58568	-3.55749	0.000374414	0.00702942	30	3.129	25	2.494	2	0.173	2	0.237	Na	Na	194	97.42	AT2G21110.1	186	100	77.78	protein_coding	AT2G21110	Disease resistance-responsive (dirigent-like protein) family protein	Na
BnaA06g24550D	2982.26	-1.03004	0.289705	-3.55548	0.000377293	0.00707129	4756	201.914	3540	143.788	1677	59.071	1975	95.174	GO:0046983	Na	359	100	AT5G65640.1	351	100	86.07	protein_coding	bHLH093	beta HLH protein 93	Na
BnaC07g20040D	91.7041	-1.56017	0.438831	-3.5553	0.000377555	0.00707376	88	6.636	207	14.935	41	2.565	37	3.167	GO:0003677;GO:0003700	K14517	222	100	AT5G47220.1	243	95.06	73.16	protein_coding	ERF2	ethylene responsive element binding factor 2	Encodes a member of the ERF (ethylene response factor) subfamily B-3 of ERF/AP2 transcription factor family (ATERF-2). The protein contains one AP2 domain. Functions as activator of GCC box?dependent transcription. Positive regulator of JA-responsive defense genes and resistance to F. oxysporum and enhances JA inhibition of root elongation.
BnaC07g30010D	457.059	-1.48612	0.418074	-3.55469	0.000378423	0.00708272	385	20.767	1058	54.601	164	7.34	237	14.511	GO:0005975;GO:0006098;GO:0017057	K01057	258	98.06	AT5G24420.1	252	100	76.28	protein_coding	PGL5	6-phosphogluconolactonase 5	Na
BnaA01g29960D	183.318	-1.10602	0.311487	-3.55078	0.000384086	0.00717225	291	20.476	230	15.484	138	8.057	87	6.949	Na	Na	106	100	AT3G13175.1	106	100	79.44	protein_coding	AT3G13175	Na	Na
BnaC03g72630D	109.95	-1.25363	0.353382	-3.54753	0.000388869	0.00724336	151	5.368	174	5.918	60	1.77	59	2.381	GO:0008270	Na	516	100	AT2G39830.1	528	97.73	88.76	protein_coding	DAR2	DA1-related protein 2	Essential for early phloem development and function, and for root system development.
BnaA01g05930D	82.2237	-1.31218	0.370444	-3.54217	0.000396848	0.00737685	122	9.433	125	9.247	50	3.208	37	3.247	Na	Na	240	99.58	AT4G31330.1	239	100	90.38	protein_coding	AT4G31330	Protein of unknown function, DUF599	Na
BnaA04g17910D	1328.53	-1.17805	0.332602	-3.54191	0.000397234	0.00738076	1636	95.877	2221	124.53	584	28.396	876	58.272	GO:0005515	K00799	215	100	AT2G30860.1	215	100	96.74	protein_coding	GSTF9	glutathione S-transferase PHI 9	Encodes glutathione transferase belonging to the phi class of GSTs. Naming convention according to Wagner et al. (2002).
BnaA07g30660D	70.2603	-1.38565	0.391284	-3.5413	0.000398167	0.00739379	111	4.632	104	4.152	39	1.35	31	1.468	Na	Na	313	100	AT1G73210.1	314	100	87.38	protein_coding	AT1G73210	Protein of unknown function (DUF789)	Na
BnaC08g42250D	236.99	-1.11645	0.315496	-3.53871	0.000402085	0.00744876	372	14.052	304	10.987	197	6.174	97	4.159	GO:0005385;GO:0016020;GO:0016021;GO:0030001;GO:0046873;GO:0055085;GO:0071577	K14709	396	100	AT1G10970.1	408	100	81.15	protein_coding	ZIP4	zinc transporter 4 precursor	A member of Zrt- and Irt-related protein (ZIP) family. transcript is induced in response to zinc deficiency in the root and shoot. Expression is regulated by copper, but response to copper deficiency is detected only after three weeks of deficiency.
BnaA06g25030D	834.436	-1.20131	0.340205	-3.53115	0.000413761	0.00761068	929	32.423	1511	50.454	383	11.091	526	20.838	GO:0003712;GO:0004402;GO:0005515;GO:0005634;GO:0008270	Na	380	98.95	AT5G67480.2	383	98.17	86.44	protein_coding	BT4	BTB and TAZ domain protein 4	BTB and TAZ domain protein. Located in cytoplasm and expressed in fruit, flower and leaves.
BnaA03g37460D	66.3587	-1.44336	0.408827	-3.53049	0.000414786	0.00761856	117	7.75	89	5.64	35	1.924	28	2.105	GO:0003700;GO:0005634;GO:0043565	K09419	306	100	AT3G24520.1	330	96.97	76.25	protein_coding	HSFC1	heat shock transcription factor C1	member of Heat Stress Transcription Factor (Hsf) family
BnaA09g40120D	257.239	-1.27441	0.360978	-3.53043	0.000414888	0.00761856	305	11.049	461	15.978	112	3.366	155	6.374	GO:0003824;GO:0005975	K01188	505	100	AT4G27830.1	508	100	78.39	protein_coding	BGLU10	beta glucosidase 10	Encodes a beta-glucosidase that may be responsible for acyl-glucose-dependent anthocyanin glucosyltransferase activity in Arabidopsis. In vitro efforts to demonstrate AAGT activity for BGLU10 have been unsuccessful but experiments with mutants in this gene suggest at least an indirect involvement in anthocyanin formation.
BnaA02g33530D	347.228	-1.06993	0.303318	-3.52742	0.000419629	0.00769266	377	12.227	604	18.742	261	7.023	173	6.369	GO:0005215;GO:0006810;GO:0016020	Na	599	100	AT5G62680.1	616	99.68	90.07	protein_coding	GTR2	Major facilitator superfamily protein	Encodes a high-affinity, proton-dependent glucosinolate-specific transporter that is crucial for the transport of both methionine- and tryptophan-derived glucosinolates to seeds.
BnaC05g33310D	190.95	-1.14759	0.325463	-3.52603	0.000421847	0.00772029	279	51.114	271	47.501	159	24.169	74	15.389	Na	Na	110	100	AT3G19550.1	110	100	77.27	protein_coding	AT3G19550	Na	Na
BnaA09g29240D	91.7799	-1.2707	0.360487	-3.52495	0.000423564	0.00774106	136	6.68	137	6.438	62	2.527	39	2.174	GO:0005576;GO:0009664	Na	249	100	AT1G26770.2	259	96.14	93.17	protein_coding	EXPA10	expansin A10	Encodes an expansin. Naming convention from the Expansin Working Group (Kende et al, Plant Mol Bio). Involved in the formation of nematode-induced syncytia in roots of Arabidopsis thaliana.
BnaC03g27210D	44.6821	-1.64843	0.46793	-3.52281	0.000426993	0.0077909	82	8.493	65	6.441	25	2.148	11	1.293	Na	Na	112	91.96	AT2G22840.1	530	19.43	88.35	protein_coding	GRF1	growth-regulating factor 1	Growth regulating factor encoding transcription activator. One of the nine members of a GRF gene family, containing nuclear targeting domain. Mutants result in smaller leaves indicating the role of the gene in leaf development. Expressed in root, shoot and flower
BnaC08g15390D	64.8783	-1.42761	0.40539	-3.52158	0.000428986	0.00782045	92	4.167	109	4.723	33	1.24	29	1.491	GO:0050660;GO:0050661;GO:0055114	Na	448	100	AT1G12140.1	459	97.82	86.19	protein_coding	FMO GS-OX5	flavin-monooxygenase glucosinolate S-oxygenase 5	belongs to the flavin-monooxygenase (FMO) family, encodes a glucosinolate S-oxygenase that catalyzes the conversion of methylthioalkyl glucosinolates to methylsulfinylalkyl glucosinolates
BnaA02g32860D	64.568	-1.40878	0.400748	-3.51539	0.000439115	0.0079585	99	3.384	100	3.27	35	0.992	28	1.086	GO:0003677;GO:0005515;GO:0005634;GO:0016570	Na	550	100	AT5G08430.1	553	100	42.3	protein_coding	AT5G08430	SWIB/MDM2 domain;Plus-3;GYF	Na
BnaC04g45650D	84.5635	-1.32139	0.376893	-3.506	0.000454899	0.00820114	112	3.9	143	4.764	48	1.387	40	1.581	Na	Na	583	100	AT2G38070.1	619	99.84	63.43	protein_coding	AT2G38070	Protein of unknown function (DUF740)	Na
BnaC07g49200D	227.69	-1.11997	0.319839	-3.50167	0.000462345	0.00831609	304	6.667	346	7.259	123	2.238	142	3.535	GO:0005515;GO:0008270	Na	850	82.82	AT5G48090.1	677	100	64.77	protein_coding	ELP1	EDM2-like protein1	Na
BnaA03g39980D	60.7605	-1.48887	0.425277	-3.50093	0.000463633	0.00833591	98	5.844	93	5.306	25	1.237	29	1.963	Na	Na	194	96.91	AT5G61130.1	201	93.53	77.66	protein_coding	PDCB1	plasmodesmata callose-binding protein 1	Encodes a plasmodesmatal localized protein with callose binding activity. The function of PDCB1 is unknown but overexpression leads to the hyperaccumulation of callose.
BnaA04g01020D	177.79	-1.28335	0.367193	-3.49502	0.000474024	0.00848971	293	29.208	236	22.508	76	6.286	107	12.107	Na	Na	91	100	AT3G60890.2	106	89.62	74.74	protein_coding	ZPR2	protein binding	Na
BnaC08g22510D	244.1	-1.18158	0.338372	-3.49195	0.00047951	0.008557	310	22.704	399	27.958	119	7.231	152	12.636	GO:0006662;GO:0009055;GO:0015035;GO:0045454	K03671	220	51.82	AT3G51030.1	114	100	91.23	protein_coding	TRX1	thioredoxin H-type 1	encodes a cytosolic thioredoxin that reduces disulfide bridges of target proteins by the reversible formation of a disulfide bridge between two neighboring Cys residues present in the active site. Thioredoxins have been found to regulate a variety of biological reactions in prokaryotic and eukaryotic cells.
BnaC04g06640D	96.0991	-1.25009	0.358066	-3.49123	0.000480807	0.00857428	153	9.93	131	8.134	61	3.285	45	3.315	GO:0003755;GO:0006457	K09567	200	99.5	AT2G38730.1	199	100	93.47	protein_coding	AT2G38730	Cyclophilin-like peptidyl-prolyl cis-trans isomerase family protein	Na
BnaC07g51120D	435.994	-1.01049	0.289468	-3.49084	0.000481508	0.0085786	534	10.425	676	12.626	263	4.26	281	6.227	GO:0003824;GO:0005975;GO:0030246	Na	856	100	AT4G36360.1	856	100	93.34	protein_coding	BGAL3	beta-galactosidase 3	putative beta-galactosidase (BGAL3 gene)
BnaA06g00600D	36.202	-1.69252	0.485062	-3.48929	0.000484313	0.00862574	52	3.214	69	4.08	17	0.872	10	0.702	Na	Na	328	100	AT1G54200.1	366	100	63.35	protein_coding	AT1G54200	Na	Na
BnaC03g16950D	111.889	-1.6039	0.459776	-3.48845	0.000485839	0.00865009	89	3.755	277	11.181	59	2.065	34	1.628	GO:0005506;GO:0009055;GO:0020037;GO:0055114	K00487	481	97.92	AT2G30490.1	505	93.27	89.81	protein_coding	C4H	cinnamate-4-hydroxylase	Encodes a cinnamate-4-hydroxylase. Mutations in this gene impact phenylpropanoid metabolism, growth and development.
BnaC03g22030D	10.4617	-2.08279	0.597125	-3.48803	0.000486598	0.00865704	11	0.308	32	0.857	0	0	0	0	Na	Na	454	100	AT2G39310.1	458	100	74.51	protein_coding	JAL22	jacalin-related lectin 22	Na
BnaA03g10610D	346.473	-1.00227	0.28792	-3.48108	0.000499397	0.00885385	388	19.482	573	27.527	259	10.79	188	10.715	GO:0005737;GO:0006535;GO:0009001;GO:0016740	K00640	310	100	AT5G56760.1	312	100	91.35	protein_coding	SERAT1%3B1	serine acetyltransferase 1;1	Encodes a cytosolic serine O-acetyltransferase involved in sulfur assimilation and cysteine biosynthesis. Expressed in the vascular system.
BnaA03g14870D	181.198	-1.09275	0.31431	-3.47668	0.000507665	0.00895379	288	22.848	225	17.078	118	7.767	101	9.095	Na	Na	164	98.78	AT2G32280.1	163	99.39	90.12	protein_coding	AT2G32280	Protein of unknown function (DUF1218)	Na
BnaA06g22970D	98.9406	-1.25915	0.36221	-3.47629	0.000508395	0.00896181	126	5.176	168	6.603	65	2.216	44	2.052	Na	Na	466	100	AT5G63850.1	466	100	92.7	protein_coding	AAP4	amino acid permease 4	Amino acid transporter whose expression is downregulated by dehydration.
BnaC08g48090D	57.5589	-1.50446	0.433074	-3.47391	0.000512941	0.00902929	108	20.719	74	13.582	31	4.934	21	4.573	Na	K12446	105	41.9	AT4G16130.1	1039	4.23	90.91	protein_coding	ARA1	arabinose kinase	Similar to galactokinase.
BnaAnng11470D	115.99	-1.43538	0.413535	-3.471	0.000518518	0.00910978	133	6.227	228	10.213	44	1.709	62	3.295	Na	K08857	368	100	AT5G28290.1	568	66.55	79.1	protein_coding	NEK3	NIMA-related kinase 3	Encodes AtNek3, a member of the NIMA-related serine/threonine kinases (Neks) that have been linked to cell-cycle regulation in fungi and mammals. Plant Neks might be involved in plant development processes.
BnaC08g33680D	16.1258	-2.00103	0.576486	-3.47108	0.000518378	0.00910978	28	0.854	32	0.934	4	0.101	2	0.069	Na	K11159	612	88.24	AT3G63520.1	538	100	86.3	protein_coding	CCD1	carotenoid cleavage dioxygenase 1	Encodes a protein with 9-<i>cis</i>-epoxycarotenoid dioxygenase activity. The enzyme was shown to act on a variety of carotenoid including &#946;-carotene, lutein, zeaxanthin, and all-<i>trans</i>-violaxanthin. When those compounds are used as substrates, the major reaction product detected is a C14 dialdehyde: 4,9-dimethyldodeca-2,4,6,8,10-pentaene-1,12-dial. The enzyme did not cleave as efficie…
BnaC09g21460D	110.949	-1.22969	0.354543	-3.46837	0.000523622	0.00918168	165	10.147	162	9.532	84	4.286	43	3.002	Na	Na	226	100	AT3G23930.1	224	100	80.18	protein_coding	AT3G23930	Na	Na
BnaC08g23140D	178.617	-1.03924	0.299924	-3.46501	0.000530205	0.00928516	241	9.498	259	9.766	141	4.61	87	3.892	GO:0004659;GO:0015995;GO:0016021;GO:0030494;GO:0046408	K04040	387	100	AT3G51820.1	387	100	91.26	protein_coding	G4	UbiA prenyltransferase family protein	Encodes a protein with chlorophyll synthase activity. This enzyme has been shown to perform the esterification of chlorophyllide (a and b), the last step of chlorophyll biosynthesis. Although it can use either geranylgeranyl pyrophosphate (GGPP) or phytyl pyrophosphate (PhyPP) as substrates, the esterification reaction was faster with GGPP than with PhyPP.
BnaA09g49440D	29.4386	-1.80391	0.52064	-3.46478	0.000530659	0.00929011	46	2.141	56	2.493	14	0.541	5	0.264	GO:0003824;GO:0004722;GO:0006470	K14497	436	100	AT1G07430.1	442	100	78.17	protein_coding	HAI2	highly ABA-induced PP2C gene 2	Encodes a member of the group A protein phosphatase 2C (PP2C) family that is responsible for negatively regulating seed dormancy.
BnaCnng71250D	150.94	-1.58632	0.457935	-3.46407	0.000532061	0.00930568	126	7.307	365	20.251	48	2.31	71	4.674	GO:0000272;GO:0003824;GO:0005975;GO:0016161	Na	331	91.24	AT4G15210.1	498	60.64	90.4	protein_coding	BAM5	beta-amylase 5	cytosolic beta-amylase expressed in rosette leaves and inducible by sugar. RAM1 mutants have reduced beta amylase in leaves and stems.
BnaC01g35440D	29.2378	-1.819	0.525531	-3.46126	0.000537654	0.0093837	59	3.278	42	2.233	7	0.323	10	0.631	Na	Na	203	-	-	-	-	-	-	-	-	-
BnaA03g04870D	101.488	-1.33155	0.385086	-3.45781	0.000544591	0.00948826	135	7.057	173	8.653	76	3.296	33	1.958	GO:0005515	Na	301	100	AT5G14370.1	339	100	67.15	protein_coding	AT5G14370	CCT motif family protein	Na
BnaC06g04560D	10.4578	-2.07167	0.599335	-3.45662	0.000546996	0.00951798	15	0.589	27	1.014	1	0.033	0	0	GO:0004806;GO:0006629	Na	517	100	AT1G51440.1	527	98.86	82.73	protein_coding	AT1G51440	alpha/beta-Hydrolases superfamily protein	Encodes a lipase that hydrolyzes phosphatidylcholine, glycolipids as well as triacylglycerols.
BnaA03g35760D	32.2529	-1.77946	0.514978	-3.45542	0.000549442	0.00955442	39	2.76	72	4.875	13	0.763	8	0.643	Na	Na	179	100	AT3G20390.1	187	100	79.79	protein_coding	AT3G20390	endoribonuclease L-PSP family protein	Na
BnaC05g07430D	27.225	-1.92629	0.557581	-3.45473	0.000550851	0.00956977	36	2.691	62	4.435	3	0.186	9	0.764	Na	Na	230	97.39	AT1G09950.1	230	97.39	81.25	protein_coding	RAS1	RESPONSE TO ABA AND SALT 1	Na
BnaC09g15370D	26.3169	-1.81012	0.524396	-3.45182	0.000556818	0.00965186	51	1.782	40	1.337	9	0.261	7	0.278	GO:0006855;GO:0015238;GO:0015297;GO:0016020;GO:0055085	K03327	532	100	AT1G58340.1	532	100	90.6	protein_coding	ZF14	MATE efflux family protein	Encodes a plant MATE (multidrug and toxic compound extrusion) transporter that is localized to the Golgi complex and small organelles and is involved in determining the rate of organ initiation. It is also involved in iron homeostasis when plants are under osmotic stress.
BnaA06g14040D	113.196	-1.2105	0.350699	-3.45167	0.000557125	0.00965411	167	3.613	165	3.415	86	1.544	45	1.105	GO:0003677;GO:0005634;GO:0009725;GO:0046983	K14486	876	100	AT1G19850.1	902	100	86.72	protein_coding	MP	Transcriptional factor B3 family protein / auxin-responsive factor AUX/IAA-related	Encodes a transcription factor (IAA24) mediating embryo axis formation and vascular development. Similar to AUXIN RESPONSIVE FACTOR 1 (ARF1) shown to bind to auxin responsive elements (AREs), and to the maize transcriptional activator VIVIPAROUS 1( VP1). In situ hybridization shows expression in provascular tissue of embryos, the emerging shoot primordia, then is restricted to provascular tissue,…
BnaA03g39820D	160.425	-1.07026	0.310361	-3.44843	0.000563858	0.00975836	230	15.235	222	14.069	104	5.716	92	6.917	GO:0003677;GO:0003700;GO:0005634;GO:0046983	K09264	241	99.59	AT5G60910.1	242	99.17	92.08	protein_coding	AGL8	AGAMOUS-like 8	MADS box gene negatively regulated by APETALA1
BnaA05g19880D	136.983	-1.09373	0.317271	-3.44731	0.000566208	0.00979281	192	7.651	197	7.51	100	3.306	68	3.076	Na	Na	91	-	-	-	-	-	-	-	-	-
BnaC04g18710D	145.589	-1.16145	0.337042	-3.44599	0.000568963	0.00982797	223	7.314	197	6.182	81	2.204	85	3.165	GO:0003677;GO:0005634;GO:0009725;GO:0046983	K14486	619	100	AT1G59750.1	665	99.1	87.25	protein_coding	ARF1	auxin response factor 1	Encodes a member of the auxin response factor family. ARFs bind to the cis element 5'-TGTCTC-3' ARFs mediate changes in gene expression in response to auxin. ARF's form heterodimers with IAA/AUX genes. ARF1 enhances mutant phenotypes of ARF2 and may act with ARF2 to control aspects of maturation and senescence.ARF1:LUC and 3xHA:ARF1 proteins have a half-life of ~3-4 hours and their degradation is…
BnaA06g30200D	270.351	-1.00052	0.290369	-3.44567	0.000569647	0.00983204	350	26.492	398	28.822	171	10.739	170	14.606	Na	Na	164	100	AT5G48480.1	166	100	61.63	protein_coding	AT5G48480	Lactoylglutathione lyase / glyoxalase I family protein	Na
BnaA09g37910D	44.3143	-1.70233	0.49408	-3.44546	0.000570093	0.009835	75	1.895	73	1.765	10	0.21	20	0.574	GO:0005097;GO:0005622;GO:0032313	Na	698	100	AT3G59570.1	720	100	76.38	protein_coding	AT3G59570	Ypt/Rab-GAP domain of gyp1p superfamily protein	Na
BnaC04g26010D	139.557	-1.11622	0.324192	-3.44309	0.000575115	0.00990908	211	7.685	187	6.516	89	2.69	77	3.183	Na	Na	73	100	AT1G68765.1	77	100	71.43	protein_coding	IDA	Putative membrane lipoprotein	Encodes a small protein of 77 amino acids. Loss of function mutations are defective in the process of ethylene independent floral organ abscission. Although the mutants have a normal appearing abscission zone, the floral organs do not abscisce. The peptide appears to be secreted and may function as a ligand. Arabidopsis 35S:IDA lines constitutively overexpressing IDA exhibit earlier abscission of…
BnaA01g34620D	64.7597	-1.47811	0.429323	-3.44288	0.000575556	0.00991041	81	4.331	123	6.292	28	1.242	30	1.821	GO:0000103;GO:0004020;GO:0005524	K00860	293	100	AT4G39940.1	293	100	89.42	protein_coding	AKN2	APS-kinase 2	adenosine-5'-phosphosulfate-kinase (akn2) mRNA, complete
BnaCnng64720D	13.0576	-2.03996	0.592868	-3.44084	0.000579914	0.0099634	28	4	22	3.007	1	0.119	2	0.324	Na	Na	116	99.14	AT2G02060.1	256	44.92	67.83	protein_coding	AT2G02060	Homeodomain-like superfamily protein	Na
BnaAnng23290D	271.178	-1.20326	0.350069	-3.43721	0.000587743	0.0100756	394	29.349	400	28.507	239	14.771	85	7.187	GO:0030246	Na	272	100	AT5G03350.1	274	100	74.09	protein_coding	AT5G03350	Legume lectin family protein	Na
BnaAnng36730D	23.5801	-1.91582	0.55745	-3.43675	0.00058873	0.0100894	48	3.183	37	2.347	10	0.55	2	0.151	Na	Na	293	-	-	-	-	-	-	-	-	-
BnaA06g38040D	22.0856	-1.86395	0.542544	-3.43558	0.000591284	0.01013	40	7.328	38	6.661	7	1.064	5	1.04	Na	Na	110	99.09	AT1G10690.1	110	99.09	77.98	protein_coding	AT1G10690	Na	Na
BnaC01g31990D	233.446	-1.27085	0.370102	-3.43378	0.000595223	0.0101846	351	20.126	343	18.816	91	4.329	148	9.632	Na	Na	265	52.08	AT3G62210.1	279	49.46	28.99	protein_coding	EDA32	Putative endonuclease or glycosyl hydrolase	Na
BnaA01g01380D	14.1983	-2.02063	0.588671	-3.43253	0.000597981	0.0102222	20	1.57	34	2.554	2	0.13	2	0.178	Na	Na	258	35.66	AT4G36230.1	221	41.63	57.61	protein_coding	AT4G36230	Na	Na
BnaA03g35000D	9.05889	-2.04863	0.597068	-3.43115	0.000601027	0.0102646	20	1.382	17	1.124	0	0	0	0	Na	K11876	282	100	AT3G18940.1	281	100	92.2	protein_coding	AT3G18940	clast3-related	Na
BnaC07g10720D	274.055	-1.46739	0.428228	-3.42666	0.000611053	0.0103999	412	58.183	450	60.8	228	26.715	47	7.534	GO:0003824;GO:0008270;GO:0016787	K15441	143	93.71	AT1G48175.1	182	73.63	61.94	protein_coding	emb2191	Cytidine/deoxycytidylate deaminase family protein	Na
BnaA02g15910D	15.0255	-2.03778	0.594898	-3.42543	0.00061383	0.0104374	5	0.421	57	4.589	0	0	0	0	GO:0004866	Na	210	94.29	AT1G72290.1	215	92.09	52.53	protein_coding	AT1G72290	Kunitz family trypsin and protease inhibitor protein	Na
BnaA09g21160D	118.463	-1.15262	0.336589	-3.42441	0.000616129	0.0104667	174	22.977	168	21.225	88	9.641	53	7.944	GO:0006814;GO:0008508;GO:0016020	Na	153	100	AT4G12030.2	407	37.59	93.46	protein_coding	BAT5	bile acid transporter 5	Required for the biosynthesis of methionine-derived glucosinolates. Involved in the transport of 2-keto acids between chloroplasts and the cytosol.
BnaCnng33750D	126.852	-1.16656	0.340655	-3.42447	0.000616	0.0104667	177	9.439	191	9.745	99	4.38	52	3.148	GO:0003999;GO:0005737;GO:0006168;GO:0009116	K00759	317	58.68	AT1G80050.1	192	96.88	93.55	protein_coding	APT2	adenine phosphoribosyl transferase 2	Encodes an adenosine phosphoribosyl transferase(E.C:2.4.2.7), a constitutively expressed enzyme involved in the one-step salvage of adenine to AMP. This isozyme has high affinity for cytokinins and is likely to be localized to the cytosol.
BnaC01g18280D	69.6021	-1.37955	0.403034	-3.42293	0.00061951	0.0105077	114	13.557	99	11.264	34	3.355	34	4.59	GO:0003735;GO:0005622;GO:0005840;GO:0006412	K02910	119	100	AT5G56710.1	119	100	95.8	protein_coding	AT5G56710	Ribosomal protein L31e family protein	Na
BnaC04g18440D	115.355	-1.15114	0.336376	-3.42217	0.000621243	0.0105306	162	5.497	171	5.551	84	2.365	53	2.041	Na	Na	484	100	AT1G58360.1	485	100	90.93	protein_coding	AAP1	amino acid permease 1	Encodes AAP1 (amino acid permease 1), a neutral amino acid transporter expressed in seeds. Functions in amino acid uptake into embryos.
BnaC03g67480D	84.6941	-1.2652	0.370097	-3.41855	0.000629559	0.0106384	130	3.616	122	3.247	57	1.316	36	1.137	GO:0003677	Na	730	48.22	AT1G26680.1	920	38.26	51.99	protein_coding	AT1G26680	transcriptional factor B3 family protein	Na
BnaA06g33470D	174.214	-1.09542	0.320639	-3.41636	0.000634631	0.0107108	225	17.137	271	19.747	142	8.973	75	6.484	Na	Na	266	100	AT3G25640.1	267	100	84.5	protein_coding	AT3G25640	Protein of unknown function, DUF617	Na
BnaA06g26500D	16.3141	-1.98569	0.581577	-3.41432	0.000639424	0.0107662	33	1.332	28	1.082	5	0.167	1	0.046	Na	Na	470	95.53	AT5G23940.1	484	92.77	87.08	protein_coding	PEL3	HXXXD-type acyl-transferase family protein	Encodes PERMEABLE LEAVES3 (PEL3), a putative acyl-transferase. Mutation in this locus results in altered trichome phenotype (trcichomes become tangled during leaf expansion). Additional phenotype includes altered cuticle layer.
BnaA09g33470D	115.886	-1.39031	0.40728	-3.41366	0.000640966	0.0107876	222	6.705	133	3.843	48	1.203	62	2.125	Na	K01728	476	99.16	AT3G53190.1	483	97.72	90.68	protein_coding	AT3G53190	Pectin lyase-like superfamily protein	Na
BnaC02g41870D	15.5966	-2.02865	0.594755	-3.41091	0.000647463	0.0108903	40	2.67	20	1.277	4	0.222	0	0	GO:0003677;GO:0003700;GO:0005634;GO:0046983	K09264	241	99.17	AT5G60910.1	242	98.76	93.31	protein_coding	AGL8	AGAMOUS-like 8	MADS box gene negatively regulated by APETALA1
BnaC08g10150D	60.3838	-1.53312	0.449781	-3.40858	0.000653009	0.0109666	84	5.009	109	6.219	20	0.99	30	2.031	Na	Na	256	37.89	AT4G15160.1	275	35.27	85.57	protein_coding	AT4G15160	Bifunctional inhibitor/lipid-transfer protein/seed storage 2S albumin superfamily protein	Na
BnaA08g21970D	62.7458	-1.49182	0.43792	-3.4066	0.000657784	0.011023	72	3.486	127	5.883	30	1.205	26	1.429	GO:0008168	K08241	377	100	AT1G19640.1	389	100	82.19	protein_coding	JMT	jasmonic acid carboxyl methyltransferase	Encodes a S-adenosyl-L-methionine:jasmonic acid carboxyl methyltransferase that catalyzes the formation of methyljasmonate from jasmonic acid. Its expression is induced in response to wounding or methyljasmonate treatment.
BnaA04g22480D	523.993	-1.23779	0.36381	-3.4023	0.000668203	0.0111838	1031	178.183	510	84.328	257	36.852	303	59.44	GO:0003735;GO:0005840;GO:0006412	Na	52	-	-	-	-	-	-	-	-	-
BnaC06g39230D	45.338	-1.52583	0.448573	-3.40151	0.000670146	0.0112129	73	7.732	72	7.296	25	2.197	15	1.803	Na	Na	191	-	-	-	-	-	-	-	-	-
BnaA03g18130D	129.851	-1.15645	0.340156	-3.39976	0.000674443	0.0112623	169	6.832	207	8.007	100	3.354	55	2.524	GO:0005516	Na	502	100	AT2G38800.1	612	100	56.18	protein_coding	AT2G38800	Plant calmodulin-binding protein-related	Na
BnaA08g04220D	393.828	-1.00277	0.294994	-3.39928	0.000675631	0.0112769	549	18.362	541	17.312	228	6.327	262	9.947	Na	Na	515	100	AT1G45207.2	555	100	73.44	protein_coding	AT1G45207	Remorin family protein	Na
BnaC06g33470D	23.9951	-2.03283	0.598433	-3.39693	0.00068147	0.0113605	3	0.279	94	8.351	1	0.077	1	0.105	GO:0004866	Na	218	97.25	AT1G72290.1	215	98.6	48.58	protein_coding	AT1G72290	Kunitz family trypsin and protease inhibitor protein	Na
BnaC05g46390D	10.0226	-2.03558	0.599319	-3.39649	0.000682556	0.0113751	24	0.773	16	0.493	1	0.027	0	0	GO:0005215;GO:0006810;GO:0016020;GO:0016021;GO:0022857;GO:0022891;GO:0055085	Na	462	99.78	AT3G05400.1	462	99.78	84.6	protein_coding	AT3G05400	Major facilitator superfamily protein	Na
BnaC02g09440D	16.2762	-1.9759	0.582269	-3.39345	0.000690186	0.0114742	26	1.995	35	2.57	5	0.318	1	0.087	GO:0005515;GO:0008270	Na	264	45.45	AT5G59550.1	407	29.48	30	protein_coding	RDUF2	zinc finger (C3HC4-type RING finger) family protein	Encodes an ABA- and drought-induced RING-DUF1117 gene whose mutation results in hyposensitive phenotypes toward ABA in terms of germination rate and stomatal closure and markedly reduced tolerance to drought stress relative to wild-type plants.
BnaC09g37960D	96.8542	-1.37948	0.406526	-3.39333	0.000690496	0.0114758	150	4.211	148	3.975	75	1.747	26	0.829	GO:0006508;GO:0008233	K01301	668	100	AT5G19740.1	681	100	79.53	protein_coding	AT5G19740	Peptidase M28 family protein	Na
BnaA08g08540D	165.493	-1.03004	0.303611	-3.39262	0.000692274	0.0114913	239	13.136	223	11.726	127	5.791	84	5.24	Na	Na	224	79.46	AT4G18070.1	262	67.94	52.25	protein_coding	AT4G18070	Na	Na
BnaC04g50080D	19.0383	-1.90774	0.562644	-3.39066	0.000697236	0.0115561	29	2.295	40	3.028	6	0.394	3	0.269	GO:0003677;GO:0003700;GO:0005634;GO:0008270;GO:0043565	Na	256	100	AT2G45050.1	264	97.35	80.93	protein_coding	GATA2	GATA transcription factor 2	Encodes a member of the GATA factor family of zinc finger transcription factors. A positive regulator of photomorphogenesis.
BnaA08g05660D	183.917	-1.64469	0.485281	-3.38914	0.000701115	0.0116133	137	4.491	474	14.866	44	1.197	87	3.237	GO:0000272;GO:0003824;GO:0005975;GO:0016161	Na	498	100	AT4G15210.1	498	100	91.97	protein_coding	BAM5	beta-amylase 5	cytosolic beta-amylase expressed in rosette leaves and inducible by sugar. RAM1 mutants have reduced beta amylase in leaves and stems.
BnaA01g28880D	29.951	-1.76532	0.521013	-3.38824	0.000703423	0.0116409	56	2.191	47	1.76	15	0.487	5	0.222	Na	Na	476	100	AT3G15390.1	490	100	70.97	protein_coding	SDE5	silencing defective 5	Encodes a novel protein that is similar to PRL1 interacting factor and is involved in virus induced silencing.
BnaA06g05690D	125.958	-1.10591	0.326441	-3.38778	0.000704603	0.0116533	185	8.12	174	7.306	91	3.314	62	3.089	GO:0000105;GO:0000287;GO:0003879;GO:0005737	K00765	403	100	AT1G09795.1	413	100	86.96	protein_coding	ATP-PRT2	ATP phosphoribosyl transferase 2	ATP phosphoribosyl transferase, catalyses first step of histidine biosynthesis
BnaC05g30890D	254.855	-1.03742	0.306333	-3.38656	0.000707749	0.0116983	346	4.5	368	4.579	224	2.417	107	1.58	GO:0000166;GO:0005524;GO:0006810;GO:0016021;GO:0016887;GO:0017111;GO:0055085	Na	1465	100	AT3G21250.2	1464	100	87.79	protein_coding	ABCC8	multidrug resistance-associated protein 6	member of MRP subfamily
BnaC09g20520D	121.007	-1.12595	0.332611	-3.38517	0.00071133	0.0117453	176	16.83	171	15.644	90	7.14	56	6.078	GO:0003735;GO:0005622;GO:0005840;GO:0006412	K02961	139	100	AT1G79850.1	149	97.99	77.4	protein_coding	RPS17	ribosomal protein S17	nuclear-encoded 30S chloroplast ribosomal protein S17
BnaC06g15520D	26.6296	-1.77435	0.524627	-3.38213	0.000719266	0.0118491	39	1.477	53	1.92	11	0.346	6	0.258	GO:0006629;GO:0008152	Na	475	100	AT3G54950.1	488	100	83.74	protein_coding	pPLAIIIbeta	patatin-like protein 6	Encodes pPLAIIIbeta, a member of the Group 3 patatin-related phospholipases. pPLAIIIbeta hydrolyzes phospholipids and galactolipids and additionally has acyl-CoA thioesterase activity. Alterations of pPLAIII&#946; result in changes in lipid levels and composition.
BnaA03g60330D	45.5351	-1.54962	0.458282	-3.38136	0.000721273	0.0118617	60	2.585	87	3.586	24	0.858	15	0.734	Na	Na	471	89.17	AT1G61600.1	421	99.76	85.95	protein_coding	AT1G61600	Protein of unknown function (DUF1262)	Na
BnaCnng69290D	132.237	-1.11562	0.329933	-3.38134	0.000721321	0.0118617	172	7.212	206	8.264	84	2.922	73	3.474	Na	Na	349	100	AT5G49100.1	396	100	62.47	protein_coding	AT5G49100	Na	Na
BnaC06g26750D	31.341	-1.69047	0.500462	-3.37783	0.000730612	0.0119997	54	1.27	51	1.147	11	0.215	11	0.294	GO:0006508;GO:0008233	Na	864	100	AT1G67420.2	922	94.36	83.22	protein_coding	AT1G67420	Zn-dependent exopeptidases superfamily protein	Na
BnaA02g35190D	59.473	-1.45306	0.430246	-3.37728	0.000732057	0.0120198	83	7.937	104	9.515	39	3.094	18	1.954	Na	Na	184	26.63	AT5G57690.1	487	10.06	55.1	protein_coding	DGK4	diacylglycerol kinase 4	Na
BnaA07g31240D	27.9525	-1.76976	0.524114	-3.37667	0.000733699	0.0120395	45	2.317	51	2.512	7	0.299	10	0.584	GO:0005199;GO:0009664	Na	251	100	AT1G21310.1	431	68.91	69.7	protein_coding	EXT3	extensin 3	Encodes extensin 3.
BnaA05g01680D	283.521	-1.01704	0.301251	-3.37606	0.00073531	0.012055	453	35.522	335	25.133	234	15.224	134	11.927	Na	Na	158	100	AT2G40435.1	158	100	83.54	protein_coding	AT2G40435	Na	Na
BnaA03g40890D	303.561	-1.07675	0.319174	-3.37354	0.00074209	0.0121479	451	30.103	408	26.055	272	15.063	116	8.789	GO:0004861;GO:0005634;GO:0007050	Na	212	99.53	AT3G50630.1	209	100	69.67	protein_coding	KRP2	KIP-related protein 2	Kip-related protein (KRP) gene, encodes CDK (cyclin-dependent kinase) inhibitor (CKI), negative regulator of cell division. A member of seven KRP genes found in Arabidopsis thaliana. Differential expression patterns for distinct KRPs were revealed by in situ hybridization. Gene was isolated from a yeast two hybrid screen as an interacting protein of CDC2A. Recombinant protein has a strong kinase …
BnaC06g26190D	219.544	-2.02041	0.598982	-3.37307	0.000743345	0.0121574	106	2.422	769	16.811	20	0.379	10	0.259	GO:0005506;GO:0005515;GO:0016165;GO:0046872;GO:0055114	K00454	889	100	AT3G45140.1	896	100	74.75	protein_coding	LOX2	lipoxygenase 2	Chloroplast lipoxygenase required for wound-induced jasmonic acid accumulation in Arabidopsis.Mutants are resistant to Staphylococcus aureus and accumulate salicylic acid upon infection.
BnaCnng41680D	22.8111	-1.87985	0.55763	-3.37115	0.000748557	0.0122354	40	17.307	42	17.386	10	3.59	2	0.982	Na	Na	47	-	-	-	-	-	-	-	-	-
BnaC04g02610D	538.361	-1.14964	0.341068	-3.37071	0.000749743	0.012251	645	20.076	910	27.099	246	6.353	355	12.542	Na	Na	605	100	AT2G42320.1	669	100	72.02	protein_coding	AT2G42320	nucleolar protein gar2-related	Na
BnaA07g25610D	134.212	-1.07946	0.320261	-3.37058	0.000750097	0.0122532	192	8.955	188	8.389	100	3.87	66	3.494	GO:0000166;GO:0016491	Na	363	98.9	AT1G66130.1	364	98.63	87.47	protein_coding	AT1G66130	NAD(P)-binding Rossmann-fold superfamily protein	Na
BnaC08g28170D	15.9871	-2.011	0.596888	-3.36914	0.000754034	0.0123138	18	1.073	44	2.51	0	0	3	0.203	GO:0003824;GO:0005975	Na	340	100	AT3G57260.1	339	100	73.39	protein_coding	BGL2	beta-1,3-glucanase 2	beta 1,3-glucanase
BnaAnng02890D	51.9105	-1.54085	0.457643	-3.36692	0.000760134	0.0123948	94	6.101	73	4.533	33	1.777	13	0.958	Na	Na	198	100	AT3G05800.1	211	96.68	76.96	protein_coding	AIF1	AtBS1(activation-tagged BRI1 suppressor 1)-interacting factor 1	Na
BnaCnng04600D	50.0393	-1.49123	0.44377	-3.36037	0.000778381	0.0126356	76	4.11	83	4.295	31	1.391	15	0.921	Na	Na	375	100	AT1G25530.1	440	85.23	92.27	protein_coding	AT1G25530	Transmembrane amino acid transporter family protein	Na
BnaA01g02920D	128.428	-1.09421	0.325836	-3.35815	0.00078466	0.0127261	174	6.561	191	6.89	85	2.659	70	2.996	Na	Na	264	100	AT4G34215.1	260	100	84.09	protein_coding	AT4G34215	Domain of unknown function (DUF303)	Encodes a member of the SGNH-hydrolase superfamily of enzymes. The enzymes of the SGNH-hydrolase superfamily facilitate the hydrolysis of ester, thioester and amide bonds in a range of substrates including complex polysaccharides, lysophospholipids, acyl-CoA esters and other compounds.
BnaC02g45710D	183.32	-1.20902	0.360397	-3.3547	0.000794517	0.0128592	294	12.16	244	9.655	156	5.353	60	2.817	GO:0005515;GO:0008270	Na	344	100	AT1G67340.1	379	100	70.98	protein_coding	AT1G67340	HCP-like superfamily protein with MYND-type zinc finger	Na
BnaCnng53120D	77.6557	-1.35935	0.405433	-3.35283	0.000799898	0.0129309	114	3.523	124	3.666	57	1.462	24	0.842	GO:0003676;GO:0005622;GO:0008270	Na	476	100	AT5G66730.1	500	100	72.82	protein_coding	IDD1	C2H2-like zinc finger protein	Na
BnaCnng03640D	82.0125	-1.27195	0.37998	-3.34741	0.000815712	0.0131436	127	3.925	118	3.489	58	1.487	32	1.123	Na	K15015	546	100	AT5G02180.1	550	99.82	85.61	protein_coding	AT5G02180	Transmembrane amino acid transporter family protein	Na
BnaC03g01340D	119.124	-1.26252	0.377306	-3.34616	0.000819405	0.0131914	171	9.633	183	9.863	53	2.477	71	4.54	GO:0006629;GO:0016787	Na	360	100	AT5G03610.1	359	100	85	protein_coding	AT5G03610	GDSL-like Lipase/Acylhydrolase superfamily protein	Na
BnaC05g45860D	26.6553	-1.77151	0.52952	-3.3455	0.000821337	0.0132186	39	1.074	53	1.396	7	0.16	9	0.281	GO:0003824;GO:0008152	K01897	687	99.13	AT3G05970.1	701	97.15	91.92	protein_coding	LACS6	long-chain acyl-CoA synthetase 6	encode peroxisomal long-chain acyl-CoA synthetase (LACS) isozymes
BnaA09g07580D	29.4607	-1.72708	0.516321	-3.34497	0.000822914	0.0132401	50	4.479	50	4.285	8	0.595	11	1.119	Na	Na	123	100	AT5G67070.1	129	100	76.74	protein_coding	RALFL34	ralf-like 34	Member of a diversely expressed predicted peptide family showing sequence similarity to tobacco Rapid Alkalinization Factor (RALF), and is believed to play an essential role in the physiology of Arabidopsis. Consists of a single exon and is characterized by a conserved C-terminal motif and N-terminal signal peptide.
BnaC02g45360D	43.4708	-1.63179	0.488558	-3.34002	0.000837734	0.0134467	77	4.411	67	3.672	27	1.283	8	0.52	GO:0008168	Na	354	99.44	AT1G66700.1	353	99.72	76.99	protein_coding	PXMT1	S-adenosyl-L-methionine-dependent methyltransferases superfamily protein	A member of the Arabidopsis SABATH methyltransferase gene family. Encodes PXMT1, a methyltransferase that methylates 1,7-paraxanthine.
BnaC04g46870D	59.342	-1.42898	0.428111	-3.33788	0.000844208	0.0135208	79	3.727	106	4.785	27	1.057	28	1.5	Na	Na	430	100	AT2G40230.1	433	100	88.45	protein_coding	AT2G40230	HXXXD-type acyl-transferase family protein	Na
BnaA08g25120D	154.089	-1.07308	0.32159	-3.3368	0.000847498	0.0135515	219	6.779	216	6.396	94	2.414	92	3.232	GO:0003824;GO:0005975	K19619	519	99.42	AT1G11820.2	511	100	87.6	protein_coding	AT1G11820	O-Glycosyl hydrolases family 17 protein	Na
BnaC07g45320D	76.8358	-1.38117	0.413922	-3.3368	0.000847485	0.0135515	117	8.747	120	8.584	57	3.536	22	1.867	GO:0003677;GO:0003682	K09422	271	100	AT4G34990.1	274	100	73.91	protein_coding	MYB32	myb domain protein 32	Member of the R2R3 factor gene family.
BnaC07g11130D	19.5237	-1.86302	0.558517	-3.33566	0.000850987	0.0135974	34	4.321	36	4.378	7	0.738	3	0.433	Na	Na	159	27.04	AT3G15395.1	59	72.88	86.05	protein_coding	AT3G15395	Na	Na
BnaCnng78640D	71.8173	-1.39087	0.417054	-3.33499	0.000853027	0.0136125	115	8.12	107	7.228	52	3.046	21	1.683	Na	K11000	198	72.73	AT2G31960.1	1950	7.38	81.94	protein_coding	GSL03	glucan synthase-like 3	encodes a protein similar to callose synthase
BnaA05g01400D	25.6236	-1.86025	0.557841	-3.33473	0.000853811	0.0136165	53	12.388	38	8.498	3	0.582	9	2.388	GO:0003677;GO:0003682	K09422	86	100	AT2G46410.1	94	91.49	91.86	protein_coding	CPC	Homeodomain-like superfamily protein	Nuclear-localized R3-type MYB transcription factor. Positive regulator of hair-cell differentiation. Preferentially transcribed in hairless cells. Moves from atrichoblasts into trichoblast via plasmodesmata in a tissue-specific mode. N-terminus and part of the Myb domain are required for this movement, with W76 playing a crucial role. Capability to increase the size-exclusion limit of plasmodesma…
BnaA07g33410D	75.3787	-1.34003	0.401884	-3.33436	0.00085496	0.0136268	101	3.34	129	4.081	53	1.454	26	0.976	GO:0003824;GO:0008152	Na	544	100	AT1G77240.1	545	100	86.06	protein_coding	AAE2	AMP-dependent synthetase and ligase family protein	Na
BnaC06g10580D	37.4031	-1.62479	0.487855	-3.33048	0.000866975	0.0138021	70	4.971	53	3.601	13	0.766	15	1.209	GO:0003677;GO:0003700;GO:0005634;GO:0016602	K08064	235	100	AT1G54160.1	308	94.48	62.2	protein_coding	NF-YA5	nuclear factor Y, subunit A5	Encodes a member of the CCAAT-binding transcription factor (CBF-B/NF-YA) family. Expression is upregulated in response to ABA and drought. This regulation appears to be mediated by MIR169A which is downregulated in response to drought. NFYA5 is a target of MIR169A. Loss of function mutations are hypersensitive to drought.
BnaC06g05350D	53.9081	-1.86411	0.559848	-3.32967	0.000869482	0.0138299	26	0.668	168	4.129	11	0.234	15	0.437	GO:0016020;GO:0016192	Na	703	100	AT1G52410.2	759	100	70.73	protein_coding	TSA1	TSK-associating protein 1	Contains a novel calcium-binding repeat sequence. Binds TSK in vitro. Localizes to small cytoplasmic vesicles in interphase cells. In cells synchronized for cell division, TSA1 and TSK relocalize to ends of spindle microtubules that are ahead of separating chromatids during metaphase and anaphase of mitosis. May be involved in mitosis together with TSK. Expressed preferentially in the flower and …
BnaC01g03440D	67.4049	-1.37083	0.412437	-3.32374	0.000888195	0.0140823	86	6.977	121	9.392	34	2.289	32	2.947	Na	K19042	205	100	AT4G35070.1	265	83.4	64.71	protein_coding	AT4G35070	SBP (S-ribonuclease binding protein) family protein	Na
BnaC04g11010D	152.754	-1.06812	0.321816	-3.31903	0.000903303	0.0142969	206	16.558	225	17.303	94	6.269	91	8.303	GO:0005515	Na	204	100	AT2G33510.2	204	100	76.71	protein_coding	AT2G33510	Na	Na
BnaAnng20260D	65.311	-1.32294	0.398646	-3.31858	0.000904768	0.0143037	96	5.211	102	5.297	41	1.846	27	1.663	GO:0003677;GO:0003700	Na	313	100	AT1G68550.1	324	100	54.2	protein_coding	CRF10	Integrase-type DNA-binding superfamily protein	encodes a member of the ERF (ethylene response factor) subfamily B-6 of ERF/AP2 transcription factor family. The protein contains one AP2 domain. There are 12 members in this subfamily including RAP2.11.
BnaAnng39960D	8.55884	-1.97678	0.595836	-3.31767	0.000907733	0.0143461	17	0.945	18	0.958	0	0	0	0	GO:0046983	Na	308	100	AT1G63650.1	596	51.85	82.85	protein_coding	EGL3	basic helix-loop-helix (bHLH) DNA-binding superfamily protein	Mutant has reduced trichomes, anthocyanin, and seed coat mucilage and abnormally patterned stomates. Encodes a bHLH Transcription Factor 1. The protein is functionally redundant with GL3 and TT8 and interacts with TTG1, the myb proteins GL1, PAP1 and 2, CPC and TRY, and it will form heterodimers with GL3. Expression in N (non-hair cell forming) cell layers is negatively regulated by WER. Expressi…
BnaC03g10670D	159.735	-1.22181	0.368365	-3.31685	0.000910372	0.0143794	205	6.197	267	7.723	134	3.361	52	1.784	Na	Na	451	100	AT5G22090.1	463	100	74.37	protein_coding	AT5G22090	Protein of unknown function (DUF3049)	Na
BnaA02g21750D	48.4881	-1.61823	0.488098	-3.31538	0.000915202	0.0144348	55	2.529	105	4.618	15	0.572	21	1.096	GO:0006508;GO:0008234	Na	371	100	AT4G11320.1	371	100	84.91	protein_coding	AT4G11320	Papain family cysteine protease	Na
BnaA01g34060D	333.888	-1.047	0.316061	-3.31264	0.000924186	0.0145428	382	13.839	558	19.34	289	8.687	141	5.798	GO:0003824;GO:0005975	K01188	521	100	AT3G03640.1	531	100	87.76	protein_coding	BGLU25	beta glucosidase 25	Encodes beta-glucosidase (GLUC).
BnaA07g26990D	87.5393	-1.30348	0.394101	-3.30748	0.0009414	0.0147669	145	10.286	118	8.009	41	2.413	48	3.865	Na	Na	260	100	AT1G68330.1	268	100	75.74	protein_coding	AT1G68330	Na	Na
BnaC05g14270D	142.197	-1.27524	0.385631	-3.30688	0.0009434	0.0147896	152	7.994	274	13.787	70	3.054	78	4.656	GO:0008146	Na	337	100	AT1G18590.1	346	99.42	87.79	protein_coding	SOT17	sulfotransferase 17	encodes a desulfoglucosinolate sulfotransferase, involved in the final step of glucosinolate core structure biosynthesis. Has a broad-substrate specificity with preference with methionine-derived desulfoglucosinolates.
BnaA09g51900D	26.16	-1.87875	0.568461	-3.30498	0.00094984	0.0148649	58	2.091	36	1.242	2	0.06	9	0.368	GO:0046983	Na	542	100	AT4G00480.2	580	94.83	74.18	protein_coding	ATMYC1	basic helix-loop-helix (bHLH) DNA-binding superfamily protein	MYC-related protein with a basic helix-loop-helix motif at the C-terminus and a region similar to the maize B/R family at the N-terminus
BnaAnng08290D	110.357	-1.20685	0.365466	-3.30222	0.000959212	0.01499	176	13.766	147	11	58	3.764	63	5.593	GO:0003700;GO:0043565	Na	259	100	AT4G35900.1	285	100	68.06	protein_coding	FD	Basic-leucine zipper (bZIP) transcription factor family protein	bZIP protein required for positive regulation of flowering. Mutants are late flowering. FD interacts with FT to promote flowering.Expressed in the shoot apex in floral anlagen, then declines in floral primordia.
BnaC09g27500D	63.512	-1.37862	0.417777	-3.29989	0.000967226	0.0150833	103	3.14	92	2.684	29	0.734	32	1.107	Na	Na	366	-	-	-	-	-	-	-	-	-
BnaA06g24560D	138.967	-1.2608	0.382563	-3.29567	0.000981866	0.0152783	199	16.187	216	16.81	117	7.896	41	3.786	Na	Na	141	100	AT5G65660.1	136	100	88.65	protein_coding	AT5G65660	hydroxyproline-rich glycoprotein family protein	Na
BnaAnng31700D	17.1902	-1.94312	0.589986	-3.2935	0.000989498	0.0153751	31	4.318	34	4.531	6	0.693	0	0	Na	Na	145	100	AT4G15760.1	422	35.07	63.51	protein_coding	MO1	monooxygenase 1	Encodes a protein with similarity to monooxygenases that are known to degrade salicylic acid (SA).
BnaC07g03240D	17.4674	-1.86761	0.567193	-3.29272	0.000992222	0.015413	32	1.333	31	1.236	4	0.138	4	0.189	GO:0008152	Na	470	100	AT2G18570.1	470	100	78.13	protein_coding	AT2G18570	UDP-Glycosyltransferase superfamily protein	Na
BnaC04g48150D	226.736	-1.02273	0.310857	-3.29003	0.00100177	0.0155436	357	13.612	274	9.996	144	4.556	138	5.973	GO:0003677;GO:0005634	Na	367	100	AT2G42200.1	375	100	81.3	protein_coding	SPL9	squamosa promoter binding protein-like 9	Encodes a putative transcriptional regulator that is involved in the vegetative to reproductive phase transition. Expression is regulated by MIR156b. SPL activity nonautonomously inhibits initiation of new leaves at the shoot apical meristem.
BnaC01g22480D	31.0617	-1.67018	0.507984	-3.28786	0.00100951	0.0156325	62	1.505	42	0.975	12	0.242	10	0.275	GO:0016020	Na	756	100	AT4G15430.1	761	100	89.65	protein_coding	AT4G15430	ERD (early-responsive to dehydration stress) family protein	Na
BnaC02g39490D	168.748	-1.36867	0.416578	-3.28552	0.00101796	0.0157543	268	12.462	249	11.077	51	1.968	105	5.542	Na	K08857	370	100	AT5G28290.1	568	70.42	68.25	protein_coding	NEK3	NIMA-related kinase 3	Encodes AtNek3, a member of the NIMA-related serine/threonine kinases (Neks) that have been linked to cell-cycle regulation in fungi and mammals. Plant Neks might be involved in plant development processes.
BnaC04g10130D	208.721	-1.05929	0.322456	-3.28508	0.00101953	0.0157742	352	29.458	235	18.815	154	10.693	106	10.069	Na	Na	101	48.51	AT2G44500.1	573	8.55	77.55	protein_coding	AT2G44500	O-fucosyltransferase family protein	Na
BnaC02g15470D	68.0694	-1.3897	0.42306	-3.28488	0.00102025	0.0157808	95	3.401	115	3.939	28	0.832	36	1.463	GO:0003824;GO:0008152;GO:0030170	Na	567	100	AT5G51920.1	570	100	85.84	protein_coding	AT5G51920	Pyridoxal phosphate (PLP)-dependent transferases superfamily protein	Na
BnaA09g15500D	16.5179	-1.9588	0.59641	-3.28431	0.00102232	0.0158039	62	3.828	4	0.236	1	0.051	0	0	Na	Na	156	-	-	-	-	-	-	-	-	-
BnaA06g14510D	26.8935	-1.75849	0.535926	-3.28122	0.00103359	0.0159418	58	2.007	35	1.159	12	0.345	5	0.196	GO:0004096;GO:0006979;GO:0020037;GO:0055114	K03781	492	100	AT1G20620.1	492	100	98.17	protein_coding	CAT3	catalase 3	Catalase, catalyzes the breakdown of hydrogen peroxide (H2O2) into water and oxygen.
BnaA08g29520D	240.282	-1.06915	0.325971	-3.27991	0.0010384	0.0160024	407	35.421	271	22.565	194	14.008	108	10.669	GO:0042578	Na	130	100	AT5G20840.1	831	21.18	49.43	protein_coding	AT5G20840	Phosphoinositide phosphatase family protein	Na
BnaA06g30270D	18.7484	-1.84479	0.562518	-3.27953	0.0010398	0.0160194	35	0.813	32	0.712	4	0.077	5	0.132	GO:0003779;GO:0016043;GO:0030036	Na	807	100	AT5G48360.1	782	100	61.97	protein_coding	AT5G48360	Actin-binding FH2 (formin homology 2) family protein	Na
BnaA03g57470D	149.929	-1.10924	0.338317	-3.2787	0.00104286	0.0160531	203	13.654	225	14.479	83	4.632	92	7.024	GO:0016787	K06130	255	100	AT3G15650.2	274	99.64	87.91	protein_coding	AT3G15650	alpha/beta-Hydrolases superfamily protein	Na
BnaC04g49030D	142.641	-1.06274	0.32422	-3.27783	0.00104608	0.0160981	222	21.295	180	16.519	104	8.277	73	7.948	Na	Na	164	100	AT2G43540.1	169	100	82.84	protein_coding	AT2G43540	Na	Na
BnaC05g46330D	11.8465	-1.96136	0.59843	-3.27752	0.00104724	0.0161114	23	0.627	23	0.6	0	0	2	0.062	GO:0003779;GO:0016043;GO:0030036	Na	745	100	AT3G05470.1	884	100	65.73	protein_coding	AT3G05470	Actin-binding FH2 (formin homology 2) family protein	Na
BnaA06g08030D	123.269	-1.73333	0.528904	-3.27721	0.00104838	0.0161243	54	3.389	372	22.338	55	2.864	27	1.924	GO:0000166;GO:0008831;GO:0045226	K12451	323	92.88	AT1G63000.1	301	99.67	87.33	protein_coding	NRS/ER	nucleotide-rhamnose synthase/epimerase-reductase	Na
BnaC04g49400D	98.761	-1.39671	0.426221	-3.27697	0.00104928	0.0161336	152	6.581	153	6.338	32	1.15	58	2.851	GO:0000166;GO:0008839;GO:0009089;GO:0009507;GO:0055114;GO:0070402	K00215	347	100	AT2G44040.1	347	100	86.4	protein_coding	AT2G44040	Dihydrodipicolinate reductase, bacterial/plant	Na
BnaC05g00030D	71.2479	-1.26879	0.387366	-3.27542	0.00105505	0.0161994	103	7.974	110	8.148	46	2.955	31	2.724	Na	Na	222	85.14	AT1G02180.1	226	83.63	82.54	protein_coding	AT1G02180	ferredoxin-related	Na
BnaC01g18970D	69.1479	-1.37147	0.418799	-3.27477	0.00105748	0.0162275	110	3.041	102	2.698	29	0.665	37	1.161	GO:0000226;GO:0000910;GO:0008017	K16732	662	87.46	AT4G26760.1	578	100	87.22	protein_coding	MAP65-2	microtubule-associated protein 65-2	Na
BnaC01g28830D	154.368	-1.00948	0.30831	-3.27425	0.00105943	0.016253	223	4.749	206	4.197	117	2.067	81	1.958	GO:0003824;GO:0005524;GO:0005618;GO:0005737;GO:0008716;GO:0009252;GO:0046872	Na	954	100	AT3G08840.2	937	100	77.16	protein_coding	AT3G08840	D-alanine--D-alanine ligase family	Na
BnaUnng01310D	310.06	-1.06397	0.325191	-3.27184	0.00106852	0.0163693	394	40.74	481	47.585	162	13.898	206	24.178	GO:0005634;GO:0006334	K11279	85	100	AT4G26110.1	372	36.83	45.99	protein_coding	NAP1%3B1	nucleosome assembly protein1;1	Encodes a member of a small gene family of proteins with similarity to nucleosome assembly proteins.May function in nucleotide excision repair. Loss of function mutations have no obvious visible phenotypes but do seem to affect transcription of NER related genes.
BnaA08g22930D	71.9571	-1.32901	0.406266	-3.27128	0.00107063	0.0163879	121	4.809	97	3.688	35	1.154	37	1.669	Na	Na	331	100	AT1G17830.1	337	98.81	78.08	protein_coding	AT1G17830	Protein of unknown function (DUF789)	Na
BnaA01g37250D	198.001	-1.05002	0.321004	-3.27106	0.00107144	0.016391	295	10.122	262	8.601	171	4.868	83	3.233	GO:0003676;GO:0005622;GO:0008270	Na	484	100	AT3G13810.2	514	99.03	73.08	protein_coding	IDD11	indeterminate(ID)-domain 11	Na
BnaC06g09680D	190.429	-1.27922	0.391502	-3.26748	0.0010851	0.0165627	227	6.152	344	8.92	74	1.664	118	3.63	GO:0016020;GO:0016192	Na	703	100	AT1G52410.2	759	100	69.77	protein_coding	TSA1	TSK-associating protein 1	Contains a novel calcium-binding repeat sequence. Binds TSK in vitro. Localizes to small cytoplasmic vesicles in interphase cells. In cells synchronized for cell division, TSA1 and TSK relocalize to ends of spindle microtubules that are ahead of separating chromatids during metaphase and anaphase of mitosis. May be involved in mitosis together with TSK. Expressed preferentially in the flower and …
BnaA02g10260D	79.5119	-1.25007	0.382742	-3.2661	0.00109042	0.0166299	118	27.582	118	26.389	43	8.339	42	11.143	Na	Na	65	-	-	-	-	-	-	-	-	-
BnaA02g10680D	166.457	-1.00007	0.306288	-3.26512	0.00109417	0.0166779	243	7.865	218	6.75	116	3.115	96	3.527	GO:0003896;GO:0006260	Na	601	100	AT5G52800.3	614	98.53	83.14	protein_coding	AT5G52800	DNA primases	Na
BnaC04g31300D	30.4141	-1.7889	0.548082	-3.26393	0.00109877	0.0167171	63	10.444	43	6.82	4	0.55	12	2.258	Na	Na	108	100	AT5G39240.1	106	100	69.09	protein_coding	AT5G39240	Na	Encodes a atypical member of the bHLH (basic helix-loop-helix) family transcriptional factors.
BnaA03g01650D	20.3039	-1.91171	0.586582	-3.25907	0.00111778	0.0169428	15	0.763	61	2.97	3	0.127	4	0.231	GO:0005506;GO:0016491;GO:0055114	Na	372	100	AT5G05600.1	371	100	89.25	protein_coding	AT5G05600	2-oxoglutarate (2OG) and Fe(II)-dependent oxygenase superfamily protein	Na
BnaC01g25550D	14.8055	-1.94039	0.595445	-3.25873	0.00111912	0.0169575	13	1.025	44	3.318	3	0.196	1	0.089	Na	Na	66	-	-	-	-	-	-	-	-	-
BnaC03g23770D	789.319	-1.12238	0.344677	-3.25632	0.00112867	0.0170699	1212	127.925	1052	106.234	750	65.68	245	29.353	Na	Na	129	93.8	AT2G42530.1	141	85.82	75.21	protein_coding	COR15B	cold regulated 15b	Na
BnaA09g08530D	492.936	-1.11699	0.343568	-3.25114	0.00114944	0.0173217	468	14.717	950	28.582	390	10.176	212	7.567	GO:0016491;GO:0020037;GO:0051536;GO:0055114	K00366	584	100	AT2G15620.1	586	100	90.48	protein_coding	NIR1	nitrite reductase 1	Involved in the second step of nitrate assimilation. Its expression is induced by nitrate.
BnaC04g11710D	349.291	-1.18516	0.36454	-3.25111	0.00114956	0.0173217	414	15.061	607	21.127	148	4.467	229	9.456	GO:0003824;GO:0005975	Na	522	99.62	AT2G32990.1	525	99.05	92.69	protein_coding	GH9B8	glycosyl hydrolase 9B8	Na
BnaC09g23540D	101.384	-1.23306	0.379281	-3.25106	0.00114978	0.0173217	129	17.035	172	21.73	78	8.546	37	5.546	GO:0006814;GO:0008508;GO:0016020	Na	153	100	AT4G12030.2	407	37.59	94.77	protein_coding	BAT5	bile acid transporter 5	Required for the biosynthesis of methionine-derived glucosinolates. Involved in the transport of 2-keto acids between chloroplasts and the cytosol.
BnaA01g34070D	117.964	-1.16917	0.359707	-3.25033	0.00115269	0.0173465	193	9.184	149	6.784	66	2.606	67	3.619	GO:0004124;GO:0006535	K01738	393	100	AT3G03630.1	404	100	82.84	protein_coding	CS26	cysteine synthase 26	Encodes a protein that possesses S-sulfocysteine synthase activity and lacks O-acetylserien(thiol)lyase activity.
BnaA09g04660D	129.484	-1.13377	0.348874	-3.24981	0.00115483	0.0173643	200	15.95	173	13.2	105	6.947	52	4.707	GO:0008270	Na	254	96.85	AT5G25160.1	235	100	69.51	protein_coding	ZFP3	zinc finger protein 3	Encodes a zinc finger protein containing only a single zinc finger.
BnaA01g04680D	53.9595	-1.45692	0.449162	-3.24363	0.00118016	0.0176768	104	5.645	66	3.427	32	1.441	18	1.109	Na	Na	255	99.61	AT4G32295.1	238	100	79.13	protein_coding	AT4G32295	Na	Na
BnaCnng40900D	78.5721	-1.22659	0.378147	-3.24368	0.00117995	0.0176768	113	2.927	119	2.949	46	0.989	40	1.176	GO:0000166;GO:0003676	Na	585	100	AT3G21100.2	602	100	78.19	protein_coding	AT3G21100	RNA-binding (RRM/RBD/RNP motifs) family protein	Na
BnaA03g35110D	179.097	-1.12694	0.34747	-3.24327	0.00118167	0.017694	246	9.664	268	10.073	89	2.901	115	5.128	GO:0000166;GO:0003676	Na	412	100	AT3G19130.1	435	100	76.55	protein_coding	RBP47B	RNA-binding protein 47B	Na
BnaA09g52100D	42.717	-1.5061	0.465005	-3.23888	0.00119998	0.0179096	71	2.583	66	2.297	26	0.785	12	0.496	GO:0005515	K11426	558	100	AT1G43245.1	558	100	64.88	protein_coding	AT1G43245	SET domain-containing protein	Na
BnaC03g30630D	22.6456	-1.7853	0.551809	-3.23535	0.00121492	0.018083	29	0.733	51	1.233	9	0.189	4	0.115	GO:0000287;GO:0008152;GO:0010333;GO:0016829	K04120	804	96.39	AT4G02780.1	802	96.63	82.97	protein_coding	GA1	Terpenoid cyclases/Protein prenyltransferases superfamily protein	Catalyzes the conversion of geranylgeranyl pyrophosphate (GGPP) to copalyl pyrophosphate (CPP) of gibberellin biosynthesis
BnaC01g21260D	117.889	-1.18556	0.367406	-3.22684	0.00125165	0.0185133	178	10.969	167	9.846	97	4.959	42	2.938	Na	K14977	281	100	AT4G17050.1	298	100	85.95	protein_coding	UGLYAH	ureidoglycine aminohydrolase	Encodes a protein with ureidoglycine aminohydrolase activity.
BnaA05g02680D	139.816	-1.05056	0.325598	-3.22657	0.00125284	0.0185207	193	9.465	200	9.384	88	3.581	83	4.62	GO:0003677;GO:0005634	Na	368	100	AT2G42200.1	375	100	83.85	protein_coding	SPL9	squamosa promoter binding protein-like 9	Encodes a putative transcriptional regulator that is involved in the vegetative to reproductive phase transition. Expression is regulated by MIR156b. SPL activity nonautonomously inhibits initiation of new leaves at the shoot apical meristem.
BnaCnng74800D	18.2141	-1.86494	0.578329	-3.22469	0.00126107	0.0186273	21	1.188	46	2.491	6	0.282	2	0.128	GO:0005506;GO:0009055;GO:0020037;GO:0055114	K00517	317	100	AT4G37410.1	501	63.27	78.86	protein_coding	CYP81F4	cytochrome P450, family 81, subfamily F, polypeptide 4	member of CYP81F
BnaC09g20880D	114.756	-1.26899	0.39354	-3.22455	0.00126173	0.018632	200	24.8	142	16.846	51	5.247	67	9.43	Na	Na	144	100	AT2G01913.1	138	100	74.66	protein_coding	AT2G01913	Na	Na
BnaCnng05450D	182.353	-1.03099	0.319968	-3.22218	0.00127219	0.0187457	254	22.169	257	21.46	158	11.441	78	7.727	Na	Na	232	99.57	AT3G43790.3	484	47.73	84.42	protein_coding	ZIFL2	zinc induced facilitator-like 2	Na
BnaC04g12620D	121.055	-1.08589	0.337038	-3.22186	0.00127362	0.0187568	184	6.634	160	5.519	92	2.752	57	2.333	Na	K09489	563	100	AT2G32120.1	563	100	89.17	protein_coding	HSP70T-2	heat-shock protein 70T-2	Na
BnaC02g00230D	69.1522	-1.46624	0.455113	-3.22171	0.00127429	0.0187615	67	5.194	153	11.347	39	2.508	24	2.112	Na	Na	244	100	AT5G10580.1	246	100	88.66	protein_coding	AT5G10580	Protein of unknown function, DUF599	Na
BnaC05g48320D	14.0681	-1.92298	0.597126	-3.2204	0.00128012	0.018832	21	0.464	33	0.698	0	0	3	0.075	GO:0003677;GO:0003700;GO:0005634;GO:0046983	Na	250	100	AT3G02310.1	250	100	92.8	protein_coding	2018-09-02	K-box region and MADS-box transcription factor family protein	MADS-box protein, binds K domain of AG in vivo
BnaA05g27980D	71.5309	-1.2761	0.396366	-3.2195	0.00128413	0.0188771	116	5.982	98	4.835	39	1.669	36	2.107	GO:0006470;GO:0008138;GO:0016311;GO:0016791	Na	286	100	AT3G10940.1	282	100	87.46	protein_coding	LSF2	dual specificity protein phosphatase (DsPTP1) family protein	Encodes a protein with a predicted dual-specificity phosphatase domain, similar to the glucan phosphorylases SEX4 and LSF1, however, it lacks the carbohydrate binding domain present in those proteins. Has phosphoglucan phosphatase activity. It binds to starch and specifically hydrolyzes phosphate from the C3-position.
BnaA09g10460D	37.1593	-1.52905	0.475228	-3.21751	0.00129308	0.0189612	54	2.453	66	2.868	17	0.641	14	0.722	GO:0016021;GO:0055085	Na	387	98.97	AT1G62280.1	385	99.48	83.55	protein_coding	SLAH1	SLAC1 homologue 1	Encodes a protein with ten predicted transmembrane helices. The SLAH1 protein has similarity to the SLAC1 protein involved in ion homeostasis in guard cells. Although it is not expressed in guard cells, it can complement a slac1-2 mutant suggesting that it performs a similar function. SLAH1:GFP localizes to the plasma membrane.
BnaA01g00920D	157.49	-1.07209	0.333293	-3.21666	0.00129694	0.0190076	231	11.476	214	10.172	90	3.71	98	5.526	GO:0003677;GO:0003682	Na	325	100	AT4G37180.2	363	100	70.6	protein_coding	AT4G37180	Homeodomain-like superfamily protein	myb family transcription factor, contains Pfam domain, PF00249: Myb-like DNA-binding domain l; also isolated as a putative cytoskeletal protein in a yeast screen
BnaA04g04500D	96.868	-1.16219	0.361492	-3.21497	0.00130457	0.0190835	135	13.305	146	13.767	56	4.579	54	6.041	Na	Na	154	100	AT3G53850.1	154	100	87.01	protein_coding	AT3G53850	Uncharacterised protein family (UPF0497)	Na
BnaA09g55730D	63.9773	-1.34371	0.418213	-3.21297	0.00131369	0.0191963	109	15.721	86	11.867	31	3.71	32	5.239	GO:0005507;GO:0009055	Na	140	64.29	AT2G31050.1	200	45	43.33	protein_coding	AT2G31050	Cupredoxin superfamily protein	Na
BnaA03g50910D	30.3896	-1.62897	0.507352	-3.21074	0.00132396	0.0193255	57	2.102	44	1.553	11	0.337	11	0.461	GO:0005634	K14505	369	89.16	AT4G34160.1	376	87.5	85.11	protein_coding	CYCD3%3B1	CYCLIN D3;1	encodes a cyclin D-type protein involved in the switch from cell proliferation to the final stages of differentiation. The gene is transcriptionally regulated by cytokinin and brassinosteroid. Protein interacts with cyclin-dependent kinase inhibitor ICK1.
BnaA07g28730D	106.296	-1.12458	0.350343	-3.20993	0.00132768	0.0193705	155	5.855	150	5.421	64	2.006	60	2.573	Na	Na	413	100	AT1G70230.1	416	100	85.2	protein_coding	TBL27	TRICHOME BIREFRINGENCE-LIKE 27	Encodes a member of the TBL (TRICHOME BIREFRINGENCE-LIKE) gene family containing a plant-specific DUF231 (domain of unknown function) domain. A putative xyloglucan O-acetyltransferase. TBL gene family has 46 members, two of which (TBR/AT5G06700 and TBL3/AT5G01360) have been shown to be involved in the synthesis and deposition of secondary wall cellulose, presumably by influencing the esterificati…
BnaA10g24770D	95.0177	-1.15857	0.361562	-3.20435	0.00135368	0.0196907	121	5.826	155	7.141	63	2.517	47	2.569	GO:0003677;GO:0003682	Na	270	100	AT5G05790.1	277	98.19	84.93	protein_coding	AT5G05790	Duplicated homeodomain-like superfamily protein	Na
BnaA01g09650D	163.622	-1.02169	0.318853	-3.20426	0.00135411	0.0196917	257	4.652	199	3.447	115	1.727	91	1.87	GO:0000166;GO:0003677;GO:0003887;GO:0005524;GO:0006260;GO:0009360;GO:0017111	Na	975	96.51	AT4G18820.1	1097	85.78	80.87	protein_coding	AT4G18820	AAA-type ATPase family protein	Na
BnaC08g22690D	42.7346	-1.4521	0.453515	-3.20187	0.00136539	0.0198081	64	1.684	71	1.788	23	0.502	16	0.478	Na	Na	640	100	AT3G51290.1	634	100	86.69	protein_coding	AT3G51290	Protein of unknown function (DUF630) ;Protein of unknown function (DUF632)	Na
BnaC03g20410D	145.348	-1.03756	0.324081	-3.20155	0.00136692	0.019825	210	21.353	197	19.164	92	7.761	87	10.041	GO:0003676;GO:0008270	K14821	118	99.15	AT2G36930.1	198	59.09	89.74	protein_coding	AT2G36930	zinc finger (C2H2 type) family protein	Na
BnaA01g33120D	228.971	-1.03737	0.324074	-3.20104	0.00136932	0.0198493	329	11.157	312	10.123	126	3.545	151	5.812	Na	Na	466	78.33	AT3G02250.1	512	71.29	93.97	protein_coding	AT3G02250	O-fucosyltransferase family protein	Na
BnaC07g24800D	109.56	-1.08952	0.340371	-3.20096	0.00136971	0.0198496	145	2.431	167	2.679	77	1.071	56	1.066	GO:0000166;GO:0000287;GO:0004012;GO:0005524;GO:0006812;GO:0015914;GO:0016021;GO:0019829;GO:0046872	K01530	1195	100	AT3G27870.1	1189	100	90.14	protein_coding	AT3G27870	ATPase E1-E2 type family protein / haloacid dehalogenase-like hydrolase family protein	Na
BnaCnng33590D	99.6083	-1.37203	0.42889	-3.19902	0.00137897	0.0199679	169	6.318	137	4.9	33	1.024	59	2.503	Na	Na	500	81.6	AT1G66330.1	417	97.84	86.52	protein_coding	AT1G66330	senescence-associated family protein	Na
BnaCnng48100D	73.192	-1.35401	0.423321	-3.19854	0.00138127	0.0199932	81	3.876	144	6.592	38	1.509	34	1.847	GO:0004144;GO:0016021;GO:0045017	Na	424	100	AT1G72110.1	479	98.96	57.38	protein_coding	AT1G72110	O-acyltransferase (WSD1-like) family protein	Na
BnaA09g50400D	80.9058	-1.21183	0.378976	-3.19763	0.00138562	0.0200482	131	8.649	107	6.759	51	2.794	39	2.923	GO:0003735;GO:0005622;GO:0005840;GO:0006412;GO:0019843	K02933	224	100	AT1G05190.1	223	100	93.75	protein_coding	emb2394	Ribosomal protein L6 family	Na
BnaCnng24040D	17.3438	-1.83965	0.576073	-3.19343	0.00140594	0.0203153	39	4.602	24	2.71	6	0.587	2	0.268	GO:0006099;GO:0008964;GO:0015977	K01595	71	49.3	AT1G53310.1	967	3.62	74.29	protein_coding	PPC1	phosphoenolpyruvate carboxylase 1	Encodes one of four Arabidopsis phosphoenolpyruvate carboxylase proteins.
BnaC04g01290D	136.77	-1.13433	0.355221	-3.19332	0.00140649	0.0203178	228	15.717	166	10.948	109	6.234	56	4.382	Na	Na	159	98.74	AT2G40435.1	158	99.37	84.71	protein_coding	AT2G40435	Na	Na
BnaC09g05160D	81.4666	-1.26369	0.396584	-3.18645	0.00144032	0.0206858	146	9.346	97	5.941	49	2.603	38	2.761	Na	Na	199	93.97	AT5G61130.1	201	93.03	78.61	protein_coding	PDCB1	plasmodesmata callose-binding protein 1	Encodes a plasmodesmatal localized protein with callose binding activity. The function of PDCB1 is unknown but overexpression leads to the hyperaccumulation of callose.
BnaAnng06610D	57.8547	-1.49922	0.471547	-3.17936	0.00147598	0.0211088	93	6.59	93	6.305	42	2.469	11	0.885	GO:0003677;GO:0008270	Na	286	100	AT5G60850.1	307	100	70.16	protein_coding	OBP4	OBF binding protein 4	Encodes a zinc finger protein.
BnaA04g06900D	119.728	-1.06158	0.334208	-3.17641	0.0014911	0.0212616	163	5.583	175	5.735	78	2.217	68	2.644	Na	K13680	538	98.7	AT4G13410.1	537	98.88	83.8	protein_coding	ATCSLA15	Nucleotide-diphospho-sugar transferases superfamily protein	encodes a gene similar to cellulose synthase
BnaCnng41920D	61.5149	-1.36775	0.430602	-3.17636	0.00149135	0.0212616	72	5.324	118	8.348	33	2.025	27	2.266	Na	Na	274	66.42	AT4G19390.1	273	66.67	34.07	protein_coding	AT4G19390	Uncharacterised protein family (UPF0114)	Na
BnaCnng32160D	8.08584	-1.88575	0.593735	-3.17608	0.00149278	0.0212738	19	1.651	14	1.164	0	0	0	0	Na	Na	233	100	AT1G20730.1	256	94.14	43.57	protein_coding	AT1G20730	Protein of unknown function (DUF833)	Na
BnaC07g23670D	27.38	-1.83121	0.576678	-3.17545	0.00149603	0.021306	45	1.816	54	2.085	1	0.033	10	0.458	GO:0006855;GO:0015238;GO:0015297;GO:0016020;GO:0055085	K03327	503	100	AT3G26590.1	500	100	87.87	protein_coding	AT3G26590	MATE efflux family protein	Na
BnaC08g19330D	133.221	-1.02631	0.323335	-3.17413	0.00150286	0.0213809	172	19.836	201	22.178	101	9.664	68	8.901	Na	K11088	88	70.45	AT1G20580.1	131	47.33	87.1	protein_coding	AT1G20580	Small nuclear ribonucleoprotein family protein	Na
BnaA09g28670D	76.0055	-1.38848	0.437629	-3.17274	0.00151009	0.0214726	133	6.602	103	4.892	58	2.389	19	1.071	GO:0003677;GO:0003700	K09287	358	100	AT1G25560.1	361	100	79.89	protein_coding	TEM1	AP2/B3 transcription factor family protein	Encodes a member of the RAV transcription factor family that contains AP2 and B3 binding domains. Involved in the regulation of flowering under long days. Loss of function results in early flowering. Overexpression causes late flowering and repression of expression of FT. Novel transcriptional regulator involved in ethylene signaling. Promoter bound by EIN3. EDF1 in turn, binds to promoter elemen…
BnaA03g53830D	181.867	-1.04059	0.328638	-3.16636	0.00154359	0.0218689	274	9.287	237	7.685	158	4.443	76	2.924	GO:0003677;GO:0003700	K09284	432	100	AT4G36920.1	432	100	87.16	protein_coding	AP2	Integrase-type DNA-binding superfamily protein	Encodes a floral homeotic gene, a member of the AP2/EREBP (ethylene responsive element binding protein) class of transcription factors and is involved in the specification of floral organ identity, establishment of floral meristem identity, suppression of floral meristem indeterminancy, and development of the ovule and seed coat. AP2 also has a role in controlling seed mass. Dominant negative all…
BnaA02g22520D	44.2256	-1.43867	0.45475	-3.16366	0.001558	0.0220272	76	11.534	63	9.147	21	2.644	19	3.273	Na	Na	133	100	AT5G44160.1	466	32.83	80.39	protein_coding	NUC	C2H2-like zinc finger protein	Na
BnaA04g21820D	113.448	-1.08414	0.34328	-3.15819	0.00158752	0.0223518	142	7.97	181	9.719	80	3.725	58	3.695	GO:0003677;GO:0003682	Na	294	100	AT2G38090.1	298	100	89.67	protein_coding	AT2G38090	Duplicated homeodomain-like superfamily protein	Na
BnaCnng21800D	27.8037	-1.66825	0.528583	-3.15608	0.00159908	0.0224854	52	5.359	42	4.141	7	0.599	11	1.287	GO:0003700;GO:0043565	Na	158	100	AT1G75390.1	173	99.42	69.19	protein_coding	bZIP44	basic leucine-zipper 44	Na
BnaC04g15710D	32.5346	-1.55018	0.491206	-3.15587	0.00160018	0.0224913	55	2.096	51	1.859	14	0.443	12	0.519	GO:0045735	Na	472	82.84	AT2G18540.1	707	55.3	31.97	protein_coding	AT2G18540	RmlC-like cupins superfamily protein	Na
BnaA02g26710D	60.2982	-1.29804	0.411328	-3.15572	0.00160102	0.0224936	95	2.085	87	1.827	33	0.601	29	0.722	GO:0016021	Na	817	100	AT2G03240.1	823	100	84.85	protein_coding	AT2G03240	EXS (ERD1/XPR1/SYG1) family protein	Na
BnaA03g53850D	193.106	-1.13169	0.358843	-3.15371	0.00161211	0.0226102	254	23.658	304	27.09	173	13.369	65	6.872	GO:0003677;GO:0003700	K09286	192	100	AT4G36900.1	196	100	78.71	protein_coding	RAP2.10	related to AP2 10	encodes a member of the DREB subfamily A-5 of ERF/AP2 transcription factor family (RAP2.10). The protein contains one AP2 domain. There are 16 members in this subfamily including RAP2.9 and RAP2.1.
BnaA01g35980D	37.6063	-1.59863	0.506927	-3.15356	0.00161291	0.0226156	73	9.337	51	6.241	10	1.061	17	2.468	Na	Na	158	100	AT1G11120.1	187	100	54.97	protein_coding	AT1G11120	Na	Na
BnaC08g28480D	22.5318	-1.75322	0.556052	-3.15297	0.00161616	0.022639	33	4.748	46	6.332	4	0.478	8	1.307	Na	Na	130	100	AT3G57500.1	123	100	76.15	protein_coding	AT3G57500	Na	Na
BnaC08g39140D	13.4958	-1.85244	0.587539	-3.15288	0.00161666	0.022639	29	1.055	21	0.731	3	0.091	2	0.083	Na	Na	558	100	AT1G14970.1	562	100	88.26	protein_coding	AT1G14970	O-fucosyltransferase family protein	Na
BnaA07g23230D	12.4188	-1.86935	0.593314	-3.15069	0.00162884	0.0227804	19	0.773	28	1.09	3	0.101	1	0.046	GO:0005215;GO:0006810;GO:0016020	K14638	499	100	AT1G72130.1	538	100	72.68	protein_coding	AT1G72130	Major facilitator superfamily protein	Na
BnaC01g31170D	163.273	-1.18066	0.37551	-3.14415	0.00166569	0.0232054	196	17.431	283	24.079	140	10.33	54	5.451	Na	Na	99	100	AT1G35820.1	287	37.28	48.6	protein_coding	AT1G35820	Na	Na
BnaC08g28350D	82.9062	-1.2578	0.400543	-3.14024	0.0016881	0.0234525	99	4.12	149	5.932	43	1.485	44	2.078	Na	Na	437	100	AT3G57400.1	474	100	71.16	protein_coding	AT3G57400	Na	Na
BnaC08g21610D	23.9426	-1.7603	0.561005	-3.13776	0.00170242	0.0236152	35	2.063	50	2.82	12	0.587	2	0.134	Na	Na	324	100	AT3G50220.1	322	100	92.62	protein_coding	IRX15	Protein of unknown function (DUF579)	Encode a DUF579 (domain of unknown function 579) containing protein essential for normal xylan synthesis and deposition in the secondary cell wall.
BnaC02g20650D	8.76441	-1.87724	0.598553	-3.1363	0.00171095	0.0237058	15	1.147	20	1.463	1	0.063	0	0	Na	K18801	265	100	AT1G71690.1	295	97.29	66.9	protein_coding	AT1G71690	Protein of unknown function (DUF579)	Na
BnaC03g61420D	13.4471	-1.84394	0.587959	-3.13617	0.00171172	0.0237058	20	0.81	30	1.163	3	0.101	2	0.092	GO:0005506;GO:0009055;GO:0020037;GO:0055114	K00517	501	100	AT4G37410.1	501	100	80.08	protein_coding	CYP81F4	cytochrome P450, family 81, subfamily F, polypeptide 4	member of CYP81F
BnaA01g29580D	46.603	-1.3917	0.444868	-3.12834	0.00175798	0.0242747	77	4.605	68	3.891	28	1.389	17	1.154	GO:0003824;GO:0010181;GO:0016491;GO:0055114	K11517	339	100	AT3G14130.1	363	100	82.64	protein_coding	HAOX1	Aldolase-type TIM barrel family protein	Na
BnaC07g25440D	118.104	-1.12554	0.360096	-3.12566	0.00177408	0.0244227	147	6.56	194	8.283	95	3.518	48	2.432	Na	K15015	405	100	AT3G28960.1	405	100	89.63	protein_coding	AT3G28960	Transmembrane amino acid transporter family protein	Na
BnaA09g45550D	31.2642	-1.56887	0.502234	-3.12379	0.00178538	0.0245472	54	5.936	49	5.153	17	1.55	8	0.998	GO:0003677	Na	172	100	AT1G14687.1	168	100	83.14	protein_coding	HB32	homeobox protein 32	Na
BnaA08g13500D	101.843	-1.09757	0.351676	-3.12097	0.00180258	0.0247213	152	5.742	139	5.024	77	2.413	47	2.015	GO:0046983	Na	387	100	AT4G29100.1	407	100	82.11	protein_coding	AT4G29100	basic helix-loop-helix (bHLH) DNA-binding superfamily protein	Na
BnaAnng10450D	22.7122	-1.69574	0.543409	-3.12057	0.00180504	0.0247258	46	2.65	32	1.764	7	0.335	7	0.458	Na	Na	352	100	AT1G24120.1	436	86.01	70.13	protein_coding	ARL1	ARG1-like 1	encodes a DnaJ-like protein similar to ARG1 and ARL2 that are both involved in root and hypocotyl gravitropism response. However, null mutation in this gene does not result in defects in gravitropism. Gene is expressed in all tissues examined.
BnaCnng04320D	66.8104	-1.24911	0.400516	-3.11876	0.00181616	0.0248636	104	4.976	95	4.349	37	1.469	34	1.847	Na	Na	424	100	AT1G61600.1	421	100	86.79	protein_coding	AT1G61600	Protein of unknown function (DUF1262)	Na
BnaC09g50850D	89.7473	-1.48415	0.476332	-3.11579	0.00183456	0.0250714	93	6.675	196	13.459	66	3.93	17	1.385	GO:0003677;GO:0003700	K09286	218	100	AT5G25810.1	218	100	77.27	protein_coding	tny	Integrase-type DNA-binding superfamily protein	encodes a member of the DREB subfamily A-4 of ERF/AP2 transcription factor family (TINY). The protein contains one AP2 domain. There are 17 members in this subfamily including TINY. Ectopic or overexpression of this gene in a Ds tagged line has reduced cell expansion. The expression of this gene is induced by ethylene and light and appears to stimulate cytokinin biosynthesis.
BnaA09g47940D	10.7332	-1.86219	0.599275	-3.1074	0.00188743	0.0256522	11	0.888	31	2.393	1	0.067	1	0.092	Na	Na	251	100	AT1G11125.1	265	100	62.64	protein_coding	AT1G11125	Na	Na
BnaCnng27420D	78.7848	-1.22203	0.394368	-3.09869	0.00194376	0.0263127	107	4.942	127	5.611	60	2.299	29	1.52	GO:0006629;GO:0016787	Na	387	100	AT1G54010.1	386	100	82.31	protein_coding	AT1G54010	GDSL-like Lipase/Acylhydrolase superfamily protein	Na
BnaA03g13060D	51.139	-1.38417	0.446864	-3.09752	0.00195146	0.0263776	65	6.177	94	8.546	24	1.892	24	2.589	Na	Na	213	-	-	-	-	-	-	-	-	-
BnaA06g07360D	125.409	-1.08348	0.349858	-3.09691	0.0019555	0.0264191	154	2.491	203	3.142	75	1.007	74	1.359	GO:0004047;GO:0004462;GO:0004664;GO:0005515;GO:0005737;GO:0006546;GO:0008152;GO:0009094;GO:0016597;GO:0046872	K05359	1215	32.26	AT1G11790.1	392	100	87.76	protein_coding	ADT1	arogenate dehydratase 1	Encodes a plastid-localized arogenate dehydratase involved in phenylalanine biosynthesis. Not less than six genes encoding ADT were identi&#64257;ed in the Arabidopsis genome: ADT1 [At1g11790]; ADT2 [At3g07630]; ADT3 [At2g27820]; ADT4 [At3g44720]; ADT5 [At5g22630]; and ADT6 [At1g08250].
BnaCnng54620D	1300.87	-1.22919	0.397298	-3.09388	0.00197559	0.0265864	1614	93.866	2253	125.36	403	19.446	907	59.874	GO:0005618;GO:0005975;GO:0006073;GO:0016762;GO:0048046	K08235	299	100	AT2G36870.1	299	100	91.97	protein_coding	XTH32	xyloglucan endotransglucosylase/hydrolase 32	Encodes a xyloglucan endotransglycosylase/hydrolase.
BnaA09g40540D	54.0197	-1.30664	0.422381	-3.0935	0.00197812	0.026606	79	1.328	85	1.367	30	0.418	25	0.477	GO:0004672;GO:0004674;GO:0004713;GO:0005515;GO:0005524;GO:0006468	Na	987	99.9	AT2G26330.1	976	100	92.7	protein_coding	ER	Leucine-rich receptor-like protein kinase family protein	Homologous to receptor protein kinases. Involved in specification of organs originating from the shoot apical meristem. Contains a cytoplasmic protein kinase catalytic domain, a transmembrane region, and an extracellular leucine-rich repeat. ER has been identified as a quantitative trait locus for transpiration efficiency by influencing epidermal and mesophyll development, stomatal density and po…
BnaA03g08560D	44.3708	-1.41788	0.458517	-3.09232	0.00198599	0.0266919	73	4.151	66	3.59	19	0.896	21	1.355	Na	Na	342	99.42	AT5G22460.1	340	100	79.41	protein_coding	AT5G22460	alpha/beta-Hydrolases superfamily protein	Na
BnaA05g31800D	12.2256	-1.8368	0.59426	-3.09091	0.00199547	0.0267982	28	0.912	18	0.561	3	0.081	1	0.037	GO:0005215;GO:0006810;GO:0016020;GO:0016021;GO:0022857;GO:0022891;GO:0055085	Na	462	99.78	AT3G05400.1	462	99.78	84.82	protein_coding	AT3G05400	Major facilitator superfamily protein	Na
BnaC06g37850D	97.9984	-1.46599	0.474426	-3.09002	0.00200143	0.026817	138	4.203	174	5.07	21	0.531	58	2.005	GO:0016021;GO:0055085	K13947	567	100	AT1G77110.1	570	100	87.74	protein_coding	PIN6	Auxin efflux carrier family protein	Rate-limiting factor in saturable efflux of auxins. PINs are directly involved of in catalyzing cellular auxin efflux.
BnaA08g28010D	445.583	-1.04996	0.339815	-3.08981	0.00200284	0.0268191	627	24.241	628	23.229	208	6.672	315	13.823	Na	K01728	431	100	AT1G04680.1	431	100	94.2	protein_coding	AT1G04680	Pectin lyase-like superfamily protein	Na
BnaC09g09080D	213.543	-1.14425	0.370606	-3.08752	0.00201835	0.0269804	290	6.044	328	6.541	91	1.574	144	3.407	Na	Na	514	100	AT2G16660.1	546	97.8	82.96	protein_coding	AT2G16660	Major facilitator superfamily protein	Na
BnaA03g39160D	11.4068	-1.84676	0.598422	-3.08605	0.00202832	0.0270672	21	3.918	23	4.105	3	0.464	0	0	Na	K14488	108	100	AT2G16580.1	108	100	92.59	protein_coding	AT2G16580	SAUR-like auxin-responsive protein family	Na
BnaC01g03680D	124.709	-1.18627	0.384529	-3.085	0.00203554	0.0271368	142	15.954	224	24.078	62	5.78	74	9.437	Na	K14488	142	100	AT4G34750.1	150	100	77.78	protein_coding	AT4G34750	SAUR-like auxin-responsive protein family	Na
BnaA09g09560D	118.838	-1.13068	0.366627	-3.084	0.0020424	0.0272084	185	7.778	157	6.315	62	2.163	73	3.484	GO:0000287;GO:0004427;GO:0005737;GO:0006796	K01507	219	100	AT2G18230.1	218	100	95.43	protein_coding	PPa2	pyrophosphorylase 2	Encodes a protein that might have inorganic pyrophosphatase activity.
BnaC05g48530D	81.2938	-1.15002	0.373299	-3.08069	0.00206521	0.0274652	122	5.405	114	4.832	58	2.132	37	1.861	GO:0008152	Na	458	100	AT3G02100.1	464	98.92	80.83	protein_coding	AT3G02100	UDP-Glycosyltransferase superfamily protein	Na
BnaA07g37510D	9.06041	-1.84014	0.597786	-3.07826	0.00208215	0.02765	25	2.26	11	0.951	1	0.075	0	0	GO:0000976;GO:0003677;GO:0003700;GO:0005634;GO:0043565	K09338	224	100	AT5G66700.1	228	98.25	79.46	protein_coding	HB53	homeobox 53	Encodes a homeodomain protein. Member of HD-ZIP 1 family, most closely related to HB5. AtHB53 is auxin-inducible and its induction is inhibited by cytokinin, especially in roots therefore may be involved in root development.
BnaA02g18320D	14.7923	-1.8109	0.588857	-3.07528	0.00210307	0.0278463	20	0.911	35	1.526	5	0.189	1	0.052	GO:0008168;GO:0008171;GO:0046983	K13066	381	100	AT1G77520.1	381	100	83.2	protein_coding	AT1G77520	O-methyltransferase family protein	Na
BnaC01g03350D	30.6342	-1.53976	0.501117	-3.07265	0.00212168	0.0280313	52	4.7	48	4.151	12	0.9	12	1.231	Na	K06966	224	91.07	AT4G35190.1	228	89.47	89.71	protein_coding	LOG5	Putative lysine decarboxylase family protein	Na
BnaA06g24340D	491.852	-1.05058	0.342094	-3.07103	0.00213321	0.0281181	610	20.732	778	25.298	231	6.514	346	13.348	Na	Na	503	100	AT5G65470.1	504	100	92.06	protein_coding	AT5G65470	O-fucosyltransferase family protein	Na
BnaC08g27970D	63.9448	-1.28952	0.419886	-3.07112	0.00213258	0.0281181	82	4.015	112	5.247	45	1.828	23	1.278	GO:0000156;GO:0000160	K14492	235	100	AT3G57040.1	234	100	72.95	protein_coding	ARR9	response regulator 9	response regulator ARR9, A two-component response regulator-like protein with a receiver domain with a conserved aspartate residue and a possible phosphorylation site and at the N-terminal half. Appears to interact with histidine kinase like genes ATHP3 and ATHP2
BnaC04g41430D	84.2809	-1.14614	0.373277	-3.07048	0.00213718	0.0281541	132	11.185	112	9.079	53	3.726	44	4.232	GO:0003755;GO:0006457	K01802	127	100	AT2G16600.1	173	73.99	61.72	protein_coding	ROC3	rotamase CYP 3	Encodes cytosolic cyclophilin ROC3.
BnaCnng38460D	86.4181	-1.14449	0.372893	-3.06923	0.00214613	0.0282154	134	4.223	116	3.497	52	1.36	47	1.681	GO:0004044;GO:0008152;GO:0009113;GO:0009116	K00764	607	93.25	AT2G16570.1	566	100	90.99	protein_coding	ASE1	GLN phosphoribosyl pyrophosphate amidotransferase 1	Amidophosphoribosyltransferase (ATase: EC 2.4.2.14) is a key enzyme in the pathway of purine nucleotide biosynthesis
BnaC09g52490D	122.157	-1.27737	0.416206	-3.06907	0.00214727	0.0282187	151	1.822	217	2.506	45	0.451	76	1.041	GO:0016021	Na	1684	49.29	AT2G03240.1	823	100	82.29	protein_coding	AT2G03240	EXS (ERD1/XPR1/SYG1) family protein	Na
BnaA05g36740D	77.3397	-1.42427	0.464308	-3.06752	0.00215845	0.028352	87	7.281	158	12.65	58	4.027	17	1.615	GO:0003677;GO:0008270	Na	191	100	AT3G21270.1	204	100	70	protein_coding	DOF2	DOF zinc finger protein 2	Encodes Dof zinc finger protein adof2.
BnaAnng25760D	125.003	-1.18763	0.38739	-3.06573	0.00217139	0.0285082	187	7.481	179	6.851	54	1.792	80	3.633	GO:0006855;GO:0015238;GO:0015297;GO:0016020;GO:0055085	K03327	484	97.52	AT1G71140.1	485	97.32	85.59	protein_coding	AT1G71140	MATE efflux family protein	Na
BnaC07g45180D	48.1109	-1.3862	0.452362	-3.06436	0.00218137	0.0286136	82	4.392	68	3.485	32	1.422	15	0.912	GO:0003677;GO:0003700;GO:0005634;GO:0008270;GO:0043565	Na	266	100	AT4G34680.1	269	100	79.18	protein_coding	GATA3	GATA transcription factor 3	Encodes a member of the GATA factor family of zinc finger transcription factors.
BnaC01g39070D	386.211	-1.32156	0.431503	-3.0627	0.00219352	0.0287284	268	18.728	918	61.377	179	10.379	199	15.785	GO:0003735;GO:0005622;GO:0005840;GO:0006412;GO:0015935	K02973	234	60.68	AT5G02960.1	142	100	99.3	protein_coding	AT5G02960	Ribosomal protein S12/S23 family protein	Na
BnaC09g03900D	25.9686	-1.6376	0.534734	-3.06246	0.00219525	0.0287314	36	2.281	52	3.152	7	0.368	10	0.719	GO:0003700;GO:0008270;GO:0043565	Na	320	100	AT5G25830.1	331	99.7	73.64	protein_coding	GATA12	GATA transcription factor 12	Encodes a member of the GATA factor family of zinc finger transcription factors.
BnaA05g21130D	31.565	-1.57492	0.514734	-3.05967	0.0022158	0.0289371	50	2.88	55	3.031	19	0.908	6	0.392	GO:0005506;GO:0016491;GO:0055114	Na	352	100	AT3G19000.1	352	100	86.93	protein_coding	AT3G19000	2-oxoglutarate (2OG) and Fe(II)-dependent oxygenase superfamily protein	Na
BnaC01g36680D	44.6361	-1.40055	0.457725	-3.0598	0.00221483	0.0289371	57	2.277	83	3.173	25	0.829	17	0.771	GO:0005506;GO:0009055;GO:0020037;GO:0055114	Na	508	100	AT3G14690.1	512	100	85.35	protein_coding	CYP72A15	cytochrome P450, family 72, subfamily A, polypeptide 15	putative cytochrome P450
BnaC02g21040D	43.6293	-1.42383	0.465364	-3.05961	0.00221625	0.0289371	60	2.311	78	2.874	28	0.895	13	0.568	GO:0004144;GO:0045017	Na	527	99.05	AT1G72110.1	479	100	61.3	protein_coding	AT1G72110	O-acyltransferase (WSD1-like) family protein	Na
BnaA07g12450D	80.0426	-1.17464	0.383978	-3.05913	0.00221978	0.0289689	130	3.725	104	2.851	57	1.355	35	1.138	Na	Na	616	100	AT5G66600.4	629	100	80.32	protein_coding	AT5G66600	Protein of unknown function, DUF547	Na
BnaA09g55590D	11.0898	-1.82428	0.596742	-3.05708	0.00223508	0.0291406	22	0.822	20	0.715	1	0.031	2	0.085	GO:0008152;GO:0016787	K14493	358	100	AT3G63010.1	358	100	91.92	protein_coding	GID1B	alpha/beta-Hydrolases superfamily protein	Encodes a gibberellin (GA) receptor ortholog of the rice GA receptor gene (OsGID1). Has GA-binding activity, showing higher affinity to GA4. Interacts with DELLA proteins in vivo in the presence of GA4.
BnaA06g15520D	79.6542	-1.26539	0.414105	-3.05572	0.00224521	0.0292445	114	14.31	126	15.132	64	6.666	24	3.42	Na	Na	107	100	AT1G21770.1	111	96.4	80.37	protein_coding	AT1G21770	Acyl-CoA N-acyltransferases (NAT) superfamily protein	Na
BnaC03g26340D	70.2651	-1.21005	0.396003	-3.05565	0.00224574	0.0292445	90	5.586	118	7.007	46	2.369	32	2.254	GO:0000166;GO:0008152;GO:0016491	K08081	262	100	AT2G29310.1	262	100	83.59	protein_coding	AT2G29310	NAD(P)-binding Rossmann-fold superfamily protein	Na
BnaC03g06090D	31.4808	-1.50925	0.494381	-3.05282	0.00226702	0.0294653	54	4.267	48	3.629	15	0.983	11	0.987	Na	Na	168	100	AT5G13880.1	188	97.87	66.3	protein_coding	AT5G13880	Na	Na
BnaA09g23970D	118.529	-1.10628	0.362478	-3.05201	0.00227317	0.029517	182	6.996	157	5.774	64	2.041	73	3.185	GO:0008168	Na	483	98.34	AT1G33170.1	639	74.33	92	protein_coding	AT1G33170	S-adenosyl-L-methionine-dependent methyltransferases superfamily protein	Na
BnaC01g41430D	47.3192	-1.35191	0.443282	-3.04978	0.00229008	0.029683	65	2.319	81	2.765	25	0.74	21	0.85	GO:0005515	Na	486	100	AT4G23060.1	484	100	80.37	protein_coding	IQD22	IQ-domain 22	Na
BnaC05g30870D	8.55495	-1.82333	0.597861	-3.04975	0.00229031	0.029683	21	2.866	13	1.698	1	0.113	0	0	Na	Na	148	91.22	AT4G10190.1	367	36.78	45.19	protein_coding	AT4G10190	F-box and associated interaction domains-containing protein	Na
BnaAnng05260D	96.6986	-1.11721	0.366443	-3.04878	0.0022977	0.0297505	128	5.526	150	6.196	56	2.006	56	2.744	GO:0008152;GO:0008967	Na	252	100	AT5G44730.2	255	99.22	92.09	protein_coding	AT5G44730	Haloacid dehalogenase-like hydrolase (HAD) superfamily protein	Na
BnaC03g07850D	75.9691	-1.17715	0.386116	-3.0487	0.00229832	0.0297514	119	5.084	103	4.21	45	1.595	40	1.94	GO:0003677;GO:0003682	Na	385	100	AT5G16560.1	403	100	81.07	protein_coding	KAN	Homeodomain-like superfamily protein	Encodes a KANADI protein (KAN) that regulates organ polarity in Arabidopsis. KAN is required for abaxial identity in both leaves and carpels, and encodes a nuclear-localized protein in the GARP family of putative transcription factors. Together with KAN2, this gene appears to be involved in the development of the carpel and the outer integument of the ovule.Along with KAN2 and KAN4, KAN1 appears …
BnaA09g31990D	84.9736	-1.12077	0.367746	-3.04769	0.00230609	0.0298334	115	2.217	130	2.397	61	0.976	40	0.875	GO:0000166;GO:0005515;GO:0006952;GO:0007165;GO:0017111;GO:0043531	Na	1054	96.96	AT1G65850.2	1051	97.24	57.24	protein_coding	AT1G65850	Disease resistance protein (TIR-NBS-LRR class) family	Na
BnaC08g29770D	84.9164	-1.17291	0.384875	-3.04751	0.00230748	0.0298345	116	3.301	132	3.594	45	1.062	49	1.583	GO:0005097;GO:0005622;GO:0032313	Na	678	100	AT2G43490.1	745	95.44	73.56	protein_coding	AT2G43490	Ypt/Rab-GAP domain of gyp1p superfamily protein	Na
BnaA10g09690D	26.8633	-1.61948	0.531609	-3.04637	0.00231622	0.0299404	32	1.546	59	2.727	12	0.481	7	0.384	GO:0005515	Na	420	98.1	AT2G21950.1	372	100	36.41	protein_coding	SKIP6	SKP1 interacting partner 6	Encodes an SKP1 interacting partner (SKIP6).
BnaCnng35870D	66.9667	-1.28892	0.423225	-3.04547	0.0023232	0.0300028	108	5.018	95	4.223	51	1.966	21	1.108	Na	K10639	211	100	AT1G53490.1	304	72.7	81.45	protein_coding	HEI10	RING/U-box superfamily protein	Encodes HEI10, a RING finger-containing protein. HEI10 belongs to a group of proteins well conserved among species known as ZMM. Required for class I crossover formation.
BnaA10g27670D	70.5799	-1.18036	0.387763	-3.04402	0.00233437	0.0301249	98	2.848	109	3.031	47	1.133	33	1.089	GO:0005515	Na	621	100	AT5G01660.1	656	100	72.16	protein_coding	AT5G01660	Na	Na
BnaCnng60650D	9.73357	-1.82411	0.599334	-3.04355	0.00233802	0.0301577	20	3.664	18	3.155	2	0.304	0	0	Na	Na	86	100	AT1G70270.1	86	100	82.56	protein_coding	AT1G70270	Na	Na
BnaA03g44500D	120.389	-1.01141	0.33239	-3.04285	0.00234346	0.0302065	174	4.006	162	3.568	94	1.795	60	1.568	GO:0004672;GO:0004674;GO:0004713;GO:0005515;GO:0005524;GO:0006468	Na	844	100	AT4G20270.1	992	85.08	89.45	protein_coding	BAM3	Leucine-rich receptor-like protein kinase family protein	Encodes a CLAVATA1-related receptor kinase-like protein required for both shoot and flower meristem function. It has a broad expression pattern and is involved in vascular strand development in the leaf, control of leaf shape, size and symmetry, male gametophyte development and ovule specification and function.
BnaA07g17960D	94.4636	-1.08516	0.356762	-3.04169	0.00235255	0.0303021	137	3.497	132	3.224	61	1.292	52	1.507	GO:0004672;GO:0004674;GO:0004713;GO:0005524;GO:0006468	Na	773	100	AT3G58640.1	809	100	86.03	protein_coding	AT3G58640	Mitogen activated protein kinase kinase kinase-related	Na
BnaC08g33620D	127.986	-1.1209	0.368583	-3.04111	0.00235706	0.0303315	179	13.499	189	13.636	63	3.942	82	7.019	GO:0005507;GO:0009055	Na	178	94.38	AT2G25060.1	182	92.31	85.12	protein_coding	ENODL14	early nodulin-like protein 14	Na
BnaC06g05650D	36.3812	-1.47869	0.486535	-3.03923	0.00237186	0.0304715	64	2.879	53	2.281	22	0.821	10	0.511	Na	Na	451	100	AT1G52770.1	454	100	78.87	protein_coding	AT1G52770	Phototropic-responsive NPH3 family protein	Na
BnaA06g02420D	29.5014	-1.61183	0.530602	-3.03773	0.00238363	0.0306011	67	11.645	32	5.321	13	1.875	8	1.578	Na	Na	116	100	AT1G51355.1	116	100	67.21	protein_coding	AT1G51355	Na	Na
BnaA06g19930D	16.6822	-1.75011	0.576253	-3.03706	0.00238901	0.0306359	21	0.884	39	1.571	4	0.14	4	0.191	GO:0006855;GO:0015238;GO:0015297;GO:0016020;GO:0055085	K03327	482	99.79	AT1G66760.2	482	99.79	85.86	protein_coding	AT1G66760	MATE efflux family protein	Na
BnaC07g15250D	30.5277	-1.53101	0.504305	-3.03588	0.00239837	0.0307179	52	3.346	48	2.955	17	0.908	8	0.584	GO:0004672;GO:0004713;GO:0005524;GO:0006468	Na	315	100	AT1G20650.1	381	99.21	73.54	protein_coding	ASG5	Protein kinase superfamily protein	Na
BnaC03g72540D	43.0602	-1.38136	0.455589	-3.03203	0.00242917	0.0310832	74	3.4	60	2.637	24	0.915	17	0.886	Na	Na	430	100	AT2G40230.1	433	100	89.17	protein_coding	AT2G40230	HXXXD-type acyl-transferase family protein	Na
BnaC07g11810D	12.8964	-1.81323	0.598299	-3.03065	0.00244027	0.0312006	28	2.109	21	1.513	0	0	3	0.256	Na	Na	195	97.95	AT1G27950.1	193	98.96	82.72	protein_coding	LTPG1	glycosylphosphatidylinositol-anchored lipid protein transfer 1	Encodes LTPG1, a lipid transfer protein with a predicted GPI (glycosylphosphatidylinositol)-anchor domain. Localized in the plasma membrane. Disruption of the LTPG1 gene causes alterations of cuticular lipid composition, but no significant changes on total wax and cutin monomer loads are seen.
BnaA05g33660D	68.7052	-1.20655	0.398254	-3.0296	0.00244881	0.0312653	110	3.728	93	3.016	48	1.35	29	1.116	GO:0004672;GO:0004713;GO:0005524;GO:0006468	Na	599	100	AT3G01840.1	654	100	66.46	protein_coding	LYK2	Protein kinase superfamily protein	Encodes a LysM-containing receptor-like kinase. Induction of chitin-responsive genes by chitin treatment is not blocked in the mutant.
BnaC03g41370D	16.9938	-1.76352	0.582147	-3.02934	0.00245091	0.0312804	19	3.826	43	8.283	6	1.002	2	0.457	GO:0005506;GO:0009055;GO:0020037;GO:0055114	Na	100	91	AT3G20080.1	523	17.4	67.03	protein_coding	CYP705A15	cytochrome P450, family 705, subfamily A, polypeptide 15	member of CYP705A
BnaC03g20850D	14.1098	-1.78047	0.588215	-3.0269	0.00247072	0.0314963	28	6.47	24	5.306	5	0.959	1	0.262	Na	Na	87	-	-	-	-	-	-	-	-	-
BnaA05g25430D	37.7437	-1.45909	0.483212	-3.01956	0.00253141	0.0321104	57	2.915	64	3.131	24	1.018	10	0.58	Na	Na	360	100	AT3G14000.1	374	100	79.63	protein_coding	ATBRXL2	DZC (Disease resistance/zinc finger/chromosome condensation-like region) domain containing protein	Belongs to five-member BRX gene family. Arabidopsis BRX genes share high levels of similarity among each others, with several conserved domains. The most distinct is BRX domain - highly conserved in all BRX genes among distantly related species. This protein-protein interaction domain is required and sufficient for BRX activity.
BnaC02g13980D	60.7436	-1.35344	0.448232	-3.01951	0.00253187	0.0321104	103	4.94	85	3.9	46	1.831	16	0.871	Na	Na	376	100	AT5G53900.2	377	100	89.32	protein_coding	AT5G53900	Serine/threonine-protein kinase WNK (With No Lysine)-related	Na
BnaC06g30940D	16.2741	-1.73585	0.575062	-3.01855	0.00253987	0.032182	35	4.683	23	2.944	4	0.444	4	0.607	GO:0006662;GO:0009055;GO:0015035;GO:0045454	K03671	151	100	AT1G69880.1	148	100	81.46	protein_coding	TH8	thioredoxin H-type 8	Na
BnaA10g13430D	33.4257	-1.46382	0.485201	-3.01694	0.00255342	0.0323236	55	7.821	52	7.075	17	2.006	12	1.937	GO:0003700;GO:0043565	Na	142	99.3	AT4G34590.1	159	88.68	79.43	protein_coding	GBF6	G-box binding factor 6	Encodes a basic domain leucine zipper (bZip) transcription factor bZIP11. Translation is repressed by sucrose. Directly regulates gene expression of ASN1 and ProDH2, which are enzyme-coding genes involved in amino acid metabolism.
BnaA05g06250D	18.5788	-1.68853	0.559885	-3.01586	0.0025625	0.0323985	28	2.751	37	3.478	7	0.571	4	0.446	Na	K13412	206	12.14	AT2G38910.1	583	4.29	84	protein_coding	CPK20	calcium-dependent protein kinase 20	member of Calcium Dependent Protein Kinase
BnaC04g05030D	142.773	-1.04189	0.345471	-3.01585	0.00256258	0.0323985	232	31.039	169	21.632	89	9.879	85	12.908	GO:0005737;GO:0006457	K04078	107	94.39	AT2G44650.1	139	72.66	87.13	protein_coding	CHL-CPN10	chloroplast chaperonin 10	Encodes a chloroplast-localized chaperonin 10 whose mRNA is expressed in leaves and stems but not roots.
BnaA07g18690D	7.86015	-1.77994	0.590311	-3.01525	0.00256766	0.0324359	22	1.834	10	0.797	0	0	0	0	GO:0003677;GO:0003700	Na	243	100	AT3G60490.1	256	96.09	73.17	protein_coding	AT3G60490	Integrase-type DNA-binding superfamily protein	encodes a member of the DREB subfamily A-4 of ERF/AP2 transcription factor family. The protein contains one AP2 domain. There are 17 members in this subfamily including TINY.
BnaA09g53430D	22.0635	-1.70723	0.566435	-3.01399	0.0025784	0.0325565	21	1.536	57	3.989	6	0.364	6	0.498	Na	Na	277	65.34	AT4G19390.1	273	66.3	34.81	protein_coding	AT4G19390	Uncharacterised protein family (UPF0114)	Na
BnaC06g34440D	106.883	-1.07019	0.355482	-3.01053	0.00260794	0.0328533	128	9.144	176	12.029	74	4.386	56	4.541	GO:0005509	K13448	159	98.11	AT1G73630.1	163	95.71	85.9	protein_coding	AT1G73630	EF hand calcium-binding protein family	Na
BnaA02g35630D	35.0567	-1.54934	0.514702	-3.01016	0.0026111	0.0328779	74	1.952	41	1.035	11	0.241	15	0.449	GO:0016021	Na	770	100	AT1G68740.1	784	100	88.21	protein_coding	PHO1%3BH1	EXS (ERD1/XPR1/SYG1) family protein	Encodes PHO1;H1, a member of the PHO1 family. Involved in inorganic phosphate (Pi) transport and homeostasis. Complements pho1 mutation.
BnaC04g46510D	139.512	-1.13397	0.376863	-3.00897	0.00262139	0.0329845	222	19.376	182	15.197	123	8.907	47	4.656	GO:0006457;GO:0016272;GO:0051082	K17560	232	46.98	AT1G03760.1	391	27.88	72.48	protein_coding	AT1G03760	Prefoldin chaperone subunit family protein	Na
BnaC03g67400D	14.638	-1.7467	0.581011	-3.00631	0.00264442	0.0332117	26	0.878	27	0.872	5	0.14	2	0.077	GO:0006397;GO:0016787	K18328	424	100	AT4G31770.1	418	100	84.43	protein_coding	DBR1	debranching enzyme 1	Encodes a RNA lariat debranching enzyme required for embryogenesis.
BnaC03g42810D	36.8291	-1.49758	0.498654	-3.00324	0.00267121	0.0334415	58	2.192	61	2.206	11	0.345	18	0.772	GO:0004672;GO:0004674;GO:0004713;GO:0005524;GO:0006468	K08867	537	100	AT3G22420.2	627	100	72.61	protein_coding	WNK2	with no lysine (K) kinase 2	Encodes a member of the WNK family (9 members in all) of protein kinases, the structural design of which is clearly distinct from those of other known protein kinases, such as receptor-like kinases and mitogen-activated protein kinases. Its transcription is under the control of circadian rhythms.
BnaCnng03030D	7.33306	-1.77225	0.590459	-3.00147	0.00268677	0.0335899	14	0.767	16	0.839	0	0	0	0	GO:0008270	Na	370	100	AT5G03180.2	466	84.76	61.77	protein_coding	AT5G03180	RING/U-box superfamily protein	Na
BnaC05g42450D	30.7157	-1.5056	0.501818	-3.0003	0.00269718	0.0336968	42	1.652	58	2.183	14	0.457	11	0.491	GO:0005506;GO:0009055;GO:0020037;GO:0055114	K15399	516	100	AT3G10570.1	513	100	85.66	protein_coding	CYP77A6	cytochrome P450, family 77, subfamily A, polypeptide 6	member of CYP77A
BnaA09g40530D	24.7982	-1.58714	0.529461	-2.99766	0.0027206	0.0339505	48	3.343	35	2.332	11	0.636	7	0.553	Na	Na	227	100	AT2G26340.2	264	88.64	74.36	protein_coding	AT2G26340	Na	Na
BnaA01g05270D	24.7423	-1.63548	0.545903	-2.99592	0.00273615	0.0340976	33	1.353	52	2.04	13	0.442	4	0.186	GO:0003824;GO:0005975	K01179	495	100	AT4G39010.1	497	100	92.15	protein_coding	GH9B18	glycosyl hydrolase 9B18	Na
BnaC03g18600D	250.357	-1.03006	0.34394	-2.99487	0.00274562	0.0341921	296	17.809	409	23.543	231	11.531	95	6.488	Na	K17991	239	100	AT2G33380.1	236	100	86.19	protein_coding	RD20	Caleosin-related family protein	Encodes a calcium binding protein whose mRNA is induced upon treatment with NaCl, ABA and in response to dessication. mRNA expression under drought conditions is apparent particularly in leaves and flowers. Isoform of caleosin with a role as a peroxygenase involved in oxylipin metabolism during biotic and abiotic stress.
BnaC03g77660D	114.793	-1.08583	0.362615	-2.99444	0.00274952	0.0342062	163	4.724	164	4.547	62	1.491	72	2.369	GO:0003824;GO:0005975	Na	533	100	AT4G29360.1	534	100	88.45	protein_coding	AT4G29360	O-Glycosyl hydrolases family 17 protein	Na
BnaA06g13830D	114.16	-1.79109	0.598544	-2.99241	0.00276786	0.0343717	65	3.183	382	17.895	7	0.284	14	0.778	GO:0015996;GO:0047746	K08099	324	100	AT1G19670.1	324	100	83.64	protein_coding	CLH1	chlorophyllase 1	Chlorophyllase is the first enzyme involved in chlorophyll degradation. It catalyzes the hydrolysis of the ester bond to yield chlorophyllide and phytol. AtCLH1 lacks a typical signal sequence for the chloroplast. Its expression is induced rapidly by methyljasmonate, a known promoter of senescence and chlorophyll degradation.
BnaC09g09120D	10.8263	-1.78727	0.597333	-2.99209	0.00277075	0.0343717	18	0.878	23	1.073	1	0.04	2	0.111	GO:0004672;GO:0004674;GO:0004713;GO:0005524;GO:0006468	K04730	416	96.88	AT2G16750.1	617	65.32	83.37	protein_coding	AT2G16750	Protein kinase protein with adenine nucleotide alpha hydrolases-like domain	Na
BnaC05g24230D	116.229	-1.1339	0.379011	-2.99174	0.00277391	0.0344028	156	4.011	180	4.427	56	1.195	74	2.159	GO:0016020;GO:0016491;GO:0055114	Na	725	97.93	AT5G50160.1	728	97.53	79.58	protein_coding	FRO8	ferric reduction oxidase 8	Encodes a ferric chelate reductase that is expressed in shoots and flowers.
BnaAnng35740D	20.2806	-1.65345	0.553341	-2.98812	0.00280697	0.0346552	39	1.885	31	1.434	9	0.361	4	0.219	GO:0005618;GO:0005975;GO:0006073;GO:0016762;GO:0048046	K08235	333	100	AT2G01850.1	333	100	87.39	protein_coding	EXGT-A3	endoxyloglucan transferase A3	EXGT-A3 has homology to xyloglucan endotransglucosylases/hydrolases (XTHs). Mutants in this gene show a lesion mimic phenotype associated with leaf maturation and a reduction in the number of tertiary veins. Individual tracheary elements in the mutants are shorter, but phloem transport activity is not severely affected. EXGT-A3 plays a role in xyloglucan degradation in the differentiating trachea…
BnaC01g04770D	57.9582	-1.29999	0.435456	-2.98536	0.00283245	0.0349141	86	3.705	90	3.71	25	0.894	32	1.565	GO:0004650;GO:0005975	Na	471	100	AT4G33440.1	475	99.37	88.77	protein_coding	AT4G33440	Pectin lyase-like superfamily protein	Na
BnaA02g03700D	9.49166	-1.78853	0.599293	-2.9844	0.00284133	0.0350136	20	1.051	17	0.855	2	0.087	0	0	GO:0003677;GO:0003682	K09422	307	100	AT5G17800.1	323	99.69	74.22	protein_coding	MYB56	myb domain protein 56	Member of the R2R3 factor gene family.
BnaC02g02520D	15.5791	-1.75317	0.587805	-2.98258	0.00285832	0.0351862	36	1.013	21	0.565	6	0.14	1	0.032	GO:0005515;GO:0005634;GO:0008270;GO:0016571;GO:0018024;GO:0034968;GO:0042393	K11420	722	93.49	AT5G04940.1	670	100	73.63	protein_coding	SUVH1	SU(VAR)3-9 homolog 1	Encodes a SU(VAR)3-9 homolog, a SET domain protein. Known SET domain proteins are involved in epigenetic control of gene expression and act as histone methyltransferases. There are 10 SUVH genes in Arabidopsis and members of this subfamily of the SET proteins have an additional conserved SRA domain.
BnaCnng04580D	111.859	-1.22286	0.410229	-2.98092	0.00287384	0.0353439	157	9.418	175	10.044	43	2.14	72	4.903	GO:0003677;GO:0003700	K09287	338	100	AT1G25560.1	361	100	74.8	protein_coding	TEM1	AP2/B3 transcription factor family protein	Encodes a member of the RAV transcription factor family that contains AP2 and B3 binding domains. Involved in the regulation of flowering under long days. Loss of function results in early flowering. Overexpression causes late flowering and repression of expression of FT. Novel transcriptional regulator involved in ethylene signaling. Promoter bound by EIN3. EDF1 in turn, binds to promoter elemen…
BnaCnng07140D	69.54	-1.29426	0.4342	-2.98079	0.0028751	0.0353439	72	3.426	140	6.374	40	1.579	31	1.674	GO:0004601;GO:0006979;GO:0020037;GO:0055114	K00430	365	90.14	AT3G21770.1	329	100	87.54	protein_coding	AT3G21770	Peroxidase superfamily protein	Na
BnaC08g39250D	12.3654	-1.7709	0.594436	-2.97912	0.00289076	0.0354722	24	0.73	22	0.64	1	0.025	3	0.104	Na	Na	592	100	AT1G14840.1	604	100	88.78	protein_coding	MAP70-4	microtubule-associated proteins 70-4	Encodes a microtubule associated protein (MAP70-4). Expressed in all tissues.
BnaC02g36310D	61.1234	-1.35571	0.455277	-2.97776	0.00290361	0.0356097	85	2.946	104	3.449	21	0.604	35	1.377	GO:0046983	Na	439	100	AT3G26744.1	494	94.94	76.33	protein_coding	ICE1	basic helix-loop-helix (bHLH) DNA-binding superfamily protein	Encodes a MYC-like bHLH transcriptional activator that binds specifically to the MYC recognition sequences in the CBF3 promoter. Mutants are defective in cold-regulated gene expression. Cold stress triggers protein degradation of nuclear GFPICE1 protein, and the RING finger protein HOS1 is required. Sumoylation of ICE1 controls CBF3/DREB1A expression and freezing tolerance.
BnaC04g11950D	41.7355	-1.45679	0.489245	-2.97763	0.00290482	0.0356127	84	13.776	49	7.688	16	2.177	19	3.537	Na	K12160	102	100	AT2G32765.1	108	96.3	64.42	protein_coding	SUMO5	small ubiquitinrelated modifier 5	Encodes a small ubiquitin-like modifier (SUMO) protein that becomes covalently attached to various intracellular protein targets through an isopeptide bond. SUMOylation typically has a post-translational effect on the behavior of the target protein.
BnaA06g15920D	7.3547	-1.75447	0.589741	-2.97499	0.00292998	0.0358807	18	1.359	12	0.867	0	0	0	0	Na	Na	141	36.17	AT3G29060.1	800	6.38	58.82	protein_coding	AT3G29060	EXS (ERD1/XPR1/SYG1) family protein	Na
BnaC01g09870D	16.3169	-1.71136	0.57524	-2.97504	0.00292951	0.0358807	28	1.28	30	1.312	3	0.114	5	0.259	Na	Na	444	96.85	AT4G28560.1	450	95.56	77.21	protein_coding	RIC7	ROP-interactive CRIB motif-containing protein 7	encodes a member of a novel protein family that contains contain a CRIB (for Cdc42/Rac-interactive binding) motif required for their specific interaction with GTP-bound Rop1 (plant-specific Rho GTPase). Most similar to RIC6 and RIC8 (subfamily group II). Gene is expressed in all tissues examined.
BnaA01g04150D	241.469	-1.36737	0.459713	-2.9744	0.00293558	0.035917	281	19.934	471	31.967	54	3.178	156	12.561	GO:0003677;GO:0003700	K09286	198	100	AT4G32800.1	221	98.64	67.43	protein_coding	AT4G32800	Integrase-type DNA-binding superfamily protein	encodes a member of the DREB subfamily A-4 of ERF/AP2 transcription factor family. The protein contains one AP2 domain. There are 17 members in this subfamily including TINY.
BnaA05g07450D	71.5971	-1.21859	0.409684	-2.97446	0.00293506	0.035917	118	4.542	94	3.462	36	1.15	40	1.748	GO:0008152	Na	484	100	AT2G36970.1	490	98.78	86.57	protein_coding	AT2G36970	UDP-Glycosyltransferase superfamily protein	Na
BnaC09g47740D	177.935	-1.09104	0.366988	-2.97296	0.00294941	0.0360457	250	19.041	258	18.8	82	5.182	121	10.461	GO:0003723;GO:0005730	K11129	156	100	AT5G08180.1	156	100	91.03	protein_coding	AT5G08180	Ribosomal protein L7Ae/L30e/S12e/Gadd45 family protein	Na
BnaC05g30690D	90.9295	-1.08947	0.366673	-2.97124	0.00296596	0.0362074	116	4.841	144	5.749	58	2.008	50	2.368	Na	Na	380	100	AT3G21600.1	374	100	85.3	protein_coding	AT3G21600	Senescence/dehydration-associated protein-related	Na
BnaA09g46530D	113.016	-1.01009	0.340372	-2.96761	0.00300121	0.0365007	155	2.2	161	2.186	91	1.071	54	0.87	GO:0004672;GO:0004674;GO:0004713;GO:0005524;GO:0006468;GO:0048544	Na	1432	44.34	AT1G11330.2	842	75.42	77.32	protein_coding	AT1G11330	S-locus lectin protein kinase family protein	Na
BnaA06g29740D	103.814	-1.04807	0.353202	-2.96733	0.003004	0.036508	138	5.356	155	5.755	65	2.093	61	2.687	GO:0006479;GO:0008168	K05931	523	100	AT5G49020.1	528	100	88.35	protein_coding	PRMT4A	protein arginine methyltransferase 4A	Encodes a type I protein arginine methyltransferase. PRMT4a can catalyze the asymmetric dimethylation of arginines 2,17, and 26 on histone 3 and can also methylate myelin basic protein in vitro. Double mutants lacking PRMT4a and 4b have reduced levels of histone 3 methylated at R17. These double mutants flower late due to defects in the autonomous pathway and they have elevated levels of FLC tran…
BnaC04g10710D	31.0723	-1.47288	0.496406	-2.9671	0.00300628	0.0365118	53	3.279	47	2.782	14	0.719	12	0.843	Na	Na	272	99.63	AT2G34530.1	282	96.1	75.65	protein_coding	AT2G34530	Na	Na
BnaC08g28030D	105.714	-1.06891	0.360402	-2.96587	0.0030183	0.0366327	145	8.409	156	8.655	88	4.234	44	2.896	GO:0008270	Na	247	91.5	AT2G45530.1	240	94.17	81.42	protein_coding	AT2G45530	RING/U-box superfamily protein	Na
BnaC07g29050D	92.4709	-1.15871	0.390861	-2.96452	0.0030316	0.0367364	109	8.439	161	11.925	50	3.212	53	4.658	GO:0003677;GO:0003700	K09286	225	100	AT5G25810.1	218	100	75.11	protein_coding	tny	Integrase-type DNA-binding superfamily protein	encodes a member of the DREB subfamily A-4 of ERF/AP2 transcription factor family (TINY). The protein contains one AP2 domain. There are 17 members in this subfamily including TINY. Ectopic or overexpression of this gene in a Ds tagged line has reduced cell expansion. The expression of this gene is induced by ethylene and light and appears to stimulate cytokinin biosynthesis.
BnaC08g48680D	26.4777	-1.5754	0.531401	-2.96461	0.00303067	0.0367364	40	1.627	49	1.907	15	0.506	5	0.231	GO:0005515	Na	499	100	AT5G67385.1	604	100	59.34	protein_coding	AT5G67385	Phototropic-responsive NPH3 family protein	Na
BnaC01g03170D	34.5571	-1.43078	0.48267	-2.9643	0.00303372	0.036738	50	3.356	60	3.853	19	1.058	12	0.914	Na	Na	302	100	AT4G35390.1	299	100	86.51	protein_coding	AGF1	AT-hook protein of GA feedback 1	Na
BnaA05g23290D	83.1281	-1.10322	0.372257	-2.96359	0.00304071	0.0367899	112	4.623	127	5.015	62	2.123	38	1.78	GO:0008152	Na	464	100	AT3G16520.3	462	100	79.53	protein_coding	UGT88A1	UDP-glucosyl transferase 88A1	Na
BnaA01g03590D	265.992	-1.06168	0.358487	-2.96157	0.00306076	0.036975	387	13.679	366	12.377	121	3.548	187	7.503	GO:0005515	K03363	373	100	AT4G33270.1	457	100	76.64	protein_coding	CDC20.1	Transducin family protein / WD-40 repeat family protein	Encodes a CDC20 protein that interacts with APC subunits, components of the mitochondrial checkpoint complex and mitotic cyclin substrates and is indispensable for normal plant development and fertility.
BnaC09g25680D	37.993	-1.39078	0.469657	-2.96126	0.00306379	0.0370033	63	4.816	56	4.096	19	1.205	16	1.388	GO:0016491	Na	162	100	AT1G65980.1	162	100	80.86	protein_coding	TPX1	thioredoxin-dependent peroxidase 1	thioredoxin-dependent peroxidase
BnaC03g02770D	205.47	-1.73628	0.586561	-2.96009	0.00307544	0.0370947	68	4.032	769	43.62	8	0.394	3	0.202	GO:0005515	Na	342	90.35	AT5G06860.1	330	93.64	69.26	protein_coding	PGIP1	polygalacturonase inhibiting protein 1	Encodes a polygalacturonase inhibiting protein involved in defense response. PGIPs inhibit the function of cell wall pectin degrading enzymes such as those produced by fungal pathogens. PGIP1 is induced by fungal infection.
BnaA09g24560D	34.6082	-1.61988	0.547924	-2.95639	0.00311264	0.0374521	42	1.532	76	2.652	5	0.151	16	0.662	GO:0004366;GO:0006650;GO:0008152	K00630	443	97.07	AT1G32200.1	459	93.68	83.72	protein_coding	ATS1	phospholipid/glycerol acyltransferase family protein	Encodes a chloroplast glycerol-3-phosphate acyltransferase.Involved in the biosynthesis of chloroplast phosphatidylglycerol.
BnaA06g01980D	8.82349	-1.7634	0.597451	-2.95153	0.00316201	0.0378636	11	0.439	24	0.916	0	0	1	0.045	Na	Na	433	100	AT1G52030.2	642	76.01	45.7	protein_coding	MBP2	myrosinase-binding protein 2	Similar to myrosinase binding proteins which may be involved in metabolizing glucosinolates and forming defense compounds to protect against herbivory. Also similar to lectins and other agglutinating factors. Expressed only in flowers.
BnaA10g20270D	312.916	-1.0112	0.342627	-2.95132	0.00316414	0.0378709	408	4.082	466	4.46	154	1.278	222	2.521	GO:0006075;GO:0016020	K11000	1956	100	AT5G13000.1	1955	100	96.01	protein_coding	GSL12	glucan synthase-like 12	encodes a gene similar to callose synthase
BnaC09g12830D	127.717	-1.40109	0.474819	-2.95078	0.00316969	0.0379207	93	7.397	311	23.667	47	3.102	65	5.869	GO:0003677;GO:0003700	Na	248	72.58	AT1G12630.1	192	93.75	65	protein_coding	AT1G12630	Integrase-type DNA-binding superfamily protein	encodes a member of the DREB subfamily A-4 of ERF/AP2 transcription factor family. The protein contains one AP2 domain. There are 17 members in this subfamily including TINY.
BnaA01g11660D	67.7977	-1.15671	0.392333	-2.94829	0.00319542	0.0381614	96	6.85	102	6.963	47	2.782	31	2.511	GO:0033743;GO:0055114	K07305	212	100	AT4G21860.1	202	100	75.59	protein_coding	MSRB2	methionine sulfoxide reductase B 2	Na
BnaAnng02030D	183.013	-1.04629	0.355077	-2.94666	0.00321229	0.0383376	242	14.779	276	16.126	170	8.614	66	4.575	GO:0016787	K01061	312	97.44	AT1G35420.2	315	96.51	79.28	protein_coding	AT1G35420	alpha/beta-Hydrolases superfamily protein	Na
BnaA04g02940D	175.383	-1.06839	0.362629	-2.94623	0.00321671	0.0383736	195	10.518	304	15.689	94	4.207	112	6.857	GO:0009058;GO:0016844	Na	376	99.47	AT3G57010.1	376	99.47	81.55	protein_coding	AT3G57010	Calcium-dependent phosphotriesterase superfamily protein	Na
BnaA07g10670D	50.5458	-1.44457	0.490369	-2.94587	0.00322046	0.0383948	85	7.242	77	6.277	38	2.686	9	0.87	Na	Na	158	100	AT1G22160.1	147	100	75.62	protein_coding	AT1G22160	Protein of unknown function (DUF581)	Na
BnaC07g27090D	81.9832	-1.10934	0.377201	-2.94099	0.00327164	0.0389	105	2.38	131	2.841	52	0.978	44	1.132	GO:0005985;GO:0009058;GO:0016157	K00695	807	100	AT5G49190.1	807	100	93.93	protein_coding	SUS2	sucrose synthase 2	Encodes a sucrose synthase (SUS2). The activity of the enzyme could not be assayed as proved to be insoluble (PMID 17257168). However, analyses of an sus2 mutant revealed a deficiency in sucrose synthase activity 12 and 15 days after flowering. There are some reports that SUS2 transcript levels are increased in leaves specifically by O(2) deficiency whereas other reports indicate that SUS2 is exp…
BnaC05g11240D	35.1985	-1.4032	0.477398	-2.93926	0.00328999	0.0390509	54	2.429	57	2.454	18	0.672	14	0.715	GO:0004185;GO:0006508	K09645	451	83.37	AT1G15000.1	444	84.68	86.7	protein_coding	scpl50	serine carboxypeptidase-like 50	Na
BnaA10g17450D	116.401	-1.04109	0.354399	-2.93761	0.00330756	0.0392035	154	10.64	175	11.568	99	5.675	49	3.843	Na	Na	211	100	AT5G17210.1	209	100	73.93	protein_coding	AT5G17210	Protein of unknown function (DUF1218)	Na
BnaA09g03940D	82.8606	-1.15404	0.392959	-2.93678	0.00331636	0.0392442	129	3.467	112	2.88	43	0.959	49	1.495	Na	K10268	617	100	AT5G27920.1	642	100	80.84	protein_coding	AT5G27920	F-box family protein	Na
BnaAnng26720D	111.448	-1.05645	0.359728	-2.93682	0.003316	0.0392442	166	8.829	149	7.582	64	2.824	69	4.166	Na	Na	321	100	AT1G69690.1	325	100	81.31	protein_coding	TCP15	TCP family transcription factor	AtTCP15 is involved in the regulation of endoreduplication.
BnaC01g31430D	49.4397	-1.39543	0.475148	-2.93684	0.00331573	0.0392442	79	1.483	77	1.383	37	0.576	11	0.234	GO:0000166;GO:0005515;GO:0006952;GO:0017111;GO:0043531	Na	1082	100	AT5G51630.1	1229	88.12	47.55	protein_coding	AT5G51630	Disease resistance protein (TIR-NBS-LRR class) family	Na
BnaA04g00610D	88.8799	-1.20144	0.409164	-2.93634	0.00332111	0.0392919	148	11.576	114	8.531	40	2.596	54	4.794	GO:0016020	Na	259	90.73	AT1G68650.1	228	100	60.85	protein_coding	AT1G68650	Uncharacterized protein family (UPF0016)	Na
BnaC06g34320D	30.497	-1.45835	0.496993	-2.93435	0.00334245	0.0394929	51	1.105	47	0.974	15	0.27	11	0.271	GO:0003677;GO:0003700;GO:0005634;GO:0043565	K09338	715	98.32	AT1G73360.1	722	97.37	83.07	protein_coding	HDG11	homeodomain GLABROUS 11	Encodes a homeobox-leucine zipper family protein belonging to the HD-ZIP IV family. It is involved in trichome branching.
BnaC08g30530D	71.9578	-1.27743	0.435891	-2.93062	0.00338288	0.0398495	136	3.89	81	2.217	33	0.783	39	1.266	Na	Na	710	100	AT3G60320.1	796	100	70.84	protein_coding	AT3G60320	Protein of unknown function (DUF630 and DUF632)	Na
BnaA02g12310D	18.5145	-1.63954	0.560037	-2.92755	0.00341645	0.0401927	31	0.923	33	0.94	5	0.124	6	0.203	GO:0003677	Na	595	100	AT1G65910.1	631	94.77	72.58	protein_coding	NAC028	NAC domain containing protein 28	Na
BnaA08g31250D	96.4047	-1.12125	0.383129	-2.92657	0.00342719	0.040293	134	2.73	144	2.806	49	0.828	60	1.387	GO:0003677;GO:0005634;GO:0009725;GO:0046983	K14486	846	100	AT1G19850.1	902	100	84.18	protein_coding	MP	Transcriptional factor B3 family protein / auxin-responsive factor AUX/IAA-related	Encodes a transcription factor (IAA24) mediating embryo axis formation and vascular development. Similar to AUXIN RESPONSIVE FACTOR 1 (ARF1) shown to bind to auxin responsive elements (AREs), and to the maize transcriptional activator VIVIPAROUS 1( VP1). In situ hybridization shows expression in provascular tissue of embryos, the emerging shoot primordia, then is restricted to provascular tissue,…
BnaC06g09450D	17.7825	-1.7337	0.59262	-2.92548	0.00343925	0.0403889	11	2.458	55	11.759	4	0.742	3	0.761	Na	Na	90	90	AT5G35950.1	444	18.24	74.07	protein_coding	AT5G35950	Mannose-binding lectin superfamily protein	Na
BnaA01g18580D	34.5145	-1.40798	0.481311	-2.9253	0.00344119	0.0403909	57	1.381	52	1.205	17	0.342	14	0.385	GO:0016020	Na	756	100	AT4G15430.1	761	100	89.52	protein_coding	AT4G15430	ERD (early-responsive to dehydration stress) family protein	Na
BnaC03g18700D	117.131	-1.14106	0.390188	-2.92438	0.00345144	0.0404994	154	5.803	186	6.706	53	1.657	76	3.251	Na	Na	488	100	AT2G33570.1	496	100	83.13	protein_coding	GALS1	Domain of unknown function (DUF23)	Na
BnaA01g30240D	69.2581	-1.17572	0.402137	-2.92369	0.00345911	0.0405719	103	6.678	100	6.203	37	1.99	39	2.87	GO:0005515	Na	250	100	AT3G12890.1	251	100	83.4	protein_coding	ASML2	activator of spomin::LUC2	Encodes a protein belonging to a class of CCT (CONSTANS, CONSTANS-like, TOC1) domain proteins. The protein contains a 43 amino acid-long sequence with high homology to the CCT domain but does not have any B-box or GATA-type zinc finger domains. Functions as a transcriptional activator and regulates the expression of at least a subset of sugar-inducible genes.
BnaA01g31080D	16.0157	-1.70844	0.584723	-2.9218	0.00348014	0.0407746	32	1.835	26	1.426	7	0.333	1	0.065	GO:0003677;GO:0003682	Na	255	100	AT3G11280.1	263	99.24	83.52	protein_coding	AT3G11280	Duplicated homeodomain-like superfamily protein	Putative transcription factors interacting with the gene product of VHA-B1 (vacuolar ATPase subunit B1; as shown through yeast two-hybrid assay).
BnaCnng31190D	18.806	-1.62896	0.55751	-2.92185	0.00347955	0.0407746	30	7.35	35	8.204	8	1.626	4	1.112	Na	Na	82	98.78	AT1G49310.1	82	98.78	80.25	protein_coding	AT1G49310	Na	Na
BnaC03g54220D	43.2675	-1.39995	0.479185	-2.92153	0.00348315	0.0407924	48	1.798	89	3.189	25	0.777	15	0.638	GO:0006855;GO:0015238;GO:0015297;GO:0016020;GO:0055085	K03327	473	99.79	AT1G66760.2	482	97.93	86.23	protein_coding	AT1G66760	MATE efflux family protein	Na
BnaA06g33440D	62.7696	-1.371	0.469373	-2.92092	0.00348999	0.0408461	121	8.36	74	4.892	21	1.204	35	2.745	GO:0004190;GO:0006508	Na	227	100	AT3G25700.1	452	50.22	86.34	protein_coding	AT3G25700	Eukaryotic aspartyl protease family protein	Na
BnaA03g58210D	109.231	-1.17054	0.401041	-2.91876	0.0035143	0.0409984	197	20.865	122	12.363	54	4.745	65	7.814	Na	Na	191	97.38	AT4G18610.1	191	97.38	89.25	protein_coding	LSH9	Protein of unknown function (DUF640)	Na
BnaA09g01000D	71.5504	-1.2475	0.427725	-2.91659	0.00353883	0.0412051	125	3.76	89	2.562	32	0.799	41	1.4	GO:0008271;GO:0008272;GO:0015116;GO:0016020;GO:0016021;GO:0055085	K17471	675	99.7	AT4G02700.1	646	100	79.79	protein_coding	SULTR3%3B2	sulfate transporter 3;2	Na
BnaC09g49020D	82.8809	-1.23621	0.423854	-2.9166	0.00353872	0.0412051	108	2.319	141	2.897	69	1.229	24	0.585	GO:0000166;GO:0005524;GO:0016020;GO:0016887;GO:0017111	Na	755	100	AT5G06530.2	751	100	92.85	protein_coding	ABCG22	ABC-2 type transporter family protein	Encodes ABCG22, an ABC transporter gene. Mutation results in increased water transpiration and drought susceptibility.
BnaA05g17370D	35.5639	-1.44094	0.494332	-2.91493	0.00355773	0.0413545	62	9.552	52	7.664	23	2.94	9	1.574	GO:0005515	Na	131	61.83	AT1G47890.1	1019	7.95	62.96	protein_coding	RLP7	receptor like protein 7	Na
BnaC08g26510D	96.9363	-1.10992	0.380854	-2.91429	0.00356496	0.0414032	126	5.327	154	6.229	81	2.841	37	1.776	Na	Na	480	100	AT3G55580.1	488	100	87.5	protein_coding	AT3G55580	Regulator of chromosome condensation (RCC1) family protein	Na
BnaA01g23920D	31.1154	-1.48284	0.508943	-2.91356	0.00357331	0.0414736	61	1.65	40	1.035	17	0.381	9	0.276	Na	K12819	544	99.08	AT1G65660.1	535	100	71.24	protein_coding	SMP1	Pre-mRNA splicing Prp18-interacting factor	Encodes a CCHC zinc finger protein that may function as a step II splicing factor. In an epigenetic allele of SMP1 (in which SMP1 and SMP2 mRNA is reduced) organs are smaller and contain fewer cells.
BnaC04g02000D	22.6824	-1.5632	0.536677	-2.91274	0.00358272	0.0415739	35	2.429	41	2.723	8	0.461	8	0.63	Na	Na	292	100	AT2G41660.1	297	100	80.2	protein_coding	MIZ1	Protein of unknown function, DUF617	Essential for hydrotropism in roots. Mutant roots are defective in hydrotropism, and have slightly reduced phototropism and modified wavy growth response. Has normal gravitropism and root elongation.
BnaC06g00270D	10.8105	-1.7406	0.598915	-2.90625	0.00365784	0.0422475	30	1.81	11	0.635	2	0.1	1	0.068	Na	Na	283	72.44	AT1G50910.1	500	41	59.51	protein_coding	AT1G50910	Na	Na
BnaA07g39210D	33.5592	-1.60424	0.552376	-2.90424	0.00368142	0.0424478	27	1.669	88	5.204	8	0.41	13	0.912	GO:0005506;GO:0016491;GO:0055114	K04125	328	98.78	AT1G78440.1	329	98.48	77.47	protein_coding	ATGA2OX1	Arabidopsis thaliana gibberellin 2-oxidase 1	Encodes a gibberellin 2-oxidase that acts on C19 gibberellins.
BnaA07g27210D	133.2	-1.00342	0.345595	-2.90344	0.00369084	0.0425294	189	10.473	182	9.648	78	3.586	86	5.409	GO:0003677;GO:0003700	Na	304	100	AT1G68550.1	324	100	51.01	protein_coding	CRF10	Integrase-type DNA-binding superfamily protein	encodes a member of the ERF (ethylene response factor) subfamily B-6 of ERF/AP2 transcription factor family. The protein contains one AP2 domain. There are 12 members in this subfamily including RAP2.11.
BnaA06g03210D	254.873	-1.28808	0.44384	-2.90213	0.0037064	0.0426636	461	50.583	312	32.753	66	6.009	172	21.422	Na	Na	81	97.53	AT1G49310.1	82	96.34	81.01	protein_coding	AT1G49310	Na	Na
BnaA03g09810D	37.8442	-1.44574	0.498762	-2.89865	0.00374773	0.0430664	41	1.547	81	2.924	21	0.657	12	0.514	Na	Na	538	100	AT5G58320.2	558	100	71.2	protein_coding	NET4A	Kinase interacting (KIP1-like) family protein	Encodes a member of the NET superfamily of proteins that potentially couples different membranes to the actin cytoskeleton in plant cells. It colocalizes with filamentous actin and is localized to the tonoplast membrane. It is expressed in the epidermis of the root meristem and the early expansion zone.
BnaA01g17940D	191.999	-1.05194	0.363283	-2.89566	0.00378362	0.0434126	331	6.942	212	4.254	169	2.941	75	1.785	GO:0000272;GO:0003824;GO:0005975;GO:0016161	K01177	549	100	AT4G17090.1	548	100	92.93	protein_coding	CT-BMY	chloroplast beta-amylase	Encodes a beta-amylase targeted to the chloroplast. Transgenic BMY8 RNAi lines fail to accumulate maltose during cold shock suggesting that maltose accumulation coincides with BMY8 expression. Apart from maltose, the sugar content of the RNAi lines were similar to wildtype (glucose and sucrose unaffected).
BnaA05g07170D	27.4648	-1.50324	0.519229	-2.89513	0.00379002	0.0434575	53	8.834	37	5.901	14	1.936	8	1.514	Na	Na	121	81.82	AT2G37300.2	248	39.92	77.78	protein_coding	ABCI16	Na	Na
BnaC07g49670D	20.5372	-1.73398	0.59911	-2.89426	0.00380055	0.0435264	4	0.31	76	5.644	4	0.258	1	0.088	GO:0005975;GO:0006098;GO:0017057	K01057	261	98.85	AT5G24410.1	261	98.85	76.36	protein_coding	PGL4	6-phosphogluconolactonase 4	Na
BnaA06g05020D	344.449	-1.05107	0.363545	-2.89118	0.003838	0.0438869	452	20.069	525	22.302	340	12.525	108	5.443	GO:0004672;GO:0004674;GO:0004713;GO:0005524;GO:0006468	Na	287	100	AT1G08650.1	284	100	90.94	protein_coding	PPCK1	phosphoenolpyruvate carboxylase kinase 1	Encodes a phosphoenolpyruvate carboxylase kinase that is expressed at highest levels in leaves. Expression is induced by light.
BnaA06g31140D	51.6345	-1.29255	0.447312	-2.88959	0.00385743	0.0440297	61	2.494	97	3.795	33	1.12	20	0.928	Na	K15015	405	100	AT3G28960.1	405	100	89.88	protein_coding	AT3G28960	Transmembrane amino acid transporter family protein	Na
BnaC04g04350D	31.4378	-1.4499	0.501824	-2.88927	0.00386141	0.0440588	46	2.861	55	3.272	12	0.619	14	0.988	GO:0008152;GO:0016787	Na	326	100	AT2G45600.1	329	99.39	85.93	protein_coding	AT2G45600	alpha/beta-Hydrolases superfamily protein	Na
BnaC07g46340D	24.783	-1.51955	0.526253	-2.8875	0.00388321	0.0442497	35	4.138	47	5.316	11	1.079	8	1.074	Na	Na	171	100	AT4G37240.1	168	100	78.95	protein_coding	AT4G37240	Na	Na
BnaC07g20260D	30.0815	-1.53888	0.533294	-2.88561	0.00390658	0.044423	40	2.104	60	3.019	7	0.305	14	0.836	GO:0005618;GO:0030599;GO:0042545	Na	336	98.81	AT5G47500.1	362	91.71	93.07	protein_coding	PME5	Pectin lyase-like superfamily protein	predicted to encode a pectin methylesterase
BnaA04g23790D	8.84123	-1.72901	0.599334	-2.88489	0.00391555	0.0444972	19	1.281	15	0.967	1	0.056	1	0.077	Na	Na	210	67.14	AT2G41280.1	107	100	49.65	protein_coding	M10	late embryogenesis abundant protein (M10) / LEA protein M10	Encodes a hydrophilic protein similar to Late Embryogenesis Activated (LEA) proteins expressed during embryogenesis, which are thought to be involved in the acquisition of dessication tolerance.
BnaA09g30780D	33.432	-1.42542	0.494144	-2.88463	0.00391873	0.0445147	46	4.271	61	5.419	20	1.541	10	1.054	Na	Na	218	92.66	AT1G22230.1	314	64.33	78.71	protein_coding	AT1G22230	Na	Na
BnaA08g20810D	108.453	-1.03486	0.35884	-2.88391	0.0039277	0.0445795	158	8.917	148	7.991	92	4.308	46	2.947	GO:0046983	Na	286	100	AT1G22490.1	304	100	79.28	protein_coding	AT1G22490	basic helix-loop-helix (bHLH) DNA-binding superfamily protein	Na
[truncated: 29 more rows]

## Sheet: df59-down
Table S6 The differentially expressed genes between NY18 and DF59.
[truncated: 2,730 more rows]
