# Supplementary material for: Fine-mapping and transcriptome analysis of a candidate gene controlling plant height in Brassica napus L
Source: Biotechnol Biofuels. 2020 Mar 10;13:42. doi: 10.1186/s13068-020-01687-y (PMC7063735; doi:10.1186/s13068-020-01687-y)
Supplement: Supplementary file 8 — Additional file 8: Table S7. GO terms for the differentially expressed genes between NY18 and df59. [file 13068_2020_1687_MOESM8_ESM.xlsx]

## Sheet: df59 up-regulated GO terms
Table S6 GO terms for the differentially expressed genes between NY18 and df59.
Ontology	Class	number_of_out	genes_of_out
Biological Process	reproduction	56	BnaCnng39690D;BnaA03g53830D;BnaA10g26420D;BnaCnng13280D;BnaA01g30830D;BnaCnng23020D;BnaA05g26870D;BnaC06g26940D;BnaC05g24390D;BnaC03g07850D;BnaA10g23620D;BnaC09g48340D;BnaC05g46680D;BnaA05g32040D;BnaC09g12360D;BnaC03g71930D;BnaA03g14870D;BnaC04g12490D;BnaA03g24540D;BnaC01g01940D;BnaA01g00920D;BnaA07g25310D;BnaA02g22520D;BnaC06g27090D;BnaA09g50400D;BnaC06g06950D;BnaC09g04760D;BnaC08g25470D;BnaA09g…
Biological Process	cell killing	5	BnaC04g49060D;BnaA02g26210D;BnaC02g47680D;BnaC07g21510D;BnaA06g34320D
Biological Process	immune system process	5	BnaA06g36540D;BnaA08g16920D;BnaC03g60160D;BnaAnng23290D;BnaA08g26170D
Biological Process	metabolic process	424	BnaA01g11660D;BnaCnng38460D;BnaC02g41790D;BnaA03g39710D;BnaCnng21190D;BnaA03g39720D;BnaAnng23360D;BnaA03g39700D;BnaAnng06570D;BnaA02g02720D;BnaA03g27800D;BnaC08g11810D;BnaC07g30450D;BnaC05g46680D;BnaC03g24530D;BnaA07g33410D;BnaCnng55170D;BnaC05g45860D;BnaA05g34460D;BnaC06g37960D;BnaC04g04350D;BnaA06g15160D;BnaA05g07450D;BnaCnng51180D;BnaCnng47390D;BnaAnng05260D;BnaC07g50220D;BnaA05g11170D;BnaC03g…
Biological Process	cellular process	430	BnaA01g11660D;BnaCnng38460D;BnaC02g41790D;BnaA03g39710D;BnaCnng21190D;BnaA03g39720D;BnaAnng23360D;BnaA03g39700D;BnaAnng06570D;BnaA02g02720D;BnaA03g27800D;BnaC08g11810D;BnaC08g26510D;BnaCnng48100D;BnaC02g21040D;BnaUnng01310D;BnaA03g43960D;BnaC07g35800D;BnaC05g33590D;BnaC05g33030D;BnaA05g36800D;BnaC03g41100D;BnaA03g35400D;BnaC03g74330D;BnaCnng76580D;BnaA05g16960D;BnaCnng60930D;BnaC07g27090D;BnaC04g…
Biological Process	reproductive process	56	BnaCnng39690D;BnaA03g53830D;BnaA10g26420D;BnaCnng13280D;BnaA01g30830D;BnaCnng23020D;BnaA05g26870D;BnaC06g26940D;BnaC05g24390D;BnaC03g07850D;BnaA10g23620D;BnaC09g48340D;BnaC05g46680D;BnaA05g32040D;BnaC09g12360D;BnaC03g71930D;BnaA03g14870D;BnaC04g12490D;BnaA03g24540D;BnaC01g01940D;BnaA01g00920D;BnaA07g25310D;BnaA02g22520D;BnaC06g27090D;BnaA09g50400D;BnaC06g06950D;BnaC09g04760D;BnaC08g25470D;BnaA09g…
Biological Process	signaling	39	BnaA08g16920D;BnaA01g09520D;BnaA03g03830D;BnaA09g31990D;BnaC01g31430D;BnaC03g60160D;BnaA03g24540D;BnaA09g07580D;BnaC05g46680D;BnaA05g32040D;BnaC08g22690D;BnaCnng19880D;BnaC03g23090D;BnaA01g17830D;BnaC06g06950D;BnaC07g16800D;BnaCnng76580D;BnaA07g12710D;BnaA09g22810D;BnaA05g23300D;BnaA07g30950D;BnaA07g33740D;BnaC04g18710D;BnaC05g36730D;BnaC09g03870D;BnaA06g14040D;BnaC09g35740D;BnaA09g34300D;BnaC06g…
Biological Process	multicellular organismal process	100	BnaCnng39690D;BnaA03g53830D;BnaA02g06170D;BnaC03g07850D;BnaA10g26420D;BnaC06g37850D;BnaA07g33300D;BnaCnng13280D;BnaA01g30830D;BnaCnng23020D;BnaA05g26870D;BnaA02g28220D;BnaA03g12580D;BnaA10g22220D;BnaC03g15450D;BnaA07g12050D;BnaA08g13950D;BnaC07g16800D;BnaA09g34250D;BnaC09g46740D;BnaA09g34300D;BnaC07g16190D;BnaC03g02030D;BnaC05g33590D;BnaA07g12710D;BnaA09g40540D;BnaC06g23830D;BnaA09g25160D;BnaA05g…
Biological Process	developmental process	103	BnaCnng39690D;BnaA03g53830D;BnaA02g06170D;BnaC03g07850D;BnaC03g71930D;BnaA03g14870D;BnaC04g12490D;BnaAnng35740D;BnaC03g27210D;BnaA03g23060D;BnaA09g34880D;BnaC08g26070D;BnaC01g01310D;BnaA01g00300D;BnaA10g26420D;BnaC03g74330D;BnaCnng76580D;BnaC06g37850D;BnaA07g33300D;BnaCnng13280D;BnaA06g14040D;BnaC08g25470D;BnaA09g34520D;BnaA01g30830D;BnaCnng23020D;BnaA05g26870D;BnaA02g28220D;BnaA03g12580D;BnaA10g…
Biological Process	growth	9	BnaC03g74330D;BnaCnng76580D;BnaC06g37850D;BnaA07g33300D;BnaC03g16950D;BnaC06g23830D;BnaC06g26940D;BnaC01g09870D;BnaC05g35500D
Biological Process	locomotion	1	BnaC05g35500D
Biological Process	single-organism process	342	BnaCnng38460D;BnaCnng39690D;BnaA03g53830D;BnaC02g41790D;BnaA03g39710D;BnaCnng21190D;BnaA03g39720D;BnaAnng23360D;BnaA03g39700D;BnaAnng06570D;BnaA02g02720D;BnaA03g27800D;BnaC08g11810D;BnaA02g06170D;BnaC03g07850D;BnaCnng48100D;BnaC02g21040D;BnaA03g43960D;BnaC07g35800D;BnaC05g33590D;BnaA10g26420D;BnaC05g33030D;BnaA05g36800D;BnaC03g41100D;BnaA03g35400D;BnaC03g74330D;BnaCnng76580D;BnaA05g16960D;BnaC07g…
Biological Process	rhythmic process	3	BnaC04g28370D;BnaAnng41430D;BnaC08g23490D
Biological Process	response to stimulus	184	BnaC09g15370D;BnaA04g11430D;BnaC05g46680D;BnaA06g10250D;BnaC07g16800D;BnaCnng76580D;BnaC01g41430D;BnaC08g21940D;BnaA06g25030D;BnaA01g31080D;BnaC05g11920D;BnaA05g32040D;BnaA01g30920D;BnaA07g12710D;BnaC03g74330D;BnaC08g26510D;BnaA01g34070D;BnaC01g40620D;BnaA05g30850D;BnaA02g28220D;BnaC05g45310D;BnaA08g16920D;BnaC03g60160D;BnaA06g36540D;BnaA01g09520D;BnaA03g03830D;BnaA09g31990D;BnaC01g31430D;BnaA01g…
Biological Process	localization	63	BnaA03g17230D;BnaC04g15130D;BnaA07g14320D;BnaC06g37850D;BnaA07g33300D;BnaC06g23830D;BnaA03g57720D;BnaC03g44680D;BnaC09g04760D;BnaC05g25080D;BnaC09g15370D;BnaA06g03880D;BnaC07g23670D;BnaA06g19930D;BnaC03g54220D;BnaCnng45550D;BnaC07g24800D;BnaA07g30950D;BnaCnng05450D;BnaC06g17690D;BnaC02g04230D;BnaA06g15920D;BnaC08g39940D;BnaC08g33810D;BnaC03g20410D;BnaA09g26260D;BnaC05g46390D;BnaA05g31800D;BnaA05g…
Biological Process	multi-organism process	33	BnaA06g36540D;BnaC06g26940D;BnaC09g12360D;BnaA06g13760D;BnaC05g15180D;BnaAnng23290D;BnaA08g26170D;BnaCnng71190D;BnaA08g05660D;BnaCnng71250D;BnaC01g09870D;BnaC05g35500D;BnaC03g27210D;BnaC09g15370D;BnaA06g03880D;BnaA03g23060D;BnaC04g41510D;BnaC05g15260D;BnaA05g25230D;BnaAnng37730D;BnaA09g40540D;BnaA04g17910D;BnaA06g13830D;BnaC04g49060D;BnaA02g26210D;BnaAnng16630D;BnaC02g47680D;BnaC07g21510D;BnaC07g…
Biological Process	biological regulation	188	BnaA05g03760D;BnaA10g26420D;BnaA07g25310D;BnaC06g27090D;BnaAnng33790D;BnaC01g31990D;BnaC02g13260D;BnaA08g14280D;BnaA08g16920D;BnaA01g09520D;BnaA03g03830D;BnaA09g31990D;BnaC01g31430D;BnaC03g60160D;BnaC06g37850D;BnaA07g33300D;BnaC08g48660D;BnaA06g36540D;BnaA04g11430D;BnaA09g40540D;BnaC08g36490D;BnaA07g00800D;BnaA03g24540D;BnaC02g03550D;BnaA03g57720D;BnaC03g44680D;BnaCnng27210D;BnaC05g46680D;BnaA05g…
Biological Process	cellular component organization or biogenesis	62	BnaC03g74330D;BnaCnng76580D;BnaUnng01310D;BnaA03g16770D;BnaC03g20240D;BnaC08g21610D;BnaC03g73080D;BnaC04g08400D;BnaA06g18630D;BnaAnng03530D;BnaA09g01390D;BnaCnng54620D;BnaC09g00910D;BnaAnng35740D;BnaA03g25760D;BnaCnng27210D;BnaA08g13950D;BnaA01g03590D;BnaC07g24800D;BnaA08g18120D;BnaC03g58940D;BnaC08g39250D;BnaC03g20410D;BnaC06g26940D;BnaC01g09870D;BnaC05g35500D;BnaA02g25490D;BnaA10g15450D;BnaC07g…
Molecular Function	transcription factor activity, protein binding	7	BnaC06g03620D;BnaA06g02820D;BnaA06g25030D;BnaA03g46710D;BnaA03g12580D;BnaC03g15450D;BnaA08g13950D
Molecular Function	nucleic acid binding transcription factor activity	68	BnaA03g12580D;BnaC03g15450D;BnaA08g13950D;BnaA03g53850D;BnaC02g41870D;BnaA03g12320D;BnaA10g26420D;BnaC06g22430D;BnaA03g37460D;BnaA06g39810D;BnaA07g13090D;BnaA05g01330D;BnaA03g42900D;BnaA02g17180D;BnaCnng68630D;BnaA07g12050D;BnaCnng39690D;BnaC06g41420D;BnaC07g20040D;BnaC06g10580D;BnaC07g16800D;BnaA03g53830D;BnaC04g50080D;BnaA02g22520D;BnaC07g22490D;BnaA07g21710D;BnaA07g18690D;BnaA09g34250D;BnaC07g…
Molecular Function	catalytic activity	486	BnaC01g16630D;BnaA09g33470D;BnaC08g24300D;BnaA01g14130D;BnaA02g13340D;BnaC06g26450D;BnaA08g28010D;BnaC07g47260D;BnaC07g11160D;BnaA02g21750D;BnaA02g21730D;BnaA05g15840D;BnaC01g11310D;BnaA01g09650D;BnaC01g07220D;BnaC03g35770D;BnaA06g37970D;BnaA07g31230D;BnaA09g00200D;BnaA07g28730D;BnaC03g32940D;BnaA06g18630D;BnaAnng03530D;BnaA08g29520D;BnaA02g02720D;BnaA03g27800D;BnaA06g20540D;BnaA02g18320D;BnaC04g…
Molecular Function	signal transducer activity	4	BnaA09g40540D;BnaA09g07580D;BnaCnng19880D;BnaA05g33660D
Molecular Function	structural molecule activity	13	BnaA07g37340D;BnaA07g31240D;BnaC09g01710D;BnaC03g41500D;BnaA02g29320D;BnaA03g35660D;BnaA07g18920D;BnaA09g50400D;BnaC01g39070D;BnaA10g16930D;BnaC01g18280D;BnaC09g20520D;BnaC08g24870D
Molecular Function	transporter activity	71	BnaC05g46390D;BnaA05g31800D;BnaA04g04340D;BnaC08g22920D;BnaA09g32110D;BnaC08g39000D;BnaC05g25080D;BnaC01g39510D;BnaC09g15370D;BnaC07g23670D;BnaA06g19930D;BnaA03g30330D;BnaC05g11460D;BnaAnng25760D;BnaC03g54220D;BnaCnng45550D;BnaC02g42250D;BnaA09g01000D;BnaC06g37850D;BnaA07g33300D;BnaC02g42260D;BnaC08g42250D;BnaA06g03880D;BnaC06g17690D;BnaA09g25160D;BnaA05g36020D;BnaA09g24990D;BnaC05g30890D;BnaA09g…
Molecular Function	binding	479	BnaA08g23990D;BnaA01g03590D;BnaA09g40540D;BnaC04g03100D;BnaA08g18120D;BnaC03g58940D;BnaA03g09810D;BnaA04g11430D;BnaA05g31750D;BnaC04g49400D;BnaA05g16960D;BnaC06g25000D;BnaC04g50080D;BnaC02g02520D;BnaC01g31990D;BnaC07g45180D;BnaC08g05970D;BnaA06g25030D;BnaC07g10720D;BnaA07g24010D;BnaCnng03030D;BnaA02g17290D;BnaC08g28030D;BnaC03g20410D;BnaC09g03900D;BnaC07g47260D;BnaA09g22810D;BnaC04g15130D;BnaA05g…
Molecular Function	electron carrier activity	7	BnaAnng33020D;BnaCnng23060D;BnaA10g27940D;BnaA02g22370D;BnaA09g55730D;BnaC08g33620D;BnaA02g05170D
Molecular Function	antioxidant activity	14	BnaC06g27340D;BnaA07g25540D;BnaC01g04790D;BnaAnng32690D;BnaCnng07140D;BnaA09g54380D;BnaC02g13690D;BnaCnng48990D;BnaC06g30940D;BnaA06g13760D;BnaC05g15180D;BnaC04g41510D;BnaA04g17910D;BnaA06g14510D
Molecular Function	protein tag	2	BnaC02g13260D;BnaA08g14280D
Molecular Function	nutrient reservoir activity	1	BnaC04g15710D
Molecular Function	molecular transducer activity	3	BnaA09g40540D;BnaCnng19880D;BnaA05g33660D
Molecular Function	molecular function regulator	23	BnaA03g40890D;BnaC01g37010D;BnaA09g37910D;BnaC08g29770D;BnaA06g38040D;BnaC06g34210D;BnaC06g33320D;BnaA09g54410D;BnaC02g20900D;BnaA07g30760D;BnaA02g15910D;BnaUnng02310D;BnaC06g34250D;BnaC06g34290D;BnaA02g15920D;BnaC04g53020D;BnaC04g49060D;BnaC04g49050D;BnaC04g49020D;BnaA10g20530D;BnaA01g03590D;BnaC01g04930D;BnaCnng11300D
Cellular Component	extracellular region	75	BnaAnng08160D;BnaA02g21750D;BnaA03g20310D;BnaA02g21730D;BnaC02g15670D;BnaC05g23620D;BnaC03g29280D;BnaA09g29240D;BnaC04g53020D;BnaA07g32150D;BnaC05g11240D;BnaC03g01340D;BnaA10g15450D;BnaC04g49060D;BnaC04g49050D;BnaC08g49850D;BnaC01g04790D;BnaC09g43060D;BnaA02g26210D;BnaAnng32690D;BnaC04g49020D;BnaC02g47680D;BnaA09g25920D;BnaC01g00110D;BnaC02g47920D;BnaCnng07140D;BnaA09g54380D;BnaC07g21510D;BnaA01g…
Cellular Component	cell	451	BnaA05g18150D;BnaA05g08820D;BnaC05g28570D;BnaA01g04230D;BnaA01g30830D;BnaCnng23020D;BnaA05g26870D;BnaC04g41510D;BnaCnng02280D;BnaAnng22050D;BnaA10g27260D;BnaA05g34460D;BnaA05g12410D;BnaA06g15160D;BnaC08g43260D;BnaA07g04150D;BnaCnng47390D;BnaAnng02030D;BnaA06g07360D;BnaAnng37730D;BnaA05g36080D;BnaA09g50400D;BnaA06g13760D;BnaC04g54380D;BnaA02g12430D;BnaC04g05030D;BnaC03g28400D;BnaCnng38460D;BnaA09g…
Cellular Component	nucleoid	1	BnaA08g23990D
Cellular Component	membrane	361	BnaC04g15130D;BnaA07g14320D;BnaC01g09870D;BnaA10g23280D;BnaA03g17230D;BnaC04g41510D;BnaC01g03590D;BnaC09g01710D;BnaA10g27260D;BnaC09g07470D;BnaUnng01310D;BnaC04g03100D;BnaC01g39510D;BnaA09g25160D;BnaA01g22490D;BnaA09g42180D;BnaA01g30830D;BnaA07g19820D;BnaC06g22810D;BnaA06g24560D;BnaA08g10460D;BnaA04g04500D;BnaA05g16960D;BnaA06g08030D;BnaA06g03880D;BnaCnng27190D;BnaA06g15920D;BnaA03g16770D;BnaA05g…
Cellular Component	cell junction	36	BnaC05g23620D;BnaC04g41510D;BnaA09g03850D;BnaA04g04340D;BnaA03g08560D;BnaC06g00540D;BnaAnng08160D;BnaC06g22810D;BnaC08g22920D;BnaA07g30980D;BnaA06g08030D;BnaA09g07580D;BnaC04g15710D;BnaA06g03880D;BnaA05g25230D;BnaC02g15670D;BnaC09g43060D;BnaA02g26210D;BnaC02g42260D;BnaC04g45500D;BnaC02g47680D;BnaC05g41490D;BnaA09g25920D;BnaA09g32110D;BnaA04g17910D;BnaC07g21510D;BnaC03g16950D;BnaCnng61850D;BnaC08g…
Cellular Component	extracellular matrix	2	BnaCnng33860D;BnaC03g74330D
Cellular Component	membrane-enclosed lumen	6	BnaCnng35870D;BnaA03g46710D;BnaC08g48660D;BnaC09g47740D;BnaCnng27210D;BnaA03g40890D
Cellular Component	macromolecular complex	45	BnaA05g18150D;BnaA05g08820D;BnaC05g28570D;BnaA01g04230D;BnaC08g19330D;BnaC09g01710D;BnaC01g18280D;BnaA01g03590D;BnaC01g39070D;BnaA10g23280D;BnaC03g41500D;BnaA02g29320D;BnaA03g35660D;BnaC09g47740D;BnaA07g18920D;BnaA09g50400D;BnaA10g16930D;BnaC09g20520D;BnaC08g24870D;BnaA05g25230D;BnaA02g12430D;BnaCnng23850D;BnaCnng27210D;BnaC01g11310D;BnaA01g09650D;BnaA10g27670D;BnaC04g15130D;BnaA07g14320D;BnaC06g…
Cellular Component	organelle	320	BnaC09g15370D;BnaC04g41510D;BnaCnng02280D;BnaAnng22050D;BnaA10g27260D;BnaA05g34460D;BnaA05g12410D;BnaA06g15160D;BnaC08g43260D;BnaA07g04150D;BnaCnng47390D;BnaAnng02030D;BnaA06g07360D;BnaAnng37730D;BnaA05g36080D;BnaA09g50400D;BnaA06g13760D;BnaC04g54380D;BnaA02g12430D;BnaC04g05030D;BnaC03g28400D;BnaCnng38460D;BnaA09g24560D;BnaC05g15180D;BnaC06g43510D;BnaC06g43710D;BnaA09g55750D;BnaA02g02020D;BnaC04g…
Cellular Component	extracellular region part	7	BnaAnng08160D;BnaA02g21750D;BnaA03g20310D;BnaA02g21730D;BnaC02g15670D;BnaCnng33860D;BnaC03g74330D
Cellular Component	organelle part	99	BnaC04g41510D;BnaCnng02280D;BnaAnng22050D;BnaA10g27260D;BnaA05g34460D;BnaA05g12410D;BnaA06g15160D;BnaC08g43260D;BnaA07g04150D;BnaCnng47390D;BnaAnng02030D;BnaA06g07360D;BnaAnng37730D;BnaA05g36080D;BnaA09g50400D;BnaA06g13760D;BnaC04g54380D;BnaA02g12430D;BnaC04g05030D;BnaC03g28400D;BnaCnng38460D;BnaA09g24560D;BnaC05g15180D;BnaC06g43510D;BnaC06g43710D;BnaA09g55750D;BnaA02g02020D;BnaC04g52970D;BnaA04g…
Cellular Component	membrane part	300	BnaC01g09870D;BnaA10g23280D;BnaC03g26460D;BnaC08g31030D;BnaA07g09530D;BnaA08g25120D;BnaA02g22370D;BnaC08g33620D;BnaC07g11810D;BnaC04g15130D;BnaA07g14320D;BnaA09g26860D;BnaA05g03030D;BnaA09g55760D;BnaA05g30850D;BnaC05g45310D;BnaC08g32700D;BnaA09g25160D;BnaA05g36020D;BnaA09g24990D;BnaCnng15320D;BnaA10g20270D;BnaA03g17230D;BnaA03g13060D;BnaC07g43250D;BnaA09g23970D;BnaA09g00200D;BnaC08g39140D;BnaA05g…
Cellular Component	cell part	443	BnaA05g18150D;BnaA05g08820D;BnaC05g28570D;BnaA01g04230D;BnaA01g30830D;BnaCnng23020D;BnaA05g26870D;BnaC04g41510D;BnaCnng02280D;BnaAnng22050D;BnaA10g27260D;BnaA05g34460D;BnaA05g12410D;BnaA06g15160D;BnaC08g43260D;BnaA07g04150D;BnaCnng47390D;BnaAnng02030D;BnaA06g07360D;BnaAnng37730D;BnaA05g36080D;BnaA09g50400D;BnaA06g13760D;BnaC04g54380D;BnaA02g12430D;BnaC04g05030D;BnaC03g28400D;BnaCnng38460D;BnaA09g…
Cellular Component	symplast	36	BnaC05g23620D;BnaC04g41510D;BnaA09g03850D;BnaA04g04340D;BnaA03g08560D;BnaC06g00540D;BnaAnng08160D;BnaC06g22810D;BnaC08g22920D;BnaA07g30980D;BnaA06g08030D;BnaA09g07580D;BnaC04g15710D;BnaA06g03880D;BnaA05g25230D;BnaC02g15670D;BnaC09g43060D;BnaA02g26210D;BnaC02g42260D;BnaC04g45500D;BnaC02g47680D;BnaC05g41490D;BnaA09g25920D;BnaA09g32110D;BnaA04g17910D;BnaC07g21510D;BnaC03g16950D;BnaCnng61850D;BnaC08g…

## Sheet: df59 down-regulated GO terms
Table S7 GO terms for the differentially expressed genes between NY18 and df59.
Ontology	Class	number_of_out	genes_of_out
Biological Process	reproduction	45	BnaA09g24110D;BnaC07g27220D;BnaCnng68370D;BnaA03g40550D;BnaA08g00130D;BnaA03g19450D;BnaA02g26580D;BnaC03g23340D;BnaC03g27700D;BnaA07g24100D;BnaA04g17300D;BnaA05g29190D;BnaC03g03740D;BnaCnng33290D;BnaA03g38920D;BnaA03g02640D;BnaC03g45960D;BnaA05g08150D;BnaA01g02620D;BnaCnng15140D;BnaAnng22720D;BnaC08g29520D;BnaC01g03860D;BnaC09g48860D;BnaA03g45650D;BnaC04g10040D;BnaA06g31740D;BnaCnng33310D;BnaC07g…
Biological Process	cell killing	4	BnaA09g24110D;BnaC05g40680D;BnaA03g28780D;BnaC03g33900D
Biological Process	immune system process	43	BnaA09g24110D;BnaC05g41570D;BnaA05g27420D;BnaC09g42460D;BnaA09g48890D;BnaC08g22360D;BnaA05g18100D;BnaC05g40680D;BnaA10g18740D;BnaC08g43170D;BnaA08g26940D;BnaA04g22680D;BnaC07g37250D;BnaCnng24690D;BnaC07g38550D;BnaC09g03150D;BnaC03g22390D;BnaC04g56750D;BnaA03g56550D;BnaA07g01850D;BnaA05g21670D;BnaCnng30450D;BnaA03g34790D;BnaC03g45470D;BnaA09g06900D;BnaA03g28780D;BnaA05g03420D;BnaC04g53030D;BnaA03g…
Biological Process	behavior	1	BnaA09g24110D
Biological Process	metabolic process	780	BnaA09g50180D;BnaA09g24110D;BnaC03g30020D;BnaA06g00780D;BnaA08g31740D;BnaA05g13560D;BnaA03g00400D;BnaC04g49980D;BnaC06g11110D;BnaA05g35220D;BnaAnng26460D;BnaC03g42350D;BnaA05g31980D;BnaA02g17090D;BnaC04g47560D;BnaAnng16500D;BnaCnng08180D;BnaAnng28310D;BnaA06g33330D;BnaC03g42360D;BnaC09g00230D;BnaC08g09570D;BnaC02g24920D;BnaC09g10950D;BnaA03g05980D;BnaCnng29500D;BnaA02g18500D;BnaC09g21890D;BnaC07g…
Biological Process	cellular process	877	BnaA09g50180D;BnaA09g24110D;BnaC03g30020D;BnaA06g00780D;BnaA05g10190D;BnaA04g05470D;BnaC04g28220D;BnaA05g27280D;BnaC05g41390D;BnaA03g14720D;BnaC03g17770D;BnaA08g31740D;BnaA05g13560D;BnaA03g00400D;BnaC04g49980D;BnaC06g11110D;BnaCnng49870D;BnaA05g22060D;BnaC03g30470D;BnaA05g12320D;BnaC08g20870D;BnaA01g20710D;BnaC01g25960D;BnaC03g68420D;BnaA08g02320D;BnaC03g18140D;BnaA03g15120D;BnaA02g12820D;BnaC03g…
Biological Process	reproductive process	45	BnaA09g24110D;BnaC07g27220D;BnaCnng68370D;BnaA03g40550D;BnaA08g00130D;BnaA03g19450D;BnaA02g26580D;BnaC03g23340D;BnaC03g27700D;BnaA07g24100D;BnaA04g17300D;BnaA05g29190D;BnaC03g03740D;BnaCnng33290D;BnaA03g38920D;BnaA03g02640D;BnaC03g45960D;BnaA05g08150D;BnaA01g02620D;BnaCnng15140D;BnaAnng22720D;BnaC08g29520D;BnaC01g03860D;BnaC09g48860D;BnaA03g45650D;BnaC04g10040D;BnaA06g31740D;BnaCnng33310D;BnaC07g…
Biological Process	biological adhesion	2	BnaA09g24110D;BnaCnng03810D
Biological Process	signaling	149	BnaA09g24110D;BnaA03g14720D;BnaC03g17770D;BnaA05g22060D;BnaA05g12320D;BnaC06g24010D;BnaC08g28290D;BnaCnng25930D;BnaA01g06180D;BnaC09g51970D;BnaCnng62960D;BnaC02g07560D;BnaC04g51700D;BnaCnng08530D;BnaA03g34550D;BnaA10g00690D;BnaC08g22900D;BnaC03g69970D;BnaA04g27840D;BnaC09g12570D;BnaC09g02080D;BnaC03g40040D;BnaC02g40840D;BnaA05g01160D;BnaC06g27450D;BnaC01g07450D;BnaC02g07600D;BnaA05g17520D;BnaC03g…
Biological Process	multicellular organismal process	113	BnaA09g24110D;BnaC08g25070D;BnaC09g49640D;BnaA09g14140D;BnaA10g24710D;BnaC07g45710D;BnaA03g53440D;BnaC03g73810D;BnaC07g27220D;BnaA02g26580D;BnaCnng68370D;BnaCnng49460D;BnaA07g19210D;BnaC02g12170D;BnaC08g09570D;BnaC06g18370D;BnaA03g40550D;BnaA01g06180D;BnaC02g07560D;BnaA06g31210D;BnaA07g22120D;BnaC06g28190D;BnaA07g18560D;BnaA05g01160D;BnaC07g15630D;BnaC01g07450D;BnaC03g18820D;BnaC06g35530D;BnaA07g…
Biological Process	developmental process	131	BnaA09g24110D;BnaC08g25070D;BnaA06g34490D;BnaA05g08150D;BnaC09g49640D;BnaA09g14140D;BnaA10g24710D;BnaA04g01790D;BnaC07g45710D;BnaA03g53440D;BnaC03g73810D;BnaA09g02480D;BnaCnng51340D;BnaC03g30470D;BnaA07g14800D;BnaC01g03880D;BnaC09g48030D;BnaA07g32090D;BnaC06g42240D;BnaC07g27220D;BnaC06g12550D;BnaC04g31690D;BnaA04g09470D;BnaA02g26580D;BnaCnng68370D;BnaCnng49460D;BnaA07g19210D;BnaC02g12170D;BnaC08g…
Biological Process	growth	27	BnaA09g24110D;BnaC03g73810D;BnaA09g02480D;BnaCnng51340D;BnaC03g30470D;BnaA07g14800D;BnaC01g03880D;BnaC09g48030D;BnaA07g32090D;BnaC06g42240D;BnaCnng49460D;BnaA07g19210D;BnaC02g12170D;BnaC08g09570D;BnaC06g18370D;BnaA07g28670D;BnaC06g31250D;BnaA08g25690D;BnaA06g19600D;BnaC01g13840D;BnaC04g10040D;BnaA06g31740D;BnaCnng33310D;BnaA06g30750D;BnaC07g25880D;BnaCnng68890D;BnaA08g31740D
Biological Process	locomotion	5	BnaA09g24110D;BnaC05g02630D;BnaCnng33290D;BnaA03g38920D;BnaC03g45960D
Biological Process	single-organism process	743	BnaA09g50180D;BnaA09g24110D;BnaA05g10190D;BnaA04g05470D;BnaC04g28220D;BnaA05g27280D;BnaC05g41390D;BnaA02g11760D;BnaA03g14720D;BnaC03g17770D;BnaC09g42460D;BnaA10g18740D;BnaA08g31740D;BnaA05g13560D;BnaA03g00400D;BnaC04g49980D;BnaC06g11110D;BnaCnng49870D;BnaA05g22060D;BnaC08g25070D;BnaC03g30470D;BnaC08g20870D;BnaA01g20710D;BnaC01g25960D;BnaC09g49640D;BnaA09g14140D;BnaA10g24710D;BnaA02g12820D;BnaC07g…
Biological Process	biological phase	1	BnaA09g24110D
Biological Process	rhythmic process	8	BnaA09g24110D;BnaC01g18910D;BnaA01g15820D;BnaCnng68200D;BnaCnng43550D;BnaA04g01790D;BnaA01g00410D;BnaC07g46560D
Biological Process	response to stimulus	530	BnaA09g50180D;BnaA09g24110D;BnaAnng37880D;BnaC07g27220D;BnaC04g31100D;BnaA04g18840D;BnaC01g00890D;BnaA05g22710D;BnaCnng76260D;BnaA03g14720D;BnaC03g17770D;BnaA03g24010D;BnaA07g22120D;BnaC03g28550D;BnaC06g35530D;BnaC08g48560D;BnaA08g20030D;BnaC06g22850D;BnaA09g11870D;BnaC06g12550D;BnaA03g22560D;BnaA01g04000D;BnaC09g12490D;BnaA03g34290D;BnaA03g28780D;BnaA03g38630D;BnaC04g31690D;BnaA04g09470D;BnaC03g…
Biological Process	localization	170	BnaA09g24110D;BnaA04g05470D;BnaC04g28220D;BnaA05g27280D;BnaC05g41390D;BnaA02g11760D;BnaC09g42460D;BnaA10g18740D;BnaCnng49870D;BnaC04g03780D;BnaC09g25190D;BnaA09g53940D;BnaCnng14780D;BnaC05g39540D;BnaA09g10890D;BnaA07g19210D;BnaC06g18370D;BnaA02g35860D;BnaC05g22520D;BnaC01g05600D;BnaA01g06180D;BnaC01g07450D;BnaA08g27160D;BnaC07g51320D;BnaC07g01530D;BnaA07g01080D;BnaA06g34380D;BnaA03g58300D;BnaCnng…
Biological Process	multi-organism process	112	BnaA09g24110D;BnaC05g41570D;BnaA05g27420D;BnaA03g34290D;BnaA05g15400D;BnaC07g29940D;BnaA06g27000D;BnaA05g24230D;BnaA02g32460D;BnaC06g09080D;BnaC09g48860D;BnaC04g25700D;BnaC08g22360D;BnaC05g04830D;BnaC02g26030D;BnaA10g04460D;BnaA04g22680D;BnaC07g37250D;BnaCnng24690D;BnaC07g38550D;BnaC09g03150D;BnaC03g22390D;BnaC04g56750D;BnaA03g56550D;BnaA05g30970D;BnaCnng60750D;BnaC03g03740D;BnaC04g40810D;BnaA03g…
Biological Process	biological regulation	400	BnaA09g24110D;BnaA05g10190D;BnaA02g26580D;BnaA03g14720D;BnaC03g17770D;BnaC08g30150D;BnaA09g38190D;BnaA05g22060D;BnaC06g12550D;BnaC04g31690D;BnaA04g09470D;BnaCnng43550D;BnaC03g30470D;BnaC04g25700D;BnaA05g15400D;BnaC05g04830D;BnaC06g09080D;BnaA10g04460D;BnaA05g12320D;BnaAnng15200D;BnaC03g60030D;BnaA01g08400D;BnaA08g10850D;BnaC01g09930D;BnaC03g27350D;BnaCnng30950D;BnaA01g08380D;BnaC02g03350D;BnaA02g…
Biological Process	cellular component organization or biogenesis	181	BnaA09g24110D;BnaA05g10190D;BnaA04g05470D;BnaC04g28220D;BnaA05g27280D;BnaC05g41390D;BnaC03g30470D;BnaA05g12320D;BnaC03g73810D;BnaA05g22150D;BnaC02g45000D;BnaC03g46510D;BnaA02g10950D;BnaA09g02480D;BnaCnng51340D;BnaA07g14800D;BnaC01g03880D;BnaC09g48030D;BnaA07g32090D;BnaC06g42240D;BnaC04g03780D;BnaA10g28990D;BnaC04g51650D;BnaA06g36030D;BnaA05g01110D;BnaC04g00680D;BnaC04g47040D;BnaC01g04850D;BnaC04g…
Biological Process	cell aggregation	1	BnaA09g24110D
Biological Process	detoxification	1	BnaA09g24110D
Biological Process	presynaptic process involved in synaptic transmission	1	BnaA09g24110D
Molecular Function	transcription factor activity, protein binding	14	BnaA09g24110D;BnaA06g37740D;BnaA01g00360D;BnaC05g01110D;BnaC07g46630D;BnaA03g54130D;BnaA09g56310D;BnaA03g24010D;BnaCnng76050D;BnaC03g28550D;BnaA02g26580D;BnaCnng01390D;BnaC08g38370D;BnaA09g52130D
Molecular Function	nucleic acid binding transcription factor activity	114	BnaA09g24110D;BnaA09g56310D;BnaA03g24010D;BnaCnng76050D;BnaC03g28550D;BnaA02g26580D;BnaCnng01390D;BnaC08g38370D;BnaA09g52130D;BnaCnng41380D;BnaC05g03410D;BnaA09g55520D;BnaC08g29000D;BnaA01g01040D;BnaA05g30970D;BnaC04g51650D;BnaC03g69420D;BnaC03g60650D;BnaA07g38970D;BnaC04g47350D;BnaA01g02620D;BnaC08g12880D;BnaC07g27220D;BnaC07g38550D;BnaC06g12550D;BnaC06g01290D;BnaA05g01110D;BnaC09g06840D;BnaA08g…
Molecular Function	catalytic activity	1067	BnaA09g24110D;BnaA03g01200D;BnaCnng30870D;BnaC05g44980D;BnaA06g22590D;BnaA05g30530D;BnaC03g74840D;BnaA09g03190D;BnaCnng30450D;BnaA09g06900D;BnaA06g23560D;BnaA01g31470D;BnaC03g36760D;BnaA09g25760D;BnaC07g44880D;BnaCnng46880D;BnaCnng36680D;BnaA04g05790D;BnaA10g19230D;BnaA09g32500D;BnaC03g12400D;BnaC09g48030D;BnaA07g13180D;BnaA01g04000D;BnaC01g03210D;BnaC03g27700D;BnaA02g36200D;BnaC08g05150D;BnaA10g…
Molecular Function	signal transducer activity	43	BnaA09g24110D;BnaA01g21880D;BnaA05g22170D;BnaA03g42140D;BnaA03g14720D;BnaC05g41570D;BnaA05g33820D;BnaA05g27420D;BnaC05g10250D;BnaC03g17770D;BnaAnng30660D;BnaC03g12400D;BnaA06g33150D;BnaA06g22980D;BnaC08g42660D;BnaA03g53450D;BnaC09g15840D;BnaA09g49320D;BnaC07g45720D;BnaCnng47490D;BnaA09g04550D;BnaC04g43980D;BnaC04g46930D;BnaA04g19600D;BnaC06g27450D;BnaA04g22430D;BnaC08g45470D;BnaC07g45710D;BnaCnng…
Molecular Function	structural molecule activity	24	BnaA09g24110D;BnaC09g48660D;BnaC04g10450D;BnaC03g73810D;BnaC03g63960D;BnaC07g30540D;BnaC03g68420D;BnaA08g02320D;BnaA06g26420D;BnaA07g32090D;BnaA05g09090D;BnaCnng70250D;BnaA07g21170D;BnaUnng00730D;BnaC06g18710D;BnaC06g37650D;BnaC02g00840D;BnaC03g06390D;BnaA10g26290D;BnaC07g50070D;BnaA09g16470D;BnaC02g05950D;BnaC07g30590D;BnaA08g16450D
Molecular Function	transporter activity	169	BnaA05g33670D;BnaA09g24110D;BnaA06g34380D;BnaC09g42460D;BnaA05g01380D;BnaC03g31720D;BnaCnng48280D;BnaCnng48270D;BnaC04g01250D;BnaA10g18740D;BnaA01g27860D;BnaCnng76720D;BnaC08g42140D;BnaA06g06960D;BnaC09g22640D;BnaA09g47680D;BnaA03g47580D;BnaC01g00120D;BnaC03g18950D;BnaA01g24950D;BnaC07g36970D;BnaA01g12810D;BnaA05g09500D;BnaA05g20580D;BnaC09g02620D;BnaC07g39840D;BnaCnng17470D;BnaC07g37780D;BnaC03g…
Molecular Function	binding	1044	BnaA09g24110D;BnaA07g27940D;BnaC03g41300D;BnaC01g18910D;BnaA09g35910D;BnaA01g15820D;BnaC02g45000D;BnaC03g46510D;BnaA02g10950D;BnaA07g28670D;BnaA05g10190D;BnaC01g03880D;BnaC04g01570D;BnaC06g31250D;BnaA09g50990D;BnaC09g02450D;BnaA05g01870D;BnaA09g42470D;BnaA09g03040D;BnaC08g27410D;BnaCnng48280D;BnaC08g35960D;BnaCnng70760D;BnaA10g13860D;BnaA06g37740D;BnaAnng18610D;BnaCnng63520D;BnaC03g20060D;BnaC06g…
Molecular Function	electron carrier activity	15	BnaA09g24110D;BnaC05g17760D;BnaC08g43140D;BnaA10g14600D;BnaA09g48860D;BnaA04g27830D;BnaCnng46690D;BnaA10g02210D;BnaA03g20930D;BnaC06g33270D;BnaC03g25000D;BnaC08g13590D;BnaA07g29960D;BnaC08g32640D;BnaA09g30640D
Molecular Function	morphogen activity	1	BnaA09g24110D
Molecular Function	antioxidant activity	36	BnaA09g24110D;BnaA09g11870D;BnaC09g48850D;BnaA09g53760D;BnaA02g34070D;BnaC07g42360D;BnaC03g66590D;BnaC09g48860D;BnaA03g54060D;BnaC08g42780D;BnaCnng51060D;BnaA10g24230D;BnaC09g12490D;BnaA06g16150D;BnaA03g52510D;BnaA07g03710D;BnaC09g50000D;BnaA01g00410D;BnaC07g05770D;BnaC02g02350D;BnaC07g46560D;BnaA09g48550D;BnaC08g20810D;BnaC09g01650D;BnaC09g08690D;BnaC03g20530D;BnaA06g23270D;BnaC04g03640D;BnaC09g…
Molecular Function	metallochaperone activity	1	BnaA09g24110D
Molecular Function	protein tag	1	BnaA09g24110D
Molecular Function	chemoattractant activity	1	BnaA09g24110D
Molecular Function	translation regulator activity	1	BnaA09g24110D
Molecular Function	chemorepellent activity	1	BnaA09g24110D
Molecular Function	nutrient reservoir activity	8	BnaA09g48170D;BnaC08g31950D;BnaC08g13660D;BnaA10g00990D;BnaA08g26300D;BnaA09g39580D;BnaA09g24110D;BnaC08g42670D
Molecular Function	molecular transducer activity	36	BnaA09g24110D;BnaC07g34880D;BnaAnng25820D;BnaC03g30470D;BnaC09g49910D;BnaC09g42460D;BnaA10g18740D;BnaA06g33150D;BnaA06g22980D;BnaC08g42660D;BnaA03g53450D;BnaC09g15840D;BnaA09g49320D;BnaC07g45720D;BnaCnng47490D;BnaA09g04550D;BnaC04g43980D;BnaC04g46930D;BnaA04g19600D;BnaC06g27450D;BnaA04g22430D;BnaC08g45470D;BnaC07g45710D;BnaCnng50120D;BnaA03g53440D;BnaA07g25630D;BnaA07g33440D;BnaCnng68200D;BnaA03g…
Molecular Function	molecular function regulator	59	BnaA09g24110D;BnaA01g31480D;BnaCnng60750D;BnaAnng36170D;BnaCnng47940D;BnaA06g17500D;BnaC03g57120D;BnaC09g29660D;BnaAnng20820D;BnaC09g29670D;BnaA06g17230D;BnaA06g00690D;BnaC07g34880D;BnaC03g31730D;BnaC09g49910D;BnaA03g26790D;BnaC01g03180D;BnaA06g19600D;BnaC09g50580D;BnaC02g02720D;BnaA02g35860D;BnaA04g24790D;BnaCnng30140D;BnaC09g50270D;BnaA06g04140D;BnaC03g52580D;BnaA06g20930D;BnaC06g12400D;BnaC02g…
Cellular Component	extracellular region	188	BnaA09g24110D;BnaC01g19710D;BnaA02g34380D;BnaA07g13180D;BnaC02g25180D;BnaC01g03210D;BnaC03g27700D;BnaC03g49500D;BnaC03g24290D;BnaA06g23720D;BnaC02g43300D;BnaC05g04830D;BnaC06g00020D;BnaA10g04460D;BnaA01g31480D;BnaC07g51020D;BnaA09g02480D;BnaCnng60750D;BnaC08g16330D;BnaA04g07190D;BnaA01g10000D;BnaAnng36170D;BnaCnng51340D;BnaCnng27510D;BnaC08g40180D;BnaA09g33200D;BnaAnng35830D;BnaA05g01790D;BnaC09g…
Cellular Component	cell	954	BnaA09g24110D;BnaA02g36220D;BnaAnng26460D;BnaC03g16140D;BnaC01g04060D;BnaCnng34620D;BnaC07g45950D;BnaA03g41960D;BnaA02g02290D;BnaC03g73810D;BnaC09g48890D;BnaC04g19270D;BnaA03g26140D;BnaC03g53780D;BnaC05g12780D;BnaA06g00780D;BnaA06g37930D;BnaA06g04960D;BnaC07g33060D;BnaA06g19810D;BnaC01g05600D;BnaC03g30880D;BnaA03g00990D;BnaA09g00380D;BnaA06g34380D;BnaC02g12710D;BnaA02g35430D;BnaC03g13890D;BnaCnng…
Cellular Component	nucleoid	2	BnaA09g24110D;BnaA09g50180D
Cellular Component	membrane	979	BnaA09g24110D;BnaA09g00380D;BnaA06g34380D;BnaC02g12710D;BnaA02g35430D;BnaC03g13890D;BnaA01g12810D;BnaC07g37780D;BnaA10g11360D;BnaA06g19600D;BnaC04g10040D;BnaA09g11870D;BnaA05g00280D;BnaC08g29930D;BnaC03g41300D;BnaC09g44670D;BnaA03g53450D;BnaC02g47270D;BnaA06g31740D;BnaA06g40670D;BnaA09g41150D;BnaA03g58530D;BnaA08g04320D;BnaC09g15840D;BnaA05g15400D;BnaA03g19450D;BnaA08g00190D;BnaA03g39800D;BnaC03g…
Cellular Component	virion	1	BnaA09g24110D
Cellular Component	cell junction	87	BnaA09g24110D;BnaA07g28670D;BnaC06g31250D;BnaC04g10040D;BnaC03g41300D;BnaCnng36680D;BnaA09g41150D;BnaA08g04320D;BnaA03g42140D;BnaC08g31200D;BnaC05g02630D;BnaC09g03670D;BnaC07g38190D;BnaC05g41570D;BnaA04g05470D;BnaA03g23760D;BnaCnng31040D;BnaCnng05910D;BnaC08g28500D;BnaC05g34400D;BnaA09g36810D;BnaA09g04550D;BnaA05g21450D;BnaC03g73810D;BnaC03g14720D;BnaC08g42140D;BnaA05g35900D;BnaA06g01500D;BnaA07g…
Cellular Component	extracellular matrix	10	BnaA09g24110D;BnaC06g31300D;BnaA01g20950D;BnaA07g28710D;BnaC08g21380D;BnaC01g26290D;BnaC05g01340D;BnaA10g01280D;BnaA01g31470D;BnaC03g36760D
Cellular Component	membrane-enclosed lumen	12	BnaA09g24110D;BnaA02g36220D;BnaA08g14050D;BnaC04g10040D;BnaC03g68420D;BnaA08g02320D;BnaA05g01410D;BnaA09g48890D;BnaC03g30470D;BnaC08g43170D;BnaC04g28750D;BnaCnng74400D
Cellular Component	macromolecular complex	63	BnaA09g24110D;BnaA02g36220D;BnaA02g04700D;BnaC03g09980D;BnaA03g07910D;BnaCnng77420D;BnaC09g48660D;BnaA03g11590D;BnaCnng69690D;BnaA09g36630D;BnaC02g00840D;BnaC07g30540D;BnaC03g68420D;BnaA08g02320D;BnaA06g26420D;BnaC02g40400D;BnaC03g06390D;BnaA10g26290D;BnaC07g50070D;BnaA09g16470D;BnaC02g05950D;BnaC07g30590D;BnaC04g10040D;BnaC06g28190D;BnaC02g12710D;BnaA02g35430D;BnaC03g13890D;BnaA07g26170D;BnaAnng…
Cellular Component	organelle	607	BnaA09g24110D;BnaA02g36220D;BnaAnng26460D;BnaC03g16140D;BnaC01g04060D;BnaCnng34620D;BnaC07g45950D;BnaA03g41960D;BnaA02g02290D;BnaC03g73810D;BnaC09g48890D;BnaC04g19270D;BnaA03g26140D;BnaC03g53780D;BnaC05g12780D;BnaA06g00780D;BnaA06g37930D;BnaA06g04960D;BnaC07g33060D;BnaA06g19810D;BnaC01g05600D;BnaC03g30880D;BnaA03g00990D;BnaA09g00380D;BnaA06g34380D;BnaC02g12710D;BnaA02g35430D;BnaC03g13890D;BnaCnng…
Cellular Component	other organism	1	BnaA09g24110D
Cellular Component	other organism part	1	BnaA09g24110D
Cellular Component	extracellular matrix component	1	BnaA09g24110D
Cellular Component	extracellular region part	18	BnaA09g24110D;BnaC01g19710D;BnaA02g34380D;BnaA07g13180D;BnaC02g25180D;BnaC01g03210D;BnaC03g27700D;BnaC03g49500D;BnaC03g24290D;BnaA06g23720D;BnaC02g43300D;BnaC05g04830D;BnaC06g00020D;BnaA10g04460D;BnaC05g01340D;BnaA10g01280D;BnaA01g31470D;BnaC03g36760D
Cellular Component	organelle part	174	BnaA09g24110D;BnaA02g36220D;BnaAnng26460D;BnaC03g16140D;BnaC01g04060D;BnaCnng34620D;BnaC07g45950D;BnaA03g41960D;BnaA02g02290D;BnaC03g73810D;BnaC09g48890D;BnaC04g19270D;BnaA03g26140D;BnaC03g53780D;BnaC05g12780D;BnaA06g00780D;BnaA06g37930D;BnaA06g04960D;BnaC07g33060D;BnaA06g19810D;BnaC01g05600D;BnaC03g30880D;BnaA03g00990D;BnaA09g00380D;BnaA06g34380D;BnaC02g12710D;BnaA02g35430D;BnaC03g13890D;BnaA02g…
Cellular Component	virion part	1	BnaA09g24110D
Cellular Component	membrane part	813	BnaA09g24110D;BnaA01g12810D;BnaC07g37780D;BnaA10g11360D;BnaA07g02920D;BnaC04g50590D;BnaC05g41570D;BnaC09g17950D;BnaA04g26560D;BnaA03g44480D;BnaA05g27420D;BnaC05g02150D;BnaA06g30750D;BnaC08g13590D;BnaC07g25880D;BnaCnng39720D;BnaCnng39740D;BnaAnng30660D;BnaA01g35060D;BnaA10g02230D;BnaA03g01200D;BnaA05g37040D;BnaCnng05910D;BnaCnng49460D;BnaC02g12170D;BnaA07g29010D;BnaA09g30140D;BnaC05g39800D;BnaC04g…
Cellular Component	synapse part	1	BnaA09g24110D
Cellular Component	cell part	944	BnaA09g24110D;BnaA02g36220D;BnaAnng26460D;BnaC03g16140D;BnaC01g04060D;BnaCnng34620D;BnaC07g45950D;BnaA03g41960D;BnaA02g02290D;BnaC03g73810D;BnaC09g48890D;BnaC04g19270D;BnaA03g26140D;BnaC03g53780D;BnaC05g12780D;BnaA06g00780D;BnaA06g37930D;BnaA06g04960D;BnaC07g33060D;BnaA06g19810D;BnaC01g05600D;BnaC03g30880D;BnaA03g00990D;BnaA09g00380D;BnaA06g34380D;BnaC02g12710D;BnaA02g35430D;BnaC03g13890D;BnaCnng…
Cellular Component	synapse	1	BnaA09g24110D
Cellular Component	symplast	85	BnaC04g10040D;BnaC03g41300D;BnaCnng36680D;BnaA09g41150D;BnaA08g04320D;BnaA03g42140D;BnaC08g31200D;BnaC05g02630D;BnaC09g03670D;BnaC07g38190D;BnaC05g41570D;BnaA04g05470D;BnaA03g23760D;BnaCnng31040D;BnaCnng05910D;BnaC08g28500D;BnaC05g34400D;BnaA09g36810D;BnaA09g04550D;BnaA05g21450D;BnaC03g73810D;BnaC03g14720D;BnaC08g42140D;BnaA05g35900D;BnaA06g01500D;BnaA07g19210D;BnaA07g28360D;BnaC07g16790D;BnaC08g…
Cellular Component	supramolecular fiber	22	BnaA09g24110D;BnaCnng68890D;BnaC09g02450D;BnaA09g03040D;BnaA09g27700D;BnaC04g10450D;BnaC05g21560D;BnaC03g63960D;BnaC07g16790D;BnaA05g23190D;BnaC07g30540D;BnaA08g20190D;BnaC03g68420D;BnaC05g19370D;BnaA08g02320D;BnaA09g29660D;BnaA06g26420D;BnaA07g32090D;BnaA05g09090D;BnaC03g23130D;BnaA03g19320D;BnaA05g22150D
