# Supplementary material for: Fine-mapping and transcriptome analysis of a candidate gene controlling plant height in Brassica napus L
Source: Biotechnol Biofuels. 2020 Mar 10;13:42. doi: 10.1186/s13068-020-01687-y (PMC7063735; doi:10.1186/s13068-020-01687-y)
Supplement: Supplementary file 9 — Additional file 9: Table S8. KEGG pathways for the differentially expressed genes between NY18 and df59. [file 13068_2020_1687_MOESM9_ESM.xlsx]

## Sheet: df59-up pathway
Table S8 KEGG pathways for the differentially expressed genes between NY18 and df59.
KEGG_A_class	KEGG_B_class	#Pathway	Sample1 (1232)	Sample2 (92307)	Pvalue	Qvalue	Pathway ID	Genes	KOs
Cellular Processes	Transport and catabolism	Peroxisome	3	350	0.847143	0.999878	ko04146	BnaA01g29580D;BnaA06g14510D;BnaC05g45860D	K11517+K03781+K01897
Cellular Processes	Transport and catabolism	Phagosome	1	421	0.996552	0.999878	ko04145	BnaCnng06700D	K08057
Cellular Processes	Transport and catabolism	Endocytosis	2	740	0.999488	0.999878	ko04144	BnaC06g23830D;BnaC09g20240D	K12197+K07904
Environmental Information Processing	Signal transduction	Plant hormone signal transduction	30	1252	0.00184799	0.0113343	ko04075	BnaA01g21120D;BnaA03g39160D;BnaA03g50910D;BnaA05g23300D;BnaA05g32040D;BnaA06g14040D;BnaA06g35500D;BnaA08g31250D;BnaA09g49440D;BnaA09g55590D;BnaAnng03820D;BnaAnng12210D;BnaC01g03680D;BnaC01g10420D;BnaC01g26510D;BnaC02g20120D;BnaC04g18710D;BnaC04g21040D;BnaC05g36730D;BnaC05g46680D;BnaC07g20040D;BnaC07g28990D;BnaC08g19040D;BnaC08g21500D;BnaC08g21940D;BnaC08g27970D;BnaC09g03870D;BnaCnng23650D;BnaCnng…	K14505+K14488+K14484+K14493+K14486+K14517+K14497+K13422+K13464+K14498+K14492+K14487
Environmental Information Processing	Signal transduction	Phosphatidylinositol signaling system	3	323	0.806457	0.999878	ko04070	BnaA01g17830D;BnaC01g04480D;BnaC03g23090D	K00888+K00913
Environmental Information Processing	Signal transduction	MAPK signaling pathway - plant	4	443	0.843295	0.999878	ko04016	BnaA06g14510D;BnaA09g49440D;BnaC01g10420D;BnaC08g21940D	K03781+K14497+K13422+K14498
Genetic Information Processing	Folding, sorting and degradation	Ubiquitin mediated proteolysis	6	583	0.790611	0.999878	ko04120	BnaA01g03590D;BnaC01g04930D;BnaC06g21190D;BnaC06g37800D;BnaC09g28340D;BnaCnng11300D	K03363+K03875+K10684
Genetic Information Processing	Folding, sorting and degradation	RNA degradation	3	475	0.952999	0.999878	ko03018	BnaA05g36900D;BnaA10g19790D;BnaC05g36940D	K13126+K12613
Genetic Information Processing	Folding, sorting and degradation	Protein processing in endoplasmic reticulum	2	856	0.999878	0.999878	ko04141	BnaC08g11400D;BnaCnng06700D	K09487+K08057
Genetic Information Processing	Replication and repair	Homologous recombination	5	1049	0.998355	0.999878	ko03440	BnaA04g03410D;BnaA09g14010D;BnaC05g35070D;BnaC08g00300D;BnaC08g00310D	K07466+K10901
Genetic Information Processing	Replication and repair	Mismatch repair	4	975	0.999055	0.999878	ko03430	BnaA04g03410D;BnaC05g35070D;BnaC08g00300D;BnaC08g00310D	K07466
Genetic Information Processing	Replication and repair	DNA replication	4	1023	0.999437	0.999878	ko03030	BnaA04g03410D;BnaC05g35070D;BnaC08g00300D;BnaC08g00310D	K07466
Genetic Information Processing	Replication and repair	Nucleotide excision repair	4	1057	0.999611	0.999878	ko03420	BnaA04g03410D;BnaC05g35070D;BnaC08g00300D;BnaC08g00310D	K07466
Genetic Information Processing	Transcription	Basal transcription factors	2	190	0.722374	0.999878	ko03022	BnaA03g46710D;BnaC06g04510D	K03123+K03125
Genetic Information Processing	Transcription	Spliceosome	3	796	0.998471	0.999878	ko03040	BnaA01g23920D;BnaC04g06640D;BnaC08g19330D	K12819+K09567+K11088
Genetic Information Processing	Translation	Ribosome biogenesis in eukaryotes	3	367	0.868763	0.999878	ko03008	BnaC01g26540D;BnaC08g48660D;BnaC09g47740D	K14570+K03097+K11129
Genetic Information Processing	Translation	RNA transport	5	695	0.955247	0.999878	ko03013	BnaA05g36900D;BnaA08g14280D;BnaC02g13260D;BnaC04g11950D;BnaC05g36940D	K13126+K12160
Genetic Information Processing	Translation	Aminoacyl-tRNA biosynthesis	1	281	0.977211	0.999878	ko00970	BnaC05g41490D	K04567
Genetic Information Processing	Translation	mRNA surveillance pathway	2	544	0.994498	0.999878	ko03015	BnaA05g36900D;BnaC05g36940D	K13126
Genetic Information Processing	Translation	Ribosome	8	1371	0.997848	0.999878	ko03010	BnaA02g29320D;BnaA07g18920D;BnaA09g50400D;BnaC01g18280D;BnaC01g39070D;BnaC08g24870D;BnaC09g01710D;BnaC09g20520D	K02943+K02978+K02933+K02910+K02973+K02971+K02961
Metabolism	Amino acid metabolism	Valine, leucine and isoleucine biosynthesis	12	105	1.89485e-08	5.81089e-07	ko00290	BnaA02g02020D;BnaA02g03040D;BnaA03g35400D;BnaA05g34460D;BnaA05g36800D;BnaA06g37970D;BnaC03g35770D;BnaC03g41100D;BnaC04g52970D;BnaC05g33030D;BnaC08g37250D;BnaCnng64850D	K00052+K01653+K00826+K01704+K01754+K01649
Metabolism	Amino acid metabolism	Cysteine and methionine metabolism	16	427	0.000250636	0.00222071	ko00270	BnaA01g13280D;BnaA01g34070D;BnaA02g09370D;BnaA03g10610D;BnaA03g35400D;BnaA05g16960D;BnaA05g36800D;BnaA06g37970D;BnaC01g15060D;BnaC01g40620D;BnaC02g13450D;BnaC03g32940D;BnaC03g41100D;BnaC05g33030D;BnaC05g46890D;BnaC08g41620D	K00815+K01738+K00928+K00640+K00826+K00547+K01611+K05933
Metabolism	Amino acid metabolism	Alanine, aspartate and glutamate metabolism	9	233	0.0044091	0.023861	ko00250	BnaA02g12430D;BnaA05g17400D;BnaA06g20540D;BnaAnng22050D;BnaC04g29670D;BnaC06g43710D;BnaC08g11810D;BnaCnng23850D;BnaCnng38460D	K01915+K16871+K01953+K14272+K01940+K00764
Metabolism	Amino acid metabolism	Valine, leucine and isoleucine degradation	7	188	0.0136932	0.0639625	ko00280	BnaA03g35400D;BnaA05g36800D;BnaA06g37970D;BnaA08g28650D;BnaC03g41100D;BnaC05g18900D;BnaC05g33030D	K00826+K05605+K00128
Metabolism	Amino acid metabolism	Arginine biosynthesis	6	153	0.0172809	0.0757069	ko00220	BnaA02g12430D;BnaAnng22050D;BnaC04g29670D;BnaC06g43710D;BnaC08g11810D;BnaCnng23850D	K01915+K14272+K01940
Metabolism	Amino acid metabolism	Histidine metabolism	4	82	0.0243385	0.0973539	ko00340	BnaA01g21560D;BnaA06g05690D;BnaC01g27670D;BnaC05g18900D	K00765+K00128
Metabolism	Amino acid metabolism	Lysine biosynthesis	3	55	0.0372664	0.142854	ko00300	BnaA02g09370D;BnaC02g13450D;BnaC04g49400D	K00928+K00215
Metabolism	Amino acid metabolism	Glycine, serine and threonine metabolism	8	308	0.0564466	0.199734	ko00260	BnaA02g09370D;BnaA05g08820D;BnaA05g18150D;BnaAnng22050D;BnaC02g13450D;BnaC03g35770D;BnaC05g28570D;BnaC06g43710D	K00928+K02437+K14272+K01754
Metabolism	Amino acid metabolism	Phenylalanine, tyrosine and tryptophan biosynthesis	5	195	0.121402	0.328498	ko00400	BnaA01g13280D;BnaA06g07360D;BnaC01g15060D;BnaC05g08770D;BnaC08g43260D	K00815+K05359
Metabolism	Amino acid metabolism	Tyrosine metabolism	4	153	0.149203	0.370992	ko00350	BnaA01g13280D;BnaA07g00220D;BnaC01g15060D;BnaC08g05970D	K00815+K01592+K00121
Metabolism	Amino acid metabolism	Tryptophan metabolism	4	191	0.252234	0.504468	ko00380	BnaA02g05170D;BnaA06g14510D;BnaAnng33020D;BnaC05g18900D	K11817+K03781+K00128
Metabolism	Amino acid metabolism	Lysine degradation	3	136	0.273064	0.5176	ko00310	BnaC02g02520D;BnaC05g18900D;BnaC07g44110D	K11420+K00128+K14157
Metabolism	Amino acid metabolism	Phenylalanine metabolism	3	176	0.417621	0.728811	ko00360	BnaA01g13280D;BnaC01g15060D;BnaC03g16950D	K00815+K00487
Metabolism	Amino acid metabolism	Arginine and proline metabolism	2	237	0.826244	0.999878	ko00330	BnaC03g32940D;BnaC05g18900D	K01611+K00128
Metabolism	Biosynthesis of other secondary metabolites	Glucosinolate biosynthesis	9	61	1.21562e-07	2.79592e-06	ko00966	BnaA03g39700D;BnaA03g39710D;BnaA03g39720D;BnaA04g24160D;BnaAnng06570D;BnaAnng23360D;BnaC02g41790D;BnaC04g47910D;BnaCnng21190D	K15741+K12156
Metabolism	Biosynthesis of other secondary metabolites	Monobactam biosynthesis	4	46	0.00330174	0.018985	ko00261	BnaA02g09370D;BnaA03g36860D;BnaC02g13450D;BnaC04g49400D	K00928+K13811+K00215
Metabolism	Biosynthesis of other secondary metabolites	Phenylpropanoid biosynthesis	16	686	0.0239299	0.0973539	ko00940	BnaA01g34060D;BnaA02g18320D;BnaA05g04000D;BnaA07g20940D;BnaA09g40120D;BnaA09g54380D;BnaAnng32690D;BnaC01g04790D;BnaC01g40610D;BnaC03g16950D;BnaC06g20930D;BnaC06g20950D;BnaC07g47260D;BnaC08g32450D;BnaCnng07140D;BnaCnng48990D	K01188+K13066+K00430+K00487+K00083
Metabolism	Biosynthesis of other secondary metabolites	Tropane, piperidine and pyridine alkaloid biosynthesis	5	150	0.0514757	0.18943	ko00960	BnaA01g13280D;BnaC01g15060D;BnaC03g26340D;BnaC04g56400D;BnaC05g05190D	K00815+K08081
Metabolism	Biosynthesis of other secondary metabolites	Isoquinoline alkaloid biosynthesis	3	96	0.137405	0.351146	ko00950	BnaA01g13280D;BnaA07g00220D;BnaC01g15060D	K00815+K01592
Metabolism	Biosynthesis of other secondary metabolites	Indole alkaloid biosynthesis	1	24	0.275678	0.5176	ko00901	BnaC01g01910D	K08233
Metabolism	Biosynthesis of other secondary metabolites	Stilbenoid, diarylheptanoid and gingerol biosynthesis	1	44	0.446421	0.733406	ko00945	BnaC03g16950D	K00487
Metabolism	Biosynthesis of other secondary metabolites	Flavonoid biosynthesis	1	101	0.742784	0.999878	ko00941	BnaC03g16950D	K00487
Metabolism	Carbohydrate metabolism	Starch and sucrose metabolism	21	488	3.75405e-06	4.93389e-05	ko00500	BnaA01g05270D;BnaA01g17940D;BnaA01g34060D;BnaA02g29830D;BnaA05g04000D;BnaA05g15840D;BnaA06g40730D;BnaA07g33960D;BnaA09g40120D;BnaAnng07370D;BnaC01g00110D;BnaC01g21190D;BnaC01g40610D;BnaC02g24780D;BnaC03g28400D;BnaC05g28330D;BnaC06g38600D;BnaC06g43510D;BnaC07g27090D;BnaC08g32450D;BnaCnng02280D	K01179+K01177+K01188+K00688+K00844+K00975+K01087+K00700+K01214+K13679+K00847+K00695
Metabolism	Carbohydrate metabolism	C5-Branched dibasic acid metabolism	5	43	0.00026552	0.00222071	ko00660	BnaA02g02020D;BnaA02g03040D;BnaA05g34460D;BnaC04g52970D;BnaCnng64850D	K00052+K01653+K01704
Metabolism	Carbohydrate metabolism	Glyoxylate and dicarboxylate metabolism	10	329	0.0139049	0.0639625	ko00630	BnaA01g29580D;BnaA02g12430D;BnaA05g08820D;BnaA05g18150D;BnaA06g14510D;BnaAnng22050D;BnaC04g29670D;BnaC05g28570D;BnaC06g43710D;BnaCnng23850D	K11517+K01915+K02437+K03781+K14272
Metabolism	Carbohydrate metabolism	Pentose and glucuronate interconversions	9	390	0.0805084	0.258008	ko00040	BnaA01g14130D;BnaA02g13340D;BnaA08g28010D;BnaA09g33470D;BnaA10g15450D;BnaC01g16630D;BnaC01g37010D;BnaC06g26450D;BnaC08g24300D	K01728+K01051
Metabolism	Carbohydrate metabolism	Pyruvate metabolism	8	350	0.0995579	0.295462	ko00620	BnaA01g00210D;BnaA05g34260D;BnaA07g16440D;BnaA08g25110D;BnaC01g01140D;BnaC05g18900D;BnaC08g37250D;BnaCnng24040D	K01610+K01595+K18881+K01759+K00128+K01649
Metabolism	Carbohydrate metabolism	Amino sugar and nucleotide sugar metabolism	10	519	0.160205	0.37792	ko00520	BnaA02g02720D;BnaA03g20310D;BnaA03g27800D;BnaA05g15840D;BnaA06g08030D;BnaA06g40730D;BnaC01g23490D;BnaC06g43510D;BnaC08g48090D;BnaCnng33860D	K13379+K01183+K00844+K12451+K00975+K01711+K00847+K12446+K15920
Metabolism	Carbohydrate metabolism	Butanoate metabolism	2	80	0.289314	0.532339	ko00650	BnaA02g03040D;BnaA05g17400D	K01653+K16871
Metabolism	Carbohydrate metabolism	Inositol phosphate metabolism	4	250	0.428347	0.728811	ko00562	BnaA01g17830D;BnaC01g04480D;BnaC03g23090D;BnaC08g35240D	K00888+K00913+K01858
Metabolism	Carbohydrate metabolism	Glycolysis / Gluconeogenesis	7	469	0.435702	0.728811	ko00010	BnaA01g00210D;BnaA05g15840D;BnaA07g38160D;BnaC01g01140D;BnaC05g18900D;BnaC08g05970D;BnaCnng03960D	K01610+K00844+K01792+K00128+K00121+K01568
Metabolism	Carbohydrate metabolism	Ascorbate and aldarate metabolism	2	156	0.617882	0.997284	ko00053	BnaC02g13690D;BnaC05g18900D	K00434+K00128
Metabolism	Carbohydrate metabolism	Fructose and mannose metabolism	3	260	0.675835	0.999878	ko00051	BnaA05g15840D;BnaC01g23490D;BnaC06g43510D	K00844+K01711+K00847
Metabolism	Carbohydrate metabolism	Pentose phosphate pathway	2	219	0.791427	0.999878	ko00030	BnaC07g30010D;BnaC07g49670D	K01057
Metabolism	Carbohydrate metabolism	Propanoate metabolism	1	123	0.80868	0.999878	ko00640	BnaA08g28650D	K05605
Metabolism	Carbohydrate metabolism	Citrate cycle (TCA cycle)	2	262	0.865923	0.999878	ko00020	BnaA01g00210D;BnaC01g01140D	K01610
Metabolism	Carbohydrate metabolism	Galactose metabolism	1	216	0.945291	0.999878	ko00052	BnaA05g15840D	K00844
Metabolism	Energy metabolism	Sulfur metabolism	9	143	0.000141279	0.00144418	ko00920	BnaA01g34070D;BnaA01g34620D;BnaA03g10610D;BnaA03g36860D;BnaA03g54400D;BnaAnng21580D;BnaC01g40620D;BnaC05g46890D;BnaC07g51290D	K01738+K00860+K00640+K13811+K01082
Metabolism	Energy metabolism	Nitrogen metabolism	6	145	0.0135974	0.0639625	ko00910	BnaA02g12430D;BnaA07g04150D;BnaA09g08530D;BnaC04g29670D;BnaCnng23850D;BnaCnng60930D	K01915+K00366+K10534
Metabolism	Energy metabolism	Carbon fixation in photosynthetic organisms	6	301	0.216293	0.462766	ko00710	BnaA01g00210D;BnaA05g34260D;BnaAnng22050D;BnaC01g01140D;BnaC06g43710D;BnaCnng24040D	K01610+K01595+K14272
Metabolism	Energy metabolism	Oxidative phosphorylation	2	635	0.998154	0.999878	ko00190	BnaA09g09560D;BnaC02g42250D	K01507+K01535
Metabolism	Global and overview maps	Biosynthesis of secondary metabolites	114	4314	6.1365e-12	5.64558e-10	ko01110	BnaA01g00210D;BnaA01g13280D;BnaA01g21560D;BnaA01g29580D;BnaA01g34060D;BnaA01g34070D;BnaA01g35230D;BnaA02g02020D;BnaA02g03040D;BnaA02g09370D;BnaA02g18320D;BnaA02g29830D;BnaA03g10610D;BnaA03g35400D;BnaA03g39700D;BnaA03g39710D;BnaA03g39720D;BnaA03g47400D;BnaA04g24160D;BnaA05g04000D;BnaA05g08820D;BnaA05g15840D;BnaA05g16960D;BnaA05g18150D;BnaA05g34460D;BnaA05g36800D;BnaA06g05690D;BnaA06g07360D;BnaA06g…	K01610+K00815+K00765+K11517+K01188+K01738+K05282+K00052+K01653+K00928+K13066+K00688+K00640+K00826+K15741+K12156+K02437+K00844+K00547+K01704+K05359+K04124+K08099+K03781+K01953+K00975+K01592+K00454+K01792+K04125+K08241+K00630+K00430+K09588+K01061+K00700+K14272+K08233+K00487+K08081+K01214+K04120+K01754+K00215+K00128+K13679+K01057+K14184+K14157+K00083+K00121+K01940+K04040+K01649+K05933+K16911+K01568+…
Metabolism	Global and overview maps	2-Oxocarboxylic acid metabolism	24	325	2.38091e-11	1.09522e-09	ko01210	BnaA02g02020D;BnaA02g03040D;BnaA02g09370D;BnaA03g35400D;BnaA03g39700D;BnaA03g39710D;BnaA03g39720D;BnaA04g24160D;BnaA05g34460D;BnaA05g36800D;BnaA06g37970D;BnaAnng06570D;BnaAnng22050D;BnaAnng23360D;BnaC02g13450D;BnaC02g41790D;BnaC03g41100D;BnaC04g47910D;BnaC04g52970D;BnaC05g33030D;BnaC06g43710D;BnaC08g37250D;BnaCnng21190D;BnaCnng64850D	K00052+K01653+K00928+K00826+K15741+K12156+K01704+K14272+K01649
Metabolism	Global and overview maps	Biosynthesis of amino acids	33	995	2.60697e-06	3.99736e-05	ko01230	BnaA01g13280D;BnaA01g21560D;BnaA01g34070D;BnaA02g02020D;BnaA02g03040D;BnaA02g09370D;BnaA02g12430D;BnaA03g10610D;BnaA03g35400D;BnaA05g34460D;BnaA05g36800D;BnaA06g05690D;BnaA06g07360D;BnaA06g37970D;BnaAnng22050D;BnaC01g15060D;BnaC01g27670D;BnaC01g40620D;BnaC02g13450D;BnaC03g35770D;BnaC03g41100D;BnaC04g29670D;BnaC04g49400D;BnaC04g52970D;BnaC05g08770D;BnaC05g33030D;BnaC05g46890D;BnaC06g43710D;BnaC08g…	K00815+K00765+K01738+K00052+K01653+K00928+K01915+K00640+K00826+K01704+K05359+K14272+K01754+K00215+K01940+K01649
Metabolism	Global and overview maps	Metabolic pathways	134	7488	0.000358216	0.00253507	ko01100	BnaA01g00210D;BnaA01g05270D;BnaA01g13280D;BnaA01g17830D;BnaA01g21560D;BnaA01g29580D;BnaA01g34060D;BnaA01g34070D;BnaA01g34620D;BnaA01g35230D;BnaA02g02020D;BnaA02g03040D;BnaA02g09370D;BnaA02g12430D;BnaA02g18320D;BnaA02g29830D;BnaA03g10610D;BnaA03g20310D;BnaA03g35400D;BnaA03g35870D;BnaA03g36860D;BnaA03g47400D;BnaA03g54400D;BnaA05g04000D;BnaA05g08820D;BnaA05g12410D;BnaA05g15840D;BnaA05g16960D;BnaA05g…	K01610+K01179+K00815+K00888+K00765+K11517+K01188+K01738+K00860+K05282+K00052+K01653+K00928+K01915+K13066+K00688+K00640+K01183+K00826+K00942+K13811+K02437+K03147+K00844+K00547+K16871+K01598+K01595+K01704+K05359+K08099+K01953+K00975+K01592+K00454+K00759+K01087+K01792+K05605+K00630+K00430+K01051+K01061+K00700+K01082+K14272+K00913+K01711+K01988+K00487+K08081+K01214+K04120+K01611+K01754+K00215+K00128+…
Metabolism	Global and overview maps	Carbon metabolism	21	1103	0.0693239	0.236215	ko01200	BnaA01g00210D;BnaA01g29580D;BnaA01g34070D;BnaA03g10610D;BnaA05g08820D;BnaA05g15840D;BnaA05g18150D;BnaA05g34260D;BnaA06g14510D;BnaA08g28650D;BnaAnng22050D;BnaC01g01140D;BnaC01g40620D;BnaC03g35770D;BnaC05g28570D;BnaC05g46890D;BnaC06g43710D;BnaC07g30010D;BnaC07g49670D;BnaC08g05970D;BnaCnng24040D	K01610+K11517+K01738+K00640+K02437+K00844+K01595+K03781+K05605+K14272+K01754+K01057+K00121
Metabolism	Global and overview maps	Fatty acid metabolism	2	307	0.917063	0.999878	ko01212	BnaC05g45860D;BnaCnng62430D	K01897+K10527
Metabolism	Glycan biosynthesis and metabolism	Glycosphingolipid biosynthesis - lacto and neolacto series	1	19	0.225332	0.46296	ko00601	BnaC01g38080D	K01988
Metabolism	Glycan biosynthesis and metabolism	Glycosphingolipid biosynthesis - globo and isoglobo series	1	39	0.407934	0.728811	ko00603	BnaC01g38080D	K01988
Metabolism	Lipid metabolism	Linoleic acid metabolism	6	45	2.91651e-05	0.000335398	ko00591	BnaA07g19600D;BnaA07g24860D;BnaA07g24870D;BnaC06g18870D;BnaC06g26190D;BnaCnng67400D	K00454
Metabolism	Lipid metabolism	alpha-Linolenic acid metabolism	9	162	0.000357982	0.00253507	ko00592	BnaA07g19600D;BnaA07g24860D;BnaA07g24870D;BnaA08g21970D;BnaC06g18870D;BnaC06g26190D;BnaC08g18910D;BnaCnng62430D;BnaCnng67400D	K00454+K08241+K10527
Metabolism	Lipid metabolism	Cutin, suberine and wax biosynthesis	4	136	0.109716	0.312144	ko00073	BnaA05g10200D;BnaC03g18600D;BnaC04g11110D;BnaC05g42450D	K17991+K15399
Metabolism	Lipid metabolism	Fatty acid degradation	4	167	0.185184	0.405642	ko00071	BnaC05g18900D;BnaC05g45860D;BnaC08g05970D;BnaCnng62430D	K00128+K01897+K00121+K10527
Metabolism	Lipid metabolism	Glycerophospholipid metabolism	4	362	0.712907	0.999878	ko00564	BnaA03g57470D;BnaA05g22260D;BnaA09g24560D;BnaC05g35500D	K06130+K05929+K00630
Metabolism	Lipid metabolism	Glycerolipid metabolism	2	237	0.826244	0.999878	ko00561	BnaA09g24560D;BnaC05g18900D	K00630+K00128
Metabolism	Lipid metabolism	Fatty acid biosynthesis	1	174	0.90369	0.999878	ko00061	BnaC05g45860D	K01897
Metabolism	Metabolism of cofactors and vitamins	Pantothenate and CoA biosynthesis	7	121	0.00125493	0.00824668	ko00770	BnaA02g03040D;BnaA03g35400D;BnaA05g22200D;BnaA05g36800D;BnaA06g37970D;BnaC03g41100D;BnaC05g33030D	K01653+K00826+K01598
Metabolism	Metabolism of cofactors and vitamins	Thiamine metabolism	2	58	0.181356	0.405642	ko00730	BnaA05g12410D;BnaC04g54380D	K03147
Metabolism	Metabolism of cofactors and vitamins	Porphyrin and chlorophyll metabolism	4	182	0.226448	0.46296	ko00860	BnaA06g13830D;BnaC02g30620D;BnaC05g15260D;BnaC08g23140D	K08099+K04040
Metabolism	Metabolism of cofactors and vitamins	Ubiquinone and other terpenoid-quinone biosynthesis	3	180	0.431728	0.728811	ko00130	BnaA01g13280D;BnaC01g15060D;BnaC03g16950D	K00815+K00487
Metabolism	Metabolism of other amino acids	Glutathione metabolism	8	360	0.111965	0.312144	ko00480	BnaA04g17910D;BnaA05g32420D;BnaA07g20590D;BnaA09g45080D;BnaAnng37730D;BnaC02g13690D;BnaC04g41510D;BnaC08g37910D	K00799+K00434
Metabolism	Metabolism of other amino acids	Cyanoamino acid metabolism	5	261	0.270643	0.5176	ko00460	BnaA01g34060D;BnaA05g04000D;BnaA09g40120D;BnaC01g40610D;BnaC08g32450D	K01188
Metabolism	Metabolism of other amino acids	Selenocompound metabolism	1	79	0.654218	0.999878	ko00450	BnaA03g36860D	K13811
Metabolism	Metabolism of other amino acids	beta-Alanine metabolism	2	179	0.691509	0.999878	ko00410	BnaA08g28650D;BnaC05g18900D	K05605+K00128
Metabolism	Metabolism of terpenoids and polyketides	Diterpenoid biosynthesis	10	98	8.38575e-07	1.54298e-05	ko00904	BnaA01g35230D;BnaA03g47400D;BnaA06g10250D;BnaA07g39210D;BnaC01g17380D;BnaC03g30630D;BnaC03g75160D;BnaC05g11920D;BnaC06g38910D;BnaCnng76580D	K05282+K04124+K04125+K04120
Metabolism	Metabolism of terpenoids and polyketides	Carotenoid biosynthesis	4	122	0.0813285	0.258008	ko00906	BnaA03g43960D;BnaA05g14890D;BnaC05g33590D;BnaC07g35800D	K09843+K15748
Metabolism	Metabolism of terpenoids and polyketides	Sesquiterpenoid and triterpenoid biosynthesis	3	78	0.0866864	0.265838	ko00909	BnaC07g30440D;BnaC07g30450D;BnaCnng41750D	K14184+K15799
Metabolism	Metabolism of terpenoids and polyketides	Brassinosteroid biosynthesis	2	46	0.125611	0.330176	ko00905	BnaA10g24860D;BnaC09g49790D	K09588
Metabolism	Nucleotide metabolism	Purine metabolism	11	582	0.159689	0.37792	ko00230	BnaA01g34620D;BnaA03g35870D;BnaA03g36860D;BnaA03g42900D;BnaA03g54400D;BnaA07g19820D;BnaC01g21260D;BnaC07g51290D;BnaCnng33750D;BnaCnng38460D;BnaCnng53700D	K00860+K00942+K13811+K14977+K00759+K00764
Metabolism	Nucleotide metabolism	Pyrimidine metabolism	1	462	0.998018	0.999878	ko00240	BnaC08g23300D	K00254
Organismal Systems	Environmental adaptation	Circadian rhythm - plant	4	160	0.166847	0.383747	ko04712	BnaA07g25310D;BnaC06g27090D;BnaC08g48660D;BnaCnng19880D	K16223+K03097+K12120
Organismal Systems	Environmental adaptation	Plant-pathogen interaction	6	831	0.965914	0.999878	ko04626	BnaA05g06250D;BnaA09g05220D;BnaAnng16630D;BnaC06g34440D;BnaC08g11400D;BnaC08g23190D	K13412+K13448+K09487

## Sheet: df59-down-pathway
Table S8 KEGG pathways for the differentially expressed genes between NY18 and DF59.
KEGG_A_class	KEGG_B_class	#Pathway	Sample1 (2704)	Sample2 (92307)	Pvalue	Qvalue	Pathway ID	Genes	KOs
Cellular Processes	Transport and catabolism	Phagosome	19	421	0.0437618	0.134833	ko04145	BnaA02g36630D;BnaA05g09090D;BnaA06g26420D;BnaA07g13180D;BnaA07g32090D;BnaA08g02320D;BnaA08g26940D;BnaA09g14140D;BnaA09g48890D;BnaC02g47270D;BnaC03g63960D;BnaC03g68420D;BnaC04g10450D;BnaC06g36540D;BnaC07g18770D;BnaC07g30540D;BnaC07g32180D;BnaC08g43170D;BnaC09g41030D	K04392+K07375+K01365+K07374+K08057+K00914+K08488
Cellular Processes	Transport and catabolism	Peroxisome	15	350	0.0936863	0.254292	ko04146	BnaA03g28270D;BnaA06g24040D;BnaA08g21730D;BnaA09g08290D;BnaA10g28060D;BnaC02g09500D;BnaC03g18470D;BnaC03g49190D;BnaC03g64870D;BnaC03g66380D;BnaC07g15280D;BnaC08g19360D;BnaC09g36490D;BnaCnng46690D;BnaCnng60230D	K13337+K00232+K03781+K00830+K13356+K07513+K11147+K00106+K01897
Cellular Processes	Transport and catabolism	Autophagy - other	5	146	0.425913	0.758418	ko04136	BnaA03g21090D;BnaA05g22060D;BnaA05g30920D;BnaA09g14140D;BnaC03g25150D	K08341+K08266+K00914
Cellular Processes	Transport and catabolism	Endocytosis	17	740	0.874087	1	ko04144	BnaA02g07230D;BnaA03g32320D;BnaA03g58410D;BnaA05g10190D;BnaA05g22600D;BnaA06g06710D;BnaA07g01080D;BnaA09g05860D;BnaA09g47830D;BnaC01g03180D;BnaC03g37680D;BnaC05g20160D;BnaC05g20170D;BnaC07g01530D;BnaC07g06930D;BnaC07g20280D;BnaC08g42290D	K07904+K03283+K05758+K12486+K00889+K19476+K18442+K19366
Environmental Information Processing	Membrane transport	ABC transporters	11	97	0.000131798	0.00136591	ko02010	BnaA03g43560D;BnaA05g00840D;BnaA06g31250D;BnaA07g19210D;BnaA08g27160D;BnaC04g00490D;BnaC05g01280D;BnaC06g18370D;BnaC07g35040D;BnaC09g01920D;BnaCnng45670D	K05658
Environmental Information Processing	Signal transduction	Plant hormone signal transduction	88	1252	1.00546e-13	1.14622e-11	ko04075	BnaA01g01040D;BnaA01g02390D;BnaA01g28670D;BnaA02g01560D;BnaA02g17320D;BnaA03g04280D;BnaA03g06800D;BnaA03g06810D;BnaA03g06830D;BnaA03g06850D;BnaA03g06860D;BnaA03g22230D;BnaA03g22560D;BnaA03g26790D;BnaA03g33930D;BnaA03g36950D;BnaA03g38630D;BnaA03g53060D;BnaA05g16680D;BnaA06g37300D;BnaA07g11670D;BnaA07g20880D;BnaA07g34680D;BnaA08g27770D;BnaA10g02500D;BnaA10g16740D;BnaA10g16750D;BnaA10g16770D;BnaA10g…	K14503+K14488+K14484+K14487+K14514+K14496+K13449+K13946+K14509+K14498+K14431+K14492+K13422+K13464+K14500
Environmental Information Processing	Signal transduction	MAPK signaling pathway - plant	29	443	6.15625e-05	0.000769964	ko04016	BnaA02g29610D;BnaA03g13820D;BnaA03g17820D;BnaA03g19320D;BnaA03g22560D;BnaA03g26790D;BnaA03g38630D;BnaA04g17420D;BnaA06g00700D;BnaA08g21730D;BnaA09g11870D;BnaA09g48550D;BnaAnng25820D;BnaC01g00890D;BnaC03g21360D;BnaC03g23130D;BnaC03g31730D;BnaC03g45470D;BnaC04g06800D;BnaC07g15280D;BnaC07g19530D;BnaC07g25470D;BnaC07g34880D;BnaC08g19360D;BnaC08g42780D;BnaC09g12490D;BnaC09g49910D;BnaCnng49330D;BnaCnng…	K02183+K13423+K13424+K14514+K14496+K13449+K13414+K03781+K13447+K14509+K14498+K13422
Environmental Information Processing	Signal transduction	Phosphatidylinositol signaling system	17	323	0.0155128	0.0680179	ko04070	BnaA02g29610D;BnaA02g34000D;BnaA03g19320D;BnaA05g20640D;BnaA06g06710D;BnaA09g14140D;BnaA09g47830D;BnaC01g13840D;BnaC02g42860D;BnaC03g12400D;BnaC03g23130D;BnaC03g32510D;BnaC03g50260D;BnaC07g25470D;BnaC08g42290D;BnaCnng33290D;BnaCnng49330D	K02183+K15422+K01110+K00889+K00914+K00981+K05857+K13024+K00915
Genetic Information Processing	Folding, sorting and degradation	SNARE interactions in vesicular transport	5	177	0.594505	0.94305	ko04130	BnaA04g05470D;BnaA05g27280D;BnaC04g28220D;BnaC05g41390D;BnaC09g41030D	K08486+K08488
Genetic Information Processing	Folding, sorting and degradation	Protein processing in endoplasmic reticulum	16	856	0.980272	1	ko04141	BnaA03g11100D;BnaA03g11140D;BnaA03g32320D;BnaA05g29530D;BnaA08g26940D;BnaA09g01600D;BnaA09g05860D;BnaA09g48890D;BnaA10g07970D;BnaC03g37680D;BnaC04g10040D;BnaC04g20660D;BnaC05g20160D;BnaC05g20170D;BnaC08g43170D;BnaC09g00760D	K04079+K03283+K06689+K08057+K10666+K13993+K13525+K14005
Genetic Information Processing	Folding, sorting and degradation	Proteasome	2	257	0.995828	1	ko03050	BnaCnng69690D;BnaCnng77420D	K06699+K03028
Genetic Information Processing	Folding, sorting and degradation	Ubiquitin mediated proteolysis	6	583	0.999457	1	ko04120	BnaA03g07230D;BnaA03g08720D;BnaA05g29530D;BnaC02g08300D;BnaC03g11050D;BnaC09g36140D	K10144+K06689
Genetic Information Processing	Folding, sorting and degradation	RNA degradation	3	475	0.999916	1	ko03018	BnaA01g21570D;BnaA03g16750D;BnaAnng32600D	K12617+K01689
Genetic Information Processing	Replication and repair	Base excision repair	8	130	0.0380043	0.131038	ko03410	BnaA01g30360D;BnaA02g22810D;BnaA02g36520D;BnaA05g26470D;BnaA09g50180D;BnaC01g38620D;BnaC02g31120D;BnaC05g40490D	K01246+K10798+K10773
Genetic Information Processing	Replication and repair	Homologous recombination	5	1049	1	1	ko03440	BnaC02g29620D;BnaC05g26850D;BnaC05g26860D;BnaCnng52130D;BnaUnng04540D	K07466
Genetic Information Processing	Replication and repair	Mismatch repair	5	975	1	1	ko03430	BnaC02g29620D;BnaC05g26850D;BnaC05g26860D;BnaCnng52130D;BnaUnng04540D	K07466
Genetic Information Processing	Replication and repair	DNA replication	5	1023	1	1	ko03030	BnaC02g29620D;BnaC05g26850D;BnaC05g26860D;BnaCnng52130D;BnaUnng04540D	K07466
Genetic Information Processing	Replication and repair	Nucleotide excision repair	5	1057	1	1	ko03420	BnaC02g29620D;BnaC05g26850D;BnaC05g26860D;BnaCnng52130D;BnaUnng04540D	K07466
Genetic Information Processing	Transcription	Spliceosome	8	796	0.999938	1	ko03040	BnaA03g32320D;BnaA09g05860D;BnaA09g44470D;BnaC02g10710D;BnaC03g37680D;BnaC05g20160D;BnaC05g20170D;BnaC09g06290D	K03283+K12825+K12818+K12828
Genetic Information Processing	Translation	Aminoacyl-tRNA biosynthesis	1	281	0.999768	1	ko00970	BnaC03g58510D	K01866
Genetic Information Processing	Translation	Ribosome biogenesis in eukaryotes	1	367	0.999982	1	ko03008	BnaAnng14640D	K14539
Genetic Information Processing	Translation	RNA transport	4	695	0.999998	1	ko03013	BnaA03g07100D;BnaA07g14990D;BnaA09g36630D;BnaC08g19730D	K05749+K14314+K03250+K03243
Genetic Information Processing	Translation	Ribosome	8	1371	1	1	ko03010	BnaA09g16470D;BnaA10g26290D;BnaC02g00840D;BnaC02g05950D;BnaC02g40400D;BnaC03g06390D;BnaC07g30590D;BnaC07g50070D	K02940+K02979+K02958+K02899+K02975+K02952+K02949+K02877
Human Diseases	Endocrine and metabolic diseases	AGE-RAGE signaling pathway in diabetic complications	7	120	0.0634669	0.185519	ko04933	BnaA01g21880D;BnaA02g36630D;BnaC02g47270D;BnaC03g12400D;BnaC06g36540D;BnaC07g18770D;BnaC07g32180D	K04371+K04392+K05857
Metabolism	Amino acid metabolism	Valine, leucine and isoleucine degradation	17	188	4.42211e-05	0.00063015	ko00280	BnaA03g56490D;BnaA04g17110D;BnaA05g12620D;BnaA06g16950D;BnaA08g16370D;BnaA08g26000D;BnaC01g00550D;BnaC03g18470D;BnaC03g21300D;BnaC03g64520D;BnaC03g76360D;BnaC04g40450D;BnaC08g05150D;BnaC08g13960D;BnaC08g13970D;BnaCnng12150D;BnaUnng01000D	K00827+K05605+K00128+K00826+K07513+K00020+K00166
Metabolism	Amino acid metabolism	Arginine and proline metabolism	14	237	0.0107376	0.0532214	ko00330	BnaA03g03400D;BnaA03g29370D;BnaA06g16950D;BnaA06g25630D;BnaAnng07910D;BnaAnng37880D;BnaC02g38230D;BnaC03g23980D;BnaC04g31100D;BnaC04g46630D;BnaC07g25120D;BnaC07g26120D;BnaC08g05150D;BnaCnng12150D	K14454+K00472+K00128+K00318+K17839+K12657
Metabolism	Amino acid metabolism	Phenylalanine metabolism	11	176	0.0151683	0.0680179	ko00360	BnaA03g03400D;BnaA03g50850D;BnaA04g04830D;BnaA09g19890D;BnaC02g17730D;BnaC03g16960D;BnaC04g08190D;BnaC07g44690D;BnaC09g10950D;BnaC09g21890D;BnaCnng52250D	K14454+K00588+K10775+K01904+K00487
Metabolism	Amino acid metabolism	Alanine, aspartate and glutamate metabolism	12	233	0.0431354	0.134833	ko00250	BnaA02g26140D;BnaA03g03400D;BnaA03g56490D;BnaA04g08160D;BnaA05g17430D;BnaA08g16370D;BnaA09g08290D;BnaA10g17910D;BnaC01g00550D;BnaC03g21300D;BnaC03g76360D;BnaC04g30250D	K01580+K14454+K00827+K01915+K16871+K00830
Metabolism	Amino acid metabolism	Cysteine and methionine metabolism	17	427	0.127404	0.322758	ko00270	BnaA03g03400D;BnaA03g56490D;BnaA08g16370D;BnaA08g26000D;BnaAnng30490D;BnaAnng41480D;BnaC01g00550D;BnaC01g22710D;BnaC03g21300D;BnaC03g76360D;BnaC04g35390D;BnaC08g13960D;BnaC08g13970D;BnaC08g36640D;BnaC09g13570D;BnaCnng33000D;BnaCnng67880D	K14454+K00827+K00826+K01762+K05933+K01738
Metabolism	Amino acid metabolism	Lysine degradation	6	136	0.209861	0.47318	ko00310	BnaA01g03680D;BnaA03g11590D;BnaA06g16950D;BnaC01g05030D;BnaC08g05150D;BnaCnng12150D	K14157+K00658+K00128
Metabolism	Amino acid metabolism	Tryptophan metabolism	7	191	0.327916	0.679681	ko00380	BnaA06g16950D;BnaA08g21730D;BnaA10g14600D;BnaC07g15280D;BnaC08g05150D;BnaC08g19360D;BnaCnng12150D	K00128+K03781+K11817
Metabolism	Amino acid metabolism	Valine, leucine and isoleucine biosynthesis	4	105	0.369994	0.732106	ko00290	BnaA07g05810D;BnaA08g26000D;BnaC08g13960D;BnaC08g13970D	K01687+K00826
Metabolism	Amino acid metabolism	Histidine metabolism	3	82	0.432432	0.758418	ko00340	BnaA06g16950D;BnaC08g05150D;BnaCnng12150D	K00128
Metabolism	Amino acid metabolism	Arginine biosynthesis	4	153	0.658592	1	ko00220	BnaA03g03400D;BnaA04g08160D;BnaA10g17910D;BnaC04g30250D	K14454+K01915
Metabolism	Amino acid metabolism	Phenylalanine, tyrosine and tryptophan biosynthesis	5	195	0.678583	1	ko00400	BnaA03g03400D;BnaA06g19810D;BnaC01g04680D;BnaC03g53780D;BnaCnng34620D	K14454+K05359+K01626
Metabolism	Amino acid metabolism	Glycine, serine and threonine metabolism	7	308	0.799761	1	ko00260	BnaA03g56490D;BnaA07g19850D;BnaA08g16370D;BnaA09g08290D;BnaC01g00550D;BnaC03g21300D;BnaC03g76360D	K00827+K15918+K00830
Metabolism	Amino acid metabolism	Lysine biosynthesis	1	55	0.805184	1	ko00300	BnaC03g45280D	K10206
Metabolism	Amino acid metabolism	Tyrosine metabolism	1	153	0.989461	1	ko00350	BnaA03g03400D	K14454
Metabolism	Biosynthesis of other secondary metabolites	Phenylpropanoid biosynthesis	56	686	1.12826e-11	6.4311e-10	ko00940	BnaA01g00410D;BnaA02g34070D;BnaA03g19280D;BnaA03g44890D;BnaA03g50850D;BnaA03g52510D;BnaA03g54060D;BnaA04g04830D;BnaA05g04020D;BnaA05g04060D;BnaA06g01500D;BnaA06g16150D;BnaA06g23270D;BnaA07g00390D;BnaA07g03710D;BnaA07g11070D;BnaA08g21450D;BnaA09g19890D;BnaA09g53760D;BnaA09g55510D;BnaA10g24230D;BnaC01g25030D;BnaC02g02350D;BnaC02g17730D;BnaC03g14720D;BnaC03g16960D;BnaC03g20530D;BnaC03g43810D;BnaC03g…	K00430+K09754+K05350+K00588+K10775+K01188+K18368+K13065+K13066+K01904+K05349+K00487+K12355+K09753+K00083+K09755
Metabolism	Biosynthesis of other secondary metabolites	Stilbenoid, diarylheptanoid and gingerol biosynthesis	8	44	3.71136e-05	0.000604422	ko00945	BnaA03g19280D;BnaA03g50850D;BnaA07g00390D;BnaC02g17730D;BnaC03g16960D;BnaC04g01610D;BnaC07g00330D;BnaC07g44690D	K09754+K00588+K13065+K00487
Metabolism	Biosynthesis of other secondary metabolites	Flavonoid biosynthesis	9	101	0.00292276	0.0195997	ko00941	BnaA03g19280D;BnaA03g50850D;BnaA07g00390D;BnaC02g17730D;BnaC03g16960D;BnaC04g01610D;BnaC07g00330D;BnaC07g44690D;BnaC09g47980D	K09754+K00588+K13065+K00487+K05280
Metabolism	Biosynthesis of other secondary metabolites	Tropane, piperidine and pyridine alkaloid biosynthesis	11	150	0.00486599	0.029196	ko00960	BnaA03g03400D;BnaA04g17100D;BnaA04g17120D;BnaA05g12630D;BnaA05g12660D;BnaA05g12670D;BnaC04g14070D;BnaC04g14100D;BnaC04g14110D;BnaC04g40460D;BnaCnng75790D	K14454+K08081
Metabolism	Biosynthesis of other secondary metabolites	Betalain biosynthesis	2	13	0.0540164	0.162049	ko00965	BnaAnng27720D;BnaC06g11460D	K15777
Metabolism	Biosynthesis of other secondary metabolites	Flavone and flavonol biosynthesis	1	5	0.138137	0.335056	ko00944	BnaC09g47980D	K05280
Metabolism	Biosynthesis of other secondary metabolites	Caffeine metabolism	1	8	0.211686	0.47318	ko00232	BnaCnng46690D	K00106
Metabolism	Biosynthesis of other secondary metabolites	Monobactam biosynthesis	2	46	0.391741	0.732106	ko00261	BnaA06g36560D;BnaC07g17320D	K13811
Metabolism	Biosynthesis of other secondary metabolites	Indole alkaloid biosynthesis	1	24	0.510141	0.830802	ko00901	BnaC02g22590D	K01757
Metabolism	Biosynthesis of other secondary metabolites	Isoquinoline alkaloid biosynthesis	1	96	0.942484	1	ko00950	BnaA03g03400D	K14454
Metabolism	Carbohydrate metabolism	Amino sugar and nucleotide sugar metabolism	35	519	6.07402e-06	0.00017311	ko00520	BnaA01g13540D;BnaA01g31470D;BnaA02g02640D;BnaA02g07140D;BnaA02g09490D;BnaA02g27950D;BnaA02g34280D;BnaA03g20290D;BnaA04g09140D;BnaA05g03420D;BnaA05g03430D;BnaA06g23560D;BnaA07g14670D;BnaA07g25350D;BnaA08g24600D;BnaA09g06900D;BnaA09g22180D;BnaA10g18700D;BnaC01g15760D;BnaC02g43200D;BnaC03g24270D;BnaC03g24290D;BnaC03g36760D;BnaC04g53030D;BnaC05g40680D;BnaC05g49280D;BnaC06g12620D;BnaC06g17380D;BnaC06g…	K01784+K01209+K00012+K08678+K13648+K15920+K01183+K12373+K00847
Metabolism	Carbohydrate metabolism	Galactose metabolism	19	216	2.38353e-05	0.000452871	ko00052	BnaA01g13540D;BnaA01g15330D;BnaA02g04780D;BnaA06g08310D;BnaA08g00340D;BnaA08g24600D;BnaA09g15290D;BnaA09g22180D;BnaA09g36810D;BnaA09g47290D;BnaAnng06130D;BnaC01g15760D;BnaC04g27780D;BnaC05g09640D;BnaC05g49280D;BnaC08g15730D;BnaC08g28500D;BnaC08g41390D;BnaC09g37530D	K01784+K12309+K06617+K01193+K18819+K07407
Metabolism	Carbohydrate metabolism	Starch and sucrose metabolism	27	488	0.00142767	0.0116253	ko00500	BnaA02g14790D;BnaA03g08110D;BnaA03g44890D;BnaA05g04020D;BnaA05g04060D;BnaA06g08310D;BnaA06g37210D;BnaA08g20280D;BnaA09g09720D;BnaA09g47290D;BnaA09g55510D;BnaA10g14710D;BnaC01g25030D;BnaC03g10290D;BnaC03g49150D;BnaC04g03780D;BnaC05g01470D;BnaC05g09640D;BnaC06g17380D;BnaC07g38690D;BnaC08g06450D;BnaC08g30380D;BnaC08g41390D;BnaC09g37040D;BnaC09g51060D;BnaCnng23260D;BnaCnng30740D	K16055+K00695+K05350+K01188+K01193+K01179+K05349+K01087+K00847+K01194
Metabolism	Carbohydrate metabolism	Ascorbate and aldarate metabolism	12	156	0.00226902	0.0161668	ko00053	BnaA02g02640D;BnaA03g00990D;BnaA03g47910D;BnaA04g09140D;BnaA06g16950D;BnaA07g14670D;BnaA09g10050D;BnaA10g18700D;BnaC06g12620D;BnaC07g40160D;BnaC08g05150D;BnaCnng12150D	K00012+K08232+K00469+K00128
Metabolism	Carbohydrate metabolism	Pentose and glucuronate interconversions	20	390	0.0120408	0.0571939	ko00040	BnaA01g31480D;BnaA02g02640D;BnaA03g01200D;BnaA04g09140D;BnaA05g04610D;BnaA05g30530D;BnaA06g22590D;BnaA07g14670D;BnaA09g03190D;BnaA10g18700D;BnaA10g25280D;BnaAnng20820D;BnaC03g25220D;BnaC03g74840D;BnaC04g04080D;BnaC05g44980D;BnaC06g12620D;BnaC09g50270D;BnaCnng30870D;BnaCnng60750D	K01051+K00012+K01728
Metabolism	Carbohydrate metabolism	Inositol phosphate metabolism	14	250	0.0164151	0.0693082	ko00562	BnaA02g34000D;BnaA03g47910D;BnaA05g20640D;BnaA06g06710D;BnaA09g10050D;BnaA09g14140D;BnaA09g47830D;BnaAnng16500D;BnaC02g42860D;BnaC03g12400D;BnaC03g50260D;BnaC07g40160D;BnaC08g42290D;BnaCnng33290D	K15422+K00469+K01110+K00889+K00914+K01114+K05857+K00915
Metabolism	Carbohydrate metabolism	Citrate cycle (TCA cycle)	10	262	0.241364	0.529143	ko00020	BnaA03g11590D;BnaA06g24600D;BnaA08g26420D;BnaA09g03340D;BnaAnng28310D;BnaC04g23380D;BnaC09g14580D;BnaCnng06880D;BnaCnng13230D;BnaCnng67080D	K00658+K01610+K01648+K01647
Metabolism	Carbohydrate metabolism	Propanoate metabolism	4	123	0.487429	0.830802	ko00640	BnaA04g17110D;BnaA05g12620D;BnaC04g40450D;BnaUnng01000D	K05605+K00166
Metabolism	Carbohydrate metabolism	Glyoxylate and dicarboxylate metabolism	10	329	0.497353	0.830802	ko00630	BnaA04g08160D;BnaA04g27920D;BnaA07g19850D;BnaA08g21730D;BnaA09g08290D;BnaA10g17910D;BnaC04g23380D;BnaC04g30250D;BnaC07g15280D;BnaC08g19360D	K01915+K01602+K15918+K03781+K00830+K01647
Metabolism	Carbohydrate metabolism	Butanoate metabolism	2	80	0.683667	1	ko00650	BnaA02g26140D;BnaA05g17430D	K01580+K16871
Metabolism	Carbohydrate metabolism	Pyruvate metabolism	9	350	0.698946	1	ko00620	BnaA01g18450D;BnaA03g41960D;BnaA06g16950D;BnaA06g24600D;BnaC07g33060D;BnaC08g05150D;BnaCnng12150D;BnaCnng13230D;BnaCnng27780D	K01006+K00128+K01610
Metabolism	Carbohydrate metabolism	Fructose and mannose metabolism	4	260	0.947903	1	ko00051	BnaA05g22480D;BnaC06g17380D;BnaC08g46760D;BnaCnng30740D	K00863+K00847+K03841
Metabolism	Carbohydrate metabolism	Glycolysis / Gluconeogenesis	8	469	0.965801	1	ko00010	BnaA01g15080D;BnaA03g16750D;BnaA06g16950D;BnaA06g24600D;BnaC08g05150D;BnaC08g46760D;BnaCnng12150D;BnaCnng13230D	K01792+K01689+K00128+K01610+K03841
Metabolism	Carbohydrate metabolism	Pentose phosphate pathway	2	219	0.988751	1	ko00030	BnaAnng26460D;BnaC08g46760D	K00615+K03841
Metabolism	Energy metabolism	Sulfur metabolism	11	143	0.00339153	0.0214797	ko00920	BnaA01g11840D;BnaA02g34000D;BnaA06g36560D;BnaC01g13420D;BnaC01g22710D;BnaC02g42860D;BnaC03g48570D;BnaC03g50260D;BnaC04g19270D;BnaC07g17320D;BnaC07g37060D	K05907+K15422+K13811+K01738+K00860
Metabolism	Energy metabolism	Photosynthesis - antenna proteins	5	77	0.0756202	0.210261	ko00196	BnaA05g09410D;BnaC04g10770D;BnaC04g56710D;BnaC08g25680D;BnaC09g01520D	K08912+K08915+K08907+K08913
Metabolism	Energy metabolism	Nitrogen metabolism	7	145	0.134806	0.334085	ko00910	BnaA02g02290D;BnaA04g08160D;BnaA07g38790D;BnaA10g17910D;BnaC03g66520D;BnaC04g30250D;BnaCnng63520D	K01673+K01915
Metabolism	Energy metabolism	Carbon fixation in photosynthetic organisms	10	301	0.388127	0.732106	ko00710	BnaA01g18450D;BnaA03g03400D;BnaA03g41960D;BnaA04g27920D;BnaA06g24600D;BnaAnng26460D;BnaC07g33060D;BnaC08g46760D;BnaCnng13230D;BnaCnng27780D	K01006+K14454+K01602+K01610+K00615+K03841
Metabolism	Energy metabolism	Oxidative phosphorylation	5	635	0.999958	1	ko00190	BnaA09g09830D;BnaA09g33870D;BnaC06g40530D;BnaC08g24660D;BnaCnng01560D	K01535+K01507
Metabolism	Global and overview maps	Metabolic pathways	282	7488	9.08631e-06	0.000207168	ko01100	BnaA01g00410D;BnaA01g03680D;BnaA01g09900D;BnaA01g13540D;BnaA01g15080D;BnaA01g15330D;BnaA01g18450D;BnaA01g27800D;BnaA01g31480D;BnaA02g02640D;BnaA02g07140D;BnaA02g13630D;BnaA02g14790D;BnaA02g17090D;BnaA02g19720D;BnaA02g26140D;BnaA02g34000D;BnaA02g34070D;BnaA02g34280D;BnaA03g00990D;BnaA03g03400D;BnaA03g08110D;BnaA03g11590D;BnaA03g16750D;BnaA03g19280D;BnaA03g20290D;BnaA03g23280D;BnaA03g29370D;BnaA03g…	K00430+K14157+K09840+K01784+K01792+K12309+K01006+K00207+K01051+K00012+K08678+K01942+K16055+K13513+K00864+K01580+K15422+K15920+K08232+K14454+K00695+K00658+K01689+K09754+K01183+K17108+K00472+K10527+K01937+K05350+K00588+K00827+K10775+K01915+K08081+K05605+K01602+K01188+K08912+K16871+K00863+K01988+K01061+K18368+K00889+K01193+K00128+K05359+K00232+K01610+K07385+K13811+K01179+K13065+K01687+K13066+K15918+…
Metabolism	Global and overview maps	Biosynthesis of secondary metabolites	170	4314	6.75407e-05	0.000769964	ko01110	BnaA01g00410D;BnaA01g03680D;BnaA01g09900D;BnaA01g15080D;BnaA02g17090D;BnaA02g26140D;BnaA02g34070D;BnaA03g03400D;BnaA03g11590D;BnaA03g11850D;BnaA03g16750D;BnaA03g19280D;BnaA03g22980D;BnaA03g29710D;BnaA03g33390D;BnaA03g33400D;BnaA03g44890D;BnaA03g50850D;BnaA03g52510D;BnaA03g54060D;BnaA03g56490D;BnaA04g04830D;BnaA04g17100D;BnaA04g17120D;BnaA04g29140D;BnaA05g04020D;BnaA05g04060D;BnaA05g12630D;BnaA05g…	K00430+K14157+K09840+K01792+K13513+K01580+K14454+K00658+K03809+K01689+K09754+K12467+K10527+K05350+K00588+K00827+K10775+K08081+K15404+K01188+K18858+K01061+K18368+K00128+K05359+K00232+K01610+K07385+K13065+K01687+K13066+K15918+K00760+K03781+K00826+K01648+K04125+K00511+K00830+K01904+K00510+K13508+K06127+K05282+K14674+K00318+K01114+K00615+K01762+K13544+K05933+K03527+K01626+K00981+K01738+K05349+K00559+…
Metabolism	Global and overview maps	Fatty acid metabolism	11	307	0.291194	0.626341	ko01212	BnaA03g29710D;BnaA05g23670D;BnaA05g30610D;BnaA06g24040D;BnaA10g28060D;BnaC01g40290D;BnaC03g18470D;BnaC03g49190D;BnaC08g01670D;BnaC08g13600D;BnaCnng60230D	K10527+K00507+K00232+K00059+K07513+K10781+K01897
Metabolism	Global and overview maps	2-Oxocarboxylic acid metabolism	6	325	0.916005	1	ko01210	BnaA03g03400D;BnaA07g05810D;BnaA08g26000D;BnaC04g23380D;BnaC08g13960D;BnaC08g13970D	K14454+K01687+K00826+K01647
Metabolism	Global and overview maps	Carbon metabolism	23	1103	0.966494	1	ko01200	BnaA01g18450D;BnaA03g03400D;BnaA03g11590D;BnaA03g16750D;BnaA03g41960D;BnaA04g17110D;BnaA04g27920D;BnaA05g12620D;BnaA05g22480D;BnaA06g24600D;BnaA07g19850D;BnaA08g21730D;BnaA09g08290D;BnaAnng26460D;BnaC01g22710D;BnaC04g23380D;BnaC04g40450D;BnaC07g15280D;BnaC07g33060D;BnaC08g19360D;BnaC08g46760D;BnaCnng13230D;BnaCnng27780D	K01006+K14454+K00658+K01689+K05605+K01602+K00863+K01610+K15918+K03781+K00830+K00615+K01738+K01647+K03841
Metabolism	Global and overview maps	Biosynthesis of amino acids	18	995	0.990387	1	ko01230	BnaA03g03400D;BnaA03g16750D;BnaA04g08160D;BnaA06g19810D;BnaA07g05810D;BnaA08g26000D;BnaA10g17910D;BnaAnng26460D;BnaC01g04680D;BnaC01g22710D;BnaC03g45280D;BnaC03g53780D;BnaC04g23380D;BnaC04g30250D;BnaC04g46630D;BnaC08g13960D;BnaC08g13970D;BnaCnng34620D	K14454+K01689+K01915+K05359+K01687+K00826+K00615+K01626+K01738+K10206+K01647+K12657
Metabolism	Glycan biosynthesis and metabolism	Glycosaminoglycan degradation	6	32	0.00029579	0.00281	ko00531	BnaA01g15330D;BnaA07g25350D;BnaA08g07260D;BnaC04g27780D;BnaC06g27130D;BnaC09g48030D	K12309+K12373+K07964
Metabolism	Glycan biosynthesis and metabolism	Other glycan degradation	7	56	0.00121386	0.0106446	ko00511	BnaA01g02860D;BnaA01g15330D;BnaA03g23280D;BnaA07g25350D;BnaA09g23550D;BnaC04g27780D;BnaC06g27130D	K15923+K12309+K17108+K12373
Metabolism	Glycan biosynthesis and metabolism	Glycosphingolipid biosynthesis - ganglio series	4	19	0.00200163	0.0152124	ko00604	BnaA01g15330D;BnaA07g25350D;BnaC04g27780D;BnaC06g27130D	K12309+K12373
Metabolism	Glycan biosynthesis and metabolism	Glycosphingolipid biosynthesis - globo and isoglobo series	5	39	0.00540502	0.0293415	ko00603	BnaA05g29310D;BnaA07g25350D;BnaAnng06130D;BnaC06g27130D;BnaCnng24210D	K01988+K12373+K07407
Metabolism	Glycan biosynthesis and metabolism	Glycosphingolipid biosynthesis - lacto and neolacto series	2	19	0.105645	0.280083	ko00601	BnaA05g29310D;BnaCnng24210D	K01988
Metabolism	Glycan biosynthesis and metabolism	N-Glycan biosynthesis	1	185	0.995937	1	ko00510	BnaC03g74310D	K00736
Metabolism	Lipid metabolism	alpha-Linolenic acid metabolism	10	162	0.0215889	0.0878977	ko00592	BnaA03g29710D;BnaA05g30610D;BnaA05g32660D;BnaA06g24040D;BnaA10g26130D;BnaA10g28060D;BnaC03g18470D;BnaC03g49190D;BnaC05g47740D;BnaCnng38640D	K10527+K18858+K00232+K14674+K07513+K00454
Metabolism	Lipid metabolism	Glycerolipid metabolism	13	237	0.0234917	0.0923469	ko00561	BnaA02g17090D;BnaA02g19720D;BnaA05g22480D;BnaA06g16950D;BnaA07g19850D;BnaA07g19880D;BnaA10g01090D;BnaA10g26130D;BnaAnng06130D;BnaC05g01190D;BnaC08g05150D;BnaCnng08180D;BnaCnng12150D	K13513+K00864+K00863+K00128+K15918+K13508+K14674+K07407
Metabolism	Lipid metabolism	Fatty acid degradation	10	167	0.0259627	0.0969484	ko00071	BnaA03g29710D;BnaA05g30610D;BnaA06g16950D;BnaA06g24040D;BnaA10g28060D;BnaC03g18470D;BnaC03g49190D;BnaC08g05150D;BnaCnng12150D;BnaCnng60230D	K10527+K00128+K00232+K07513+K01897
Metabolism	Lipid metabolism	Biosynthesis of unsaturated fatty acids	7	141	0.121438	0.314634	ko01040	BnaA05g23670D;BnaA06g24040D;BnaA10g28060D;BnaC01g40290D;BnaC03g18470D;BnaC03g49190D;BnaC08g01670D	K00507+K00232+K00059+K07513
Metabolism	Lipid metabolism	Sphingolipid metabolism	5	98	0.160689	0.373847	ko00600	BnaA01g15330D;BnaA03g23280D;BnaA09g23550D;BnaAnng06130D;BnaC04g27780D	K12309+K17108+K07407
Metabolism	Lipid metabolism	Cutin, suberine and wax biosynthesis	5	136	0.367954	0.732106	ko00073	BnaA02g15090D;BnaA04g29140D;BnaC02g09500D;BnaC03g66380D;BnaC09g36490D	K17991+K15404+K13356
Metabolism	Lipid metabolism	Steroid biosynthesis	5	138	0.37958	0.732106	ko00100	BnaA09g04980D;BnaA10g26130D;BnaC01g01280D;BnaC02g04950D;BnaC09g04540D	K00511+K14674+K00559
Metabolism	Lipid metabolism	Linoleic acid metabolism	2	45	0.3813	0.732106	ko00591	BnaA10g26130D;BnaCnng38640D	K14674+K00454
Metabolism	Lipid metabolism	Arachidonic acid metabolism	3	79	0.408981	0.740062	ko00590	BnaA10g26130D;BnaC06g18790D;BnaCnng27540D	K14674+K00432
Metabolism	Lipid metabolism	Glycerophospholipid metabolism	9	362	0.73529	1	ko00564	BnaA02g17090D;BnaA07g22360D;BnaA10g01090D;BnaA10g26130D;BnaAnng16500D;BnaC01g13840D;BnaC05g01190D;BnaC06g23230D;BnaCnng08180D	K13513+K01126+K13508+K14674+K01114+K00981
Metabolism	Lipid metabolism	Ether lipid metabolism	2	92	0.755157	1	ko00565	BnaA10g26130D;BnaAnng16500D	K14674+K01114
Metabolism	Lipid metabolism	Fatty acid biosynthesis	3	174	0.887144	1	ko00061	BnaC01g40290D;BnaC08g13600D;BnaCnng60230D	K00059+K10781+K01897
Metabolism	Lipid metabolism	Fatty acid elongation	1	124	0.975007	1	ko00062	BnaC08g09570D	K18880
Metabolism	Metabolism of cofactors and vitamins	Pantothenate and CoA biosynthesis	8	121	0.0263631	0.0969484	ko00770	BnaA01g27800D;BnaA05g22440D;BnaA07g05810D;BnaA08g26000D;BnaC01g34640D;BnaC05g35700D;BnaC08g13960D;BnaC08g13970D	K00207+K01687+K00826
Metabolism	Metabolism of cofactors and vitamins	Vitamin B6 metabolism	4	42	0.0340417	0.121274	ko00750	BnaA07g30540D;BnaAnng30500D;BnaC04g45760D;BnaC06g43820D	K13248+K06215
Metabolism	Metabolism of cofactors and vitamins	Ubiquinone and other terpenoid-quinone biosynthesis	10	180	0.040231	0.131038	ko00130	BnaA03g11850D;BnaA09g19890D;BnaA10g11360D;BnaAnng18230D;BnaC01g02100D;BnaC03g16960D;BnaC06g22820D;BnaC09g10950D;BnaC09g21890D;BnaCnng08300D	K03809+K01904+K06127+K00487+K02552
Metabolism	Metabolism of cofactors and vitamins	Riboflavin metabolism	3	45	0.144664	0.343577	ko00740	BnaA08g31430D;BnaC01g34650D;BnaC08g16330D	K01078+K14379
Metabolism	Metabolism of cofactors and vitamins	Thiamine metabolism	2	58	0.509747	0.830802	ko00730	BnaA08g31430D;BnaC08g16330D	K01078
Metabolism	Metabolism of cofactors and vitamins	Biotin metabolism	2	69	0.603883	0.94305	ko00780	BnaA02g13630D;BnaC01g40290D	K01942+K00059
Metabolism	Metabolism of cofactors and vitamins	Porphyrin and chlorophyll metabolism	4	182	0.782959	1	ko00860	BnaA09g27040D;BnaAnng38540D;BnaC06g17920D;BnaCnng14630D	K00510+K13544+K13606
Metabolism	Metabolism of cofactors and vitamins	Folate biosynthesis	1	91	0.933255	1	ko00790	BnaC02g25180D	K01307
Metabolism	Metabolism of other amino acids	Glutathione metabolism	20	360	0.00525228	0.0293415	ko00480	BnaA02g20640D;BnaA03g26140D;BnaA07g24020D;BnaA07g28460D;BnaA07g34210D;BnaA09g14520D;BnaC03g17120D;BnaC03g30870D;BnaC03g30880D;BnaC03g54440D;BnaC03g60540D;BnaC04g40520D;BnaC06g18790D;BnaC06g25020D;BnaC06g31030D;BnaC06g31040D;BnaC08g00080D;BnaC09g15100D;BnaCnng27540D;BnaCnng47740D	K00799+K10807+K00432
Metabolism	Metabolism of other amino acids	beta-Alanine metabolism	12	179	0.00681838	0.0353316	ko00410	BnaA01g27800D;BnaA02g26140D;BnaA04g17110D;BnaA05g12620D;BnaA05g22440D;BnaA06g16950D;BnaC01g34640D;BnaC03g23980D;BnaC04g40450D;BnaC05g35700D;BnaC08g05150D;BnaCnng12150D	K00207+K01580+K05605+K00128+K17839
Metabolism	Metabolism of other amino acids	Cyanoamino acid metabolism	8	261	0.498098	0.830802	ko00460	BnaA03g44890D;BnaA05g04020D;BnaA05g04060D;BnaA09g55510D;BnaC01g25030D;BnaC04g03780D;BnaC05g01470D;BnaC08g30380D	K05350+K01188+K05349
Metabolism	Metabolism of other amino acids	Selenocompound metabolism	2	79	0.676996	1	ko00450	BnaA06g36560D;BnaC07g17320D	K13811
Metabolism	Metabolism of other amino acids	Taurine and hypotaurine metabolism	1	82	0.912756	1	ko00430	BnaA02g26140D	K01580
Metabolism	Metabolism of terpenoids and polyketides	Monoterpenoid biosynthesis	3	26	0.0395326	0.131038	ko00902	BnaA03g22980D;BnaA06g33330D;BnaC03g27100D	K12467+K07385
Metabolism	Metabolism of terpenoids and polyketides	Carotenoid biosynthesis	7	122	0.0680722	0.194006	ko00906	BnaA01g09900D;BnaA03g33390D;BnaA03g33400D;BnaA04g16900D;BnaC01g05600D;BnaC02g44870D;BnaC05g39200D	K09840+K09843+K17913+K15746
Metabolism	Metabolism of terpenoids and polyketides	Diterpenoid biosynthesis	4	98	0.323373	0.679681	ko00904	BnaA08g27130D;BnaA10g23640D;BnaC09g00230D;BnaCnng35770D	K04125+K05282+K04120
Metabolism	Metabolism of terpenoids and polyketides	Sesquiterpenoid and triterpenoid biosynthesis	3	78	0.401097	0.737502	ko00909	BnaA09g04980D;BnaC01g01280D;BnaC09g04540D	K00511
Metabolism	Metabolism of terpenoids and polyketides	Terpenoid backbone biosynthesis	1	227	0.998838	1	ko00900	BnaC01g04060D	K03527
Metabolism	Nucleotide metabolism	Pyrimidine metabolism	13	462	0.596976	0.94305	ko00240	BnaA01g27800D;BnaA03g44510D;BnaA05g09000D;BnaA05g22440D;BnaA07g07050D;BnaC01g12060D;BnaC01g34640D;BnaC03g60540D;BnaC04g26270D;BnaC05g23810D;BnaC05g35700D;BnaC07g08770D;BnaCnng22540D	K00207+K01937+K10807+K13421
Metabolism	Nucleotide metabolism	Purine metabolism	8	582	0.995297	1	ko00230	BnaA06g36560D;BnaA07g29530D;BnaC03g48570D;BnaC03g60540D;BnaC04g55480D;BnaC07g17320D;BnaC07g36250D;BnaCnng46690D	K13811+K00760+K00860+K10807+K00942+K02083+K00106
Organismal Systems	Environmental adaptation	Plant-pathogen interaction	50	831	2.02567e-06	7.69753e-05	ko04626	BnaA01g27860D;BnaA01g36930D;BnaA02g19720D;BnaA02g29610D;BnaA03g11100D;BnaA03g11140D;BnaA03g13820D;BnaA03g17820D;BnaA03g19320D;BnaA03g20180D;BnaA03g34520D;BnaA03g37660D;BnaA03g38630D;BnaA04g05850D;BnaA04g17420D;BnaA05g01380D;BnaA06g00700D;BnaA06g33520D;BnaA07g19880D;BnaA09g09050D;BnaA09g11870D;BnaA09g48550D;BnaA10g18740D;BnaAnng15200D;BnaC01g13360D;BnaC03g21360D;BnaC03g23130D;BnaC03g24090D;BnaC03g…	K05391+K13436+K00864+K02183+K04079+K13423+K13424+K13448+K13456+K13449+K13414+K13412+K13447+K18880
Organismal Systems	Environmental adaptation	Circadian rhythm - plant	1	160	0.991444	1	ko04712	BnaC08g42660D	K12120

## Sheet: DEGs-pathway
KEGG_A_class	KEGG_B_class	Pathway	out (922)	All (20836)	Pvalue	Qvalue	Pathway ID	Genes	K_IDs
Cellular Processes	Transport and catabolism	Regulation of autophagy	12	151	0.0361188	0.12	ko04140	BnaA03g34550D;BnaA09g14140D;BnaA05g17520D;BnaCnng08530D;BnaC03g25150D;BnaA01g09520D;BnaC05g00760D;BnaA05g30920D;BnaA03g21090D;BnaC03g40040D;BnaA05g22710D;BnaA10g00690D	K07198+K00914+K07198+K07198+K08341+K07198+K07198+K08341+K08341+K07198+K07198+K07198
Cellular Processes	Transport and catabolism	Peroxisome	18	349	0.285322	0.547	ko04146	BnaCnng60230D;BnaA06g24040D;BnaA09g08290D;BnaC02g09500D;BnaA01g29580D;BnaC03g49190D;BnaC03g64870D;BnaC08g19360D;BnaC09g36490D;BnaC05g45860D;BnaC03g66380D;BnaA10g28060D;BnaA08g21730D;BnaC03g18470D;BnaA03g28270D;BnaCnng46690D;BnaC07g15280D;BnaA06g14510D	K01897+K00232+K00830+K13356+K11517+K00232+K11147+K03781+K13356+K01897+K13356+K00232+K03781+K07513+K13337+K00106+K03781+K03781
Cellular Processes	Transport and catabolism	Phagosome	20	420	0.400331	0.699	ko04145	BnaCnng06700D;BnaC04g10450D;BnaC03g68420D;BnaA09g14140D;BnaC06g36540D;BnaA05g09090D;BnaA08g26940D;BnaA07g13180D;BnaC03g63960D;BnaC07g18770D;BnaA02g36630D;BnaA06g26420D;BnaC08g43170D;BnaA08g02320D;BnaA07g32090D;BnaC09g41030D;BnaC02g47270D;BnaC07g30540D;BnaC07g32180D;BnaA09g48890D	K08057+K07375+K07374+K00914+K04392+K07375+K08057+K01365+K07375+K04392+K04392+K07375+K08057+K07374+K07375+K08488+K04392+K07375+K04392+K08057
Cellular Processes	Transport and catabolism	Endocytosis	19	739	0.997217	1	ko04144	BnaC07g20280D;BnaC01g03180D;BnaC06g23830D;BnaA09g05860D;BnaA03g58410D;BnaC05g20170D;BnaA07g01080D;BnaC03g37680D;BnaC05g20160D;BnaA09g47830D;BnaA06g06710D;BnaA03g32320D;BnaA05g10190D;BnaC07g06930D;BnaA05g22600D;BnaC07g01530D;BnaC09g20240D;BnaC08g42290D;BnaA02g07230D	K07904+K18442+K12197+K03283+K07904+K03283+K19476+K03283+K03283+K00889+K00889+K03283+K05758+K19366+K12486+K19476+K07904+K00889+K07904
Environmental Information Processing	Signal transduction	Plant hormone signal transduction	118	1259	4.78e-15	5.59e-13	ko04075	BnaCnng23650D;BnaC02g07740D;BnaC08g27970D;BnaC03g46960D;BnaAnng03820D;BnaC07g28990D;BnaA07g34680D;BnaA07g11670D;BnaC03g08720D;BnaA03g06810D;BnaA10g16800D;BnaC07g34880D;BnaA10g16750D;BnaA01g28670D;BnaC07g19530D;BnaC02g20120D;BnaA09g49440D;BnaA03g22560D;BnaC01g00010D;BnaC07g47570D;BnaC03g22790D;BnaC03g08710D;BnaA10g16830D;BnaA05g32040D;BnaA02g01560D;BnaCnng74250D;BnaA03g04280D;BnaC09g53790D;BnaA06g…	K14488+K14488+K14492+K14488+K14505+K14484+K14488+K14488+K14488+K14488+K14488+K14496+K14488+K14484+K13422+K13464+K14497+K14514+K14488+K14488+K14492+K14488+K14488+K14493+K14487+K14484+K14487+K14500+K14488+K14488+K14496+K14484+K14503+K14496+K14509+K14488+K14493+K14488+K14488+K14487+K14488+K14509+K14484+K14486+K14505+K14488+K14488+K14493+K14486+K14487+K14503+K14484+K14488+K14505+K14488+K14493+K14488+…
Environmental Information Processing	Membrane transport	ABC transporters	11	96	0.00342222	0.0191	ko02010	BnaC05g01280D;BnaA05g00840D;BnaA03g43560D;BnaC07g35040D;BnaA08g27160D;BnaC06g18370D;BnaC04g00490D;BnaCnng45670D;BnaA07g19210D;BnaC09g01920D;BnaA06g31250D	K05658+K05658+K05658+K05658+K05658+K05658+K05658+K05658+K05658+K05658+K05658
Environmental Information Processing	Signal transduction	Phosphatidylinositol signaling system	20	322	0.0807224	0.242	ko04070	BnaC03g23090D;BnaC01g04480D;BnaA01g17830D;BnaA09g14140D;BnaA02g34000D;BnaC01g13840D;BnaC03g50260D;BnaA05g20640D;BnaC02g42860D;BnaA03g19320D;BnaCnng33290D;BnaC07g25470D;BnaA09g47830D;BnaA06g06710D;BnaC03g12400D;BnaC03g23130D;BnaC03g32510D;BnaC08g42290D;BnaA02g29610D;BnaCnng49330D	K00888+K00913+K00888+K00914+K15422+K00981+K15422+K01110+K15422+K02183+K00915+K02183+K00889+K00889+K05857+K02183+K13024+K00889+K02183+K02183
Genetic Information Processing	Replication and repair	Base excision repair	8	129	0.212521	0.452	ko03410	BnaA01g30360D;BnaA09g50180D;BnaA02g22810D;BnaC05g40490D;BnaA05g26470D;BnaC02g31120D;BnaC01g38620D;BnaA02g36520D	K01246+K10773+K01246+K01246+K01246+K01246+K01246+K10798
Genetic Information Processing	Folding, sorting and degradation	SNARE interactions in vesicular transport	5	176	0.893952	1	ko04130	BnaC05g41390D;BnaA04g05470D;BnaA05g27280D;BnaC04g28220D;BnaC09g41030D	K08486+K08486+K08486+K08486+K08488
Genetic Information Processing	Transcription	Basal transcription factors	2	189	0.998178	1	ko03022	BnaC06g04510D;BnaA03g46710D	K03125+K03123
Genetic Information Processing	Folding, sorting and degradation	Ubiquitin mediated proteolysis	12	582	0.99935	1	ko04120	BnaC09g28340D;BnaCnng11300D;BnaA01g03590D;BnaC03g11050D;BnaC01g04930D;BnaC02g08300D;BnaA03g08720D;BnaC06g37800D;BnaC09g36140D;BnaC06g21190D;BnaA03g07230D;BnaA05g29530D	K10684+K03363+K03363+K10144+K03363+K10144+K10144+K03875+K10144+K03875+K10144+K06689
Genetic Information Processing	Folding, sorting and degradation	Proteasome	2	256	0.999888	1	ko03050	BnaCnng77420D;BnaCnng69690D	K03028+K06699
Genetic Information Processing	Folding, sorting and degradation	Protein processing in endoplasmic reticulum	18	855	0.999928	1	ko04141	BnaCnng06700D;BnaA10g07970D;BnaA09g05860D;BnaC05g20170D;BnaA08g26940D;BnaA03g11140D;BnaC03g37680D;BnaC05g20160D;BnaA09g01600D;BnaC04g10040D;BnaA03g32320D;BnaC08g43170D;BnaC08g11400D;BnaA03g11100D;BnaC09g00760D;BnaA09g48890D;BnaC04g20660D;BnaA05g29530D	K08057+K13993+K03283+K03283+K08057+K04079+K03283+K03283+K10666+K13525+K03283+K08057+K09487+K04079+K10666+K08057+K14005+K06689
Genetic Information Processing	Translation	Ribosome biogenesis in eukaryotes	4	366	0.999944	1	ko03008	BnaC01g26540D;BnaC09g47740D;BnaAnng14640D;BnaC08g48660D	K14570+K11129+K14539+K03097
Genetic Information Processing	Translation	Aminoacyl-tRNA biosynthesis	2	280	0.999959	1	ko00970	BnaC03g58510D;BnaC05g41490D	K01866+K04567
Genetic Information Processing	Folding, sorting and degradation	RNA degradation	6	474	0.999978	1	ko03018	BnaA03g16750D;BnaA10g19790D;BnaA05g36900D;BnaAnng32600D;BnaA01g21570D;BnaC05g36940D	K01689+K12613+K13126+K12617+K12617+K13126
Genetic Information Processing	Translation	RNA transport	9	694	0.999999	1	ko03013	BnaC04g11950D;BnaA05g36900D;BnaA03g07100D;BnaA07g14990D;BnaC08g19730D;BnaC02g13260D;BnaA09g36630D;BnaA08g14280D;BnaC05g36940D	K12160+K13126+K05749+K14314+K03243+K12160+K03250+K12160+K13126
Genetic Information Processing	Transcription	Spliceosome	11	795	1	1	ko03040	BnaA01g23920D;BnaC08g19330D;BnaC09g06290D;BnaC02g10710D;BnaC04g06640D;BnaA09g05860D;BnaC05g20170D;BnaC03g37680D;BnaC05g20160D;BnaA09g44470D;BnaA03g32320D	K12819+K11088+K12828+K12818+K09567+K03283+K03283+K03283+K03283+K12825+K03283
Genetic Information Processing	Replication and repair	Homologous recombination	10	1020	1	1	ko03440	BnaC02g29620D;BnaC05g35070D;BnaUnng04540D;BnaC05g26850D;BnaA04g03410D;BnaC08g00300D;BnaC05g26860D;BnaC08g00310D;BnaA09g14010D;BnaCnng52130D	K07466+K07466+K07466+K07466+K07466+K07466+K07466+K07466+K10901+K07466
Genetic Information Processing	Replication and repair	Mismatch repair	9	974	1	1	ko03430	BnaC02g29620D;BnaC05g35070D;BnaUnng04540D;BnaC05g26850D;BnaA04g03410D;BnaC08g00300D;BnaC05g26860D;BnaC08g00310D;BnaCnng52130D	K07466+K07466+K07466+K07466+K07466+K07466+K07466+K07466+K07466
Genetic Information Processing	Replication and repair	Nucleotide excision repair	9	1056	1	1	ko03420	BnaC02g29620D;BnaC05g35070D;BnaUnng04540D;BnaC05g26850D;BnaA04g03410D;BnaC08g00300D;BnaC05g26860D;BnaC08g00310D;BnaCnng52130D	K07466+K07466+K07466+K07466+K07466+K07466+K07466+K07466+K07466
Genetic Information Processing	Translation	mRNA surveillance pathway	2	543	1	1	ko03015	BnaA05g36900D;BnaC05g36940D	K13126+K13126
Genetic Information Processing	Replication and repair	DNA replication	9	1022	1	1	ko03030	BnaC02g29620D;BnaC05g35070D;BnaUnng04540D;BnaC05g26850D;BnaA04g03410D;BnaC08g00300D;BnaC05g26860D;BnaC08g00310D;BnaCnng52130D	K07466+K07466+K07466+K07466+K07466+K07466+K07466+K07466+K07466
Genetic Information Processing	Translation	Ribosome	16	1370	1	1	ko03010	BnaC09g01710D;BnaC02g00840D;BnaC02g05950D;BnaA07g18920D;BnaA02g29320D;BnaC02g40400D;BnaA09g16470D;BnaC09g20520D;BnaC01g18280D;BnaC01g39070D;BnaC07g30590D;BnaA10g26290D;BnaC08g24870D;BnaC03g06390D;BnaA09g50400D;BnaC07g50070D	K02943+K02958+K02899+K02978+K02943+K02975+K02940+K02961+K02910+K02973+K02949+K02979+K02971+K02952+K02933+K02877
Human Diseases	Endocrine and metabolic diseases	Insulin resistance	13	210	0.140513	0.336	ko04931	BnaA03g34550D;BnaA09g49440D;BnaA02g05310D;BnaA02g29830D;BnaA05g17520D;BnaA05g20640D;BnaCnng08530D;BnaA10g14420D;BnaA01g09520D;BnaC05g00760D;BnaC03g40040D;BnaA05g22710D;BnaA10g00690D	K07198+K14497+K07199+K00688+K07198+K01110+K07198+K07199+K07198+K07198+K07198+K07198+K07198
Human Diseases	Endocrine and metabolic diseases	AGE-RAGE signaling pathway in diabetic complications	7	119	0.274676	0.536	ko04933	BnaC06g36540D;BnaC07g18770D;BnaA02g36630D;BnaA01g21880D;BnaC03g12400D;BnaC02g47270D;BnaC07g32180D	K04392+K04392+K04392+K04371+K05857+K04392+K04392
Metabolism	Biosynthesis of other secondary metabolites	Phenylpropanoid biosynthesis	72	665	2.05e-12	1.2e-10	ko00940	BnaC08g30380D;BnaA05g04020D;BnaA03g54060D;BnaC01g40610D;BnaC08g32450D;BnaCnng51060D;BnaC04g08190D;BnaA03g50850D;BnaA06g16150D;BnaC07g42360D;BnaC04g01610D;BnaC09g48860D;BnaCnng48990D;BnaCnng52250D;BnaA08g21450D;BnaC03g14720D;BnaC04g03780D;BnaC07g46050D;BnaA03g44890D;BnaC05g12180D;BnaA05g04000D;BnaC08g19690D;BnaCnng07140D;BnaC07g46560D;BnaA07g00390D;BnaC07g47260D;BnaC02g17730D;BnaA10g24230D;BnaA06g…	K01188+K01188+K00430+K01188+K01188+K00430+K10775+K00588+K00430+K00430+K09754+K00430+K00430+K10775+K13066+K13066+K01188+K09755+K05350+K09753+K01188+K13066+K00430+K00430+K13065+K00083+K00588+K00430+K00430+K01188+K00430+K13066+K00430+K01904+K00430+K00487+K01188+K00430+K00430+K00430+K01188+K00430+K13065+K01904+K00083+K00487+K00430+K00430+K01188+K00430+K10775+K01188+K13066+K00430+K00430+K13066+K09754+…
Metabolism	Carbohydrate metabolism	Starch and sucrose metabolism	71	843	1.48e-07	5.77e-06	ko00500	BnaC08g30380D;BnaA05g04020D;BnaC09g51060D;BnaC06g17380D;BnaC03g25220D;BnaC01g40610D;BnaA10g18700D;BnaC08g32450D;BnaC08g06450D;BnaA05g15840D;BnaCnng33860D;BnaC07g27090D;BnaC02g24780D;BnaC01g37010D;BnaA02g34280D;BnaA01g31480D;BnaC01g21190D;BnaC08g41390D;BnaA07g33960D;BnaC04g03780D;BnaC01g00110D;BnaC06g12620D;BnaA02g09490D;BnaC05g09640D;BnaA03g44890D;BnaCnng30740D;BnaA05g04000D;BnaA05g04610D;BnaA02g…	K01188+K01188+K16055+K00847+K01051+K01188+K00012+K01188+K16055+K00844+K15920+K00695+K01087+K01051+K15920+K01051+K01177+K01193+K01087+K01188+K01179+K00012+K13648+K01193+K05350+K00847+K01188+K01051+K00688+K01193+K08678+K01193+K00695+K00695+K00975+K01051+K01188+K01179+K01051+K01177+K00695+K00012+K01194+K01188+K01087+K01051+K01188+K08678+K00700+K15920+K00695+K16055+K00695+K01188+K01051+K15920+K01188+…
Metabolism	Biosynthesis of other secondary metabolites	Glucosinolate biosynthesis	17	89	3.11e-07	9.09e-06	ko00966	BnaAnng23360D;BnaA06g37970D;BnaC03g41100D;BnaA03g35400D;BnaCnng21190D;BnaA08g26000D;BnaC08g13960D;BnaC08g13970D;BnaA03g39720D;BnaA05g36800D;BnaC04g47910D;BnaC02g41790D;BnaAnng06570D;BnaA04g24160D;BnaA03g39700D;BnaC05g33030D;BnaA03g39710D	K15741+K00826+K00826+K00826+K15741+K00826+K00826+K00826+K15741+K00826+K12156+K15741+K15741+K12156+K15741+K00826+K15741
Metabolism	Carbohydrate metabolism	Amino sugar and nucleotide sugar metabolism	48	530	2.26e-06	5.28e-05	ko00520	BnaC06g17380D;BnaA10g18700D;BnaA05g15840D;BnaCnng33860D;BnaC04g53030D;BnaA02g34280D;BnaC03g36760D;BnaC03g24270D;BnaA02g02720D;BnaA03g20310D;BnaA09g22180D;BnaC03g24290D;BnaA08g24600D;BnaC01g00110D;BnaC06g12620D;BnaC09g51720D;BnaA02g09490D;BnaC05g49280D;BnaA01g31470D;BnaCnng30740D;BnaA02g07140D;BnaA01g13540D;BnaC05g40680D;BnaA06g40730D;BnaC01g23490D;BnaC08g15730D;BnaA06g37210D;BnaA05g03420D;BnaA07g…	K00847+K00012+K00844+K15920+K01183+K15920+K01209+K01183+K13379+K01183+K01784+K01183+K01784+K01179+K00012+K01183+K13648+K01784+K01209+K00847+K08678+K01784+K01183+K00975+K01711+K01784+K01179+K01183+K00012+K08678+K15920+K12451+K01183+K12373+K15920+K01183+K01183+K00847+K13379+K01179+K13648+K01784+K00012+K15920+K12446+K15920+K12373+K00012
Metabolism	Amino acid metabolism	Valine, leucine and isoleucine degradation	24	187	2.84e-06	5.54e-05	ko00280	BnaA08g16370D;BnaC05g18900D;BnaA06g37970D;BnaC01g00550D;BnaC08g05150D;BnaA03g56490D;BnaC04g40450D;BnaC03g41100D;BnaA03g35400D;BnaCnng12150D;BnaA08g26000D;BnaC08g13960D;BnaC08g13970D;BnaC03g21300D;BnaA05g36800D;BnaUnng01000D;BnaA04g17110D;BnaA08g28650D;BnaC05g33030D;BnaA06g16950D;BnaC03g18470D;BnaC03g76360D;BnaC03g64520D;BnaA05g12620D	K00827+K00128+K00826+K00827+K00128+K00827+K05605+K00826+K00826+K00128+K00826+K00826+K00826+K00827+K00826+K00166+K05605+K05605+K00826+K00128+K07513+K00827+K00020+K05605
Metabolism	Energy metabolism	Sulfur metabolism	20	142	4.56e-06	7.62e-05	ko00920	BnaC01g22710D;BnaA03g54400D;BnaA02g34000D;BnaC05g46890D;BnaC03g50260D;BnaAnng21580D;BnaA03g36860D;BnaA01g34070D;BnaC02g42860D;BnaC07g17320D;BnaC01g40620D;BnaC01g13420D;BnaC04g19270D;BnaA01g11840D;BnaA03g10610D;BnaC07g51290D;BnaC03g48570D;BnaA01g34620D;BnaA06g36560D;BnaC07g37060D	K01738+K00860+K15422+K01738+K15422+K01082+K13811+K01738+K15422+K13811+K01738+K05907+K05907+K05907+K00640+K00860+K00860+K00860+K13811+K05907
Metabolism	Amino acid metabolism	Valine, leucine and isoleucine biosynthesis	16	104	1.3e-05	0.000191	ko00290	BnaA02g02020D;BnaA06g37970D;BnaC03g41100D;BnaC04g52970D;BnaA03g35400D;BnaC03g35770D;BnaA08g26000D;BnaC08g13960D;BnaA05g34460D;BnaC08g13970D;BnaA07g05810D;BnaA05g36800D;BnaCnng64850D;BnaA02g03040D;BnaC08g37250D;BnaC05g33030D	K00052+K00826+K00826+K01704+K00826+K01754+K00826+K00826+K01704+K00826+K01687+K00826+K00052+K01653+K01649+K00826
Metabolism	Metabolism of terpenoids and polyketides	Diterpenoid biosynthesis	14	97	9.15e-05	0.00112	ko00904	BnaA10g23640D;BnaC01g17380D;BnaCnng76580D;BnaA06g10250D;BnaC06g38910D;BnaCnng35770D;BnaA03g47400D;BnaC05g11920D;BnaC03g75160D;BnaC03g30630D;BnaA07g39210D;BnaA08g27130D;BnaC09g00230D;BnaA01g35230D	K05282+K05282+K05282+K04124+K04125+K04125+K05282+K04124+K05282+K04120+K04125+K04125+K04120+K05282
Metabolism	Lipid metabolism	alpha-Linolenic acid metabolism	19	161	9.56e-05	0.00112	ko00592	BnaA06g24040D;BnaA05g30610D;BnaC06g18870D;BnaA07g24870D;BnaC05g47740D;BnaA07g24860D;BnaC03g49190D;BnaCnng38640D;BnaC08g18910D;BnaA08g21970D;BnaA05g32660D;BnaA10g28060D;BnaCnng67400D;BnaCnng62430D;BnaA03g29710D;BnaA10g26130D;BnaC06g26190D;BnaC03g18470D;BnaA07g19600D	K00232+K10527+K00454+K00454+K18858+K00454+K00232+K00454+K08241+K08241+K18858+K00232+K00454+K10527+K10527+K14674+K00454+K07513+K00454
Metabolism	Global and Overview	2-Oxocarboxylic acid metabolism	30	324	0.000118077	0.00126	ko01210	BnaA02g02020D;BnaAnng23360D;BnaA06g37970D;BnaC06g43710D;BnaC03g41100D;BnaC04g52970D;BnaA03g35400D;BnaCnng21190D;BnaA03g03400D;BnaC02g13450D;BnaA08g26000D;BnaC08g13960D;BnaA05g34460D;BnaC08g13970D;BnaA07g05810D;BnaA03g39720D;BnaA05g36800D;BnaCnng64850D;BnaA02g03040D;BnaC04g47910D;BnaA02g09370D;BnaC02g41790D;BnaAnng06570D;BnaA04g24160D;BnaC04g23380D;BnaA03g39700D;BnaC08g37250D;BnaAnng22050D;BnaC05g…	K00052+K15741+K00826+K14272+K00826+K01704+K00826+K15741+K14454+K00928+K00826+K00826+K01704+K00826+K01687+K15741+K00826+K00052+K01653+K12156+K00928+K15741+K15741+K12156+K01647+K15741+K01649+K14272+K00826+K15741
Metabolism	Metabolism of cofactors and vitamins	Pantothenate and CoA biosynthesis	15	120	0.000269265	0.00263	ko00770	BnaA05g22200D;BnaA01g27800D;BnaA06g37970D;BnaA05g22440D;BnaC03g41100D;BnaA03g35400D;BnaA08g26000D;BnaC08g13960D;BnaC08g13970D;BnaA07g05810D;BnaC05g35700D;BnaA05g36800D;BnaA02g03040D;BnaC05g33030D;BnaC01g34640D	K01598+K00207+K00826+K00207+K00826+K00826+K00826+K00826+K00826+K01687+K00207+K00826+K01653+K00826+K00207
Metabolism	Lipid metabolism	Linoleic acid metabolism	8	44	0.000612019	0.00551	ko00591	BnaC06g18870D;BnaA07g24870D;BnaA07g24860D;BnaCnng38640D;BnaCnng67400D;BnaA10g26130D;BnaC06g26190D;BnaA07g19600D	K00454+K00454+K00454+K00454+K00454+K14674+K00454+K00454
Metabolism	Biosynthesis of other secondary metabolites	Tropane, piperidine and pyridine alkaloid biosynthesis	16	149	0.000944314	0.00789	ko00960	BnaC01g15060D;BnaC04g14110D;BnaC04g14100D;BnaA05g12660D;BnaA03g03400D;BnaA04g17120D;BnaA05g12670D;BnaC05g05190D;BnaA01g13280D;BnaC04g56400D;BnaC04g14070D;BnaA04g17100D;BnaCnng75790D;BnaC03g26340D;BnaA05g12630D;BnaC04g40460D	K00815+K08081+K08081+K08081+K14454+K08081+K08081+K08081+K00815+K08081+K08081+K08081+K08081+K08081+K08081+K08081
Metabolism	Carbohydrate metabolism	Pentose and glucuronate interconversions	33	426	0.00137134	0.0105	ko00040	BnaC03g25220D;BnaA10g18700D;BnaC01g37010D;BnaA01g31480D;BnaC05g18900D;BnaC03g74840D;BnaA02g13340D;BnaA09g33470D;BnaC08g05150D;BnaC06g12620D;BnaC08g24300D;BnaA06g22590D;BnaA05g04610D;BnaCnng12150D;BnaA05g30530D;BnaC04g04080D;BnaA09g03190D;BnaCnng60750D;BnaA07g14670D;BnaC01g16630D;BnaA10g15450D;BnaA01g14130D;BnaC05g44980D;BnaAnng20820D;BnaA03g01200D;BnaA02g02640D;BnaC06g26450D;BnaA08g28010D;BnaA10g…	K01051+K00012+K01051+K01051+K00128+K01728+K01728+K01728+K00128+K00012+K01728+K01728+K01051+K00128+K01728+K01051+K01728+K01051+K00012+K01728+K01051+K01728+K01728+K01051+K01728+K00012+K01728+K01728+K01051+K00128+K01051+K01728+K00012
Metabolism	Carbohydrate metabolism	Galactose metabolism	20	215	0.00144255	0.0105	ko00052	BnaA05g15840D;BnaC08g41390D;BnaA09g22180D;BnaA09g15290D;BnaA08g24600D;BnaC05g49280D;BnaC05g09640D;BnaA01g15330D;BnaA06g08310D;BnaA01g13540D;BnaA09g47290D;BnaC08g15730D;BnaA02g04780D;BnaC08g28500D;BnaC04g27780D;BnaA08g00340D;BnaAnng06130D;BnaA09g36810D;BnaC01g15760D;BnaC09g37530D	K00844+K01193+K01784+K18819+K01784+K01784+K01193+K12309+K01193+K01784+K01193+K01784+K06617+K06617+K12309+K06617+K07407+K06617+K01784+K06617
Metabolism	Amino acid metabolism	Cysteine and methionine metabolism	33	434	0.00185559	0.0128	ko00270	BnaA08g16370D;BnaC01g15060D;BnaC01g22710D;BnaA06g37970D;BnaC01g00550D;BnaA03g56490D;BnaC03g41100D;BnaCnng67880D;BnaA03g35400D;BnaA03g03400D;BnaC02g13450D;BnaA08g26000D;BnaC05g46890D;BnaAnng30490D;BnaC08g13960D;BnaA01g34070D;BnaC08g13970D;BnaC03g32940D;BnaA01g13280D;BnaC01g40620D;BnaC08g36640D;BnaC03g21300D;BnaC04g35390D;BnaA05g16960D;BnaAnng41480D;BnaA05g36800D;BnaC08g41620D;BnaCnng33000D;BnaA02g…	K00827+K00815+K01738+K00826+K00827+K00827+K00826+K05933+K00826+K14454+K00928+K00826+K01738+K01762+K00826+K01738+K00826+K01611+K00815+K01738+K05933+K00827+K01762+K00547+K05933+K00826+K05933+K05933+K00928+K00640+K05933+K00826+K00827
Metabolism	Amino acid metabolism	Alanine, aspartate and glutamate metabolism	21	237	0.00203176	0.0129	ko00250	BnaA08g16370D;BnaA02g26140D;BnaC01g00550D;BnaA10g17910D;BnaA03g56490D;BnaC06g43710D;BnaA04g08160D;BnaA02g12430D;BnaA09g08290D;BnaA03g03400D;BnaCnng38460D;BnaCnng23850D;BnaC03g21300D;BnaA05g17430D;BnaC08g11810D;BnaC04g29670D;BnaA05g17400D;BnaC04g30250D;BnaAnng22050D;BnaA06g20540D;BnaC03g76360D	K00827+K01580+K00827+K01915+K00827+K14272+K01915+K01915+K00830+K14454+K00764+K01915+K00827+K16871+K01940+K01915+K16871+K01915+K14272+K01953+K00827
Metabolism	Glycan biosynthesis and metabolism	Glycosaminoglycan degradation	6	31	0.00210288	0.0129	ko00531	BnaA01g15330D;BnaC09g48030D;BnaC04g27780D;BnaA07g25350D;BnaA08g07260D;BnaC06g27130D	K12309+K07964+K12309+K12373+K07964+K12373
Metabolism	Metabolism of other amino acids	Glutathione metabolism	28	361	0.00299415	0.0175	ko00480	BnaC08g37910D;BnaC03g30870D;BnaC06g25020D;BnaA03g26140D;BnaAnng37730D;BnaA09g45080D;BnaCnng27540D;BnaA07g34210D;BnaC02g13690D;BnaCnng47740D;BnaC03g54440D;BnaC04g40520D;BnaA04g17910D;BnaC06g18790D;BnaA07g20590D;BnaC03g60540D;BnaC03g17120D;BnaC03g30880D;BnaC06g31030D;BnaA05g32420D;BnaA02g20640D;BnaA07g24020D;BnaC09g15100D;BnaA09g14520D;BnaC06g31040D;BnaC04g41510D;BnaC08g00080D;BnaA07g28460D	K00799+K00799+K00799+K00799+K00799+K00799+K00432+K00799+K00434+K00799+K00799+K00799+K00799+K00432+K00799+K10807+K00799+K00799+K00799+K00799+K00799+K00799+K00799+K00799+K00799+K00799+K00799+K00799
Metabolism	Glycan biosynthesis and metabolism	Glycosphingolipid biosynthesis - globo series	6	38	0.00606533	0.0309	ko00603	BnaC01g38080D;BnaA05g29310D;BnaAnng06130D;BnaA07g25350D;BnaCnng24210D;BnaC06g27130D	K01988+K01988+K07407+K12373+K01988+K12373
Metabolism	Glycan biosynthesis and metabolism	Glycosphingolipid biosynthesis - ganglio series	4	18	0.00709055	0.0346	ko00604	BnaA01g15330D;BnaC04g27780D;BnaA07g25350D;BnaC06g27130D	K12309+K12309+K12373+K12373
Metabolism	Carbohydrate metabolism	Ascorbate and aldarate metabolism	14	155	0.00900986	0.0422	ko00053	BnaA10g18700D;BnaC05g18900D;BnaC07g40160D;BnaC08g05150D;BnaC06g12620D;BnaC02g13690D;BnaCnng12150D;BnaA07g14670D;BnaA03g00990D;BnaA02g02640D;BnaA09g10050D;BnaA06g16950D;BnaA03g47910D;BnaA04g09140D	K00012+K00128+K00469+K00128+K00012+K00434+K00128+K00012+K08232+K00012+K00469+K00128+K00469+K00012
Metabolism	Glycan biosynthesis and metabolism	Other glycan degradation	7	55	0.010357	0.0466	ko00511	BnaA01g15330D;BnaC04g27780D;BnaA07g25350D;BnaA01g02860D;BnaA03g23280D;BnaA09g23550D;BnaC06g27130D	K12309+K12309+K12373+K15923+K17108+K17108+K12373
Metabolism	Energy metabolism	Nitrogen metabolism	13	144	0.0116293	0.0504	ko00910	BnaA02g02290D;BnaC03g66520D;BnaA10g17910D;BnaA04g08160D;BnaA02g12430D;BnaA07g38790D;BnaCnng23850D;BnaCnng60930D;BnaA07g04150D;BnaC04g29670D;BnaA09g08530D;BnaCnng63520D;BnaC04g30250D	K01673+K01673+K01915+K01915+K01915+K01673+K01915+K10534+K00366+K01915+K00366+K01673+K01915
Metabolism	Biosynthesis of other secondary metabolites	Flavonoid biosynthesis	10	100	0.0130647	0.0538	ko00941	BnaA03g50850D;BnaC04g01610D;BnaA07g00390D;BnaC09g47980D;BnaC02g17730D;BnaC03g16950D;BnaC07g00330D;BnaC03g16960D;BnaA03g19280D;BnaC07g44690D	K00588+K09754+K13065+K05280+K00588+K00487+K13065+K00487+K09754+K00588
Metabolism	Carbohydrate metabolism	Inositol phosphate metabolism	20	263	0.0134056	0.0538	ko00562	BnaC03g23090D;BnaAnng16500D;BnaC01g04480D;BnaA01g17830D;BnaC07g40160D;BnaA09g14140D;BnaA02g34000D;BnaC03g50260D;BnaA05g20640D;BnaC02g42860D;BnaCnng33290D;BnaA09g47830D;BnaA06g06710D;BnaC03g12400D;BnaC08g35240D;BnaA09g10050D;BnaA08g31430D;BnaC08g42290D;BnaA03g47910D;BnaC08g16330D	K00888+K01114+K00913+K00888+K00469+K00914+K15422+K15422+K01110+K15422+K00915+K00889+K00889+K05857+K01858+K00469+K01078+K00889+K00469+K01078
Metabolism	Biosynthesis of other secondary metabolites	Monobactam biosynthesis	6	45	0.0137917	0.0538	ko00261	BnaC02g13450D;BnaA03g36860D;BnaC07g17320D;BnaC04g49400D;BnaA02g09370D;BnaA06g36560D	K00928+K13811+K13811+K00215+K00928+K13811
Metabolism	Lipid metabolism	Fatty acid degradation	14	166	0.0157755	0.0595	ko00071	BnaCnng60230D;BnaA06g24040D;BnaC05g18900D;BnaA05g30610D;BnaC08g05150D;BnaCnng12150D;BnaC03g49190D;BnaC08g05970D;BnaC05g45860D;BnaA10g28060D;BnaCnng62430D;BnaA03g29710D;BnaA06g16950D;BnaC03g18470D	K01897+K00232+K00128+K10527+K00128+K00128+K00232+K00121+K01897+K00232+K10527+K10527+K00128+K07513
Metabolism	Metabolism of terpenoids and polyketides	Carotenoid biosynthesis	11	121	0.0184477	0.0674	ko00906	BnaC05g39200D;BnaA03g33390D;BnaC01g05600D;BnaA03g33400D;BnaC05g33590D;BnaA05g14890D;BnaA03g43960D;BnaC07g35800D;BnaA01g09900D;BnaC02g44870D;BnaA04g16900D	K09840+K09840+K17913+K09840+K09843+K15748+K09843+K09843+K09840+K15746+K09843
Metabolism	Amino acid metabolism	Phenylalanine metabolism	14	175	0.0237605	0.0842	ko00360	BnaC01g15060D;BnaC04g08190D;BnaA03g50850D;BnaCnng52250D;BnaA03g03400D;BnaC02g17730D;BnaA01g13280D;BnaC09g21890D;BnaC03g16950D;BnaA09g19890D;BnaC03g16960D;BnaA04g04830D;BnaC09g10950D;BnaC07g44690D	K00815+K10775+K00588+K10775+K14454+K00588+K00815+K01904+K00487+K01904+K00487+K10775+K01904+K00588
Metabolism	Metabolism of other amino acids	beta-Alanine metabolism	14	178	0.0269972	0.0929	ko00410	BnaA02g26140D;BnaC03g23980D;BnaC05g18900D;BnaA01g27800D;BnaC08g05150D;BnaC04g40450D;BnaA05g22440D;BnaCnng12150D;BnaC05g35700D;BnaA04g17110D;BnaA08g28650D;BnaA06g16950D;BnaC01g34640D;BnaA05g12620D	K01580+K17839+K00128+K00207+K00128+K05605+K00207+K00128+K00207+K05605+K05605+K00128+K00207+K05605
Metabolism	Carbohydrate metabolism	C5-Branched dibasic acid metabolism	5	42	0.036893	0.12	ko00660	BnaA02g02020D;BnaC04g52970D;BnaA05g34460D;BnaCnng64850D;BnaA02g03040D	K00052+K01704+K01704+K00052+K01653
Metabolism	Metabolism of cofactors and vitamins	Ubiquinone and other terpenoid-quinone biosynthesis	13	179	0.0550385	0.174	ko00130	BnaC01g15060D;BnaCnng08300D;BnaC01g02100D;BnaAnng18230D;BnaA01g13280D;BnaC09g21890D;BnaC03g16950D;BnaC06g22820D;BnaA09g19890D;BnaC03g16960D;BnaA10g11360D;BnaC09g10950D;BnaA03g11850D	K00815+K02552+K03809+K03809+K00815+K01904+K00487+K02552+K01904+K00487+K06127+K01904+K03809
Metabolism	Amino acid metabolism	Histidine metabolism	7	81	0.0671322	0.207	ko00340	BnaC05g18900D;BnaC08g05150D;BnaCnng12150D;BnaA06g16950D;BnaC01g27670D;BnaA06g05690D;BnaA01g21560D	K00128+K00128+K00128+K00128+K00765+K00765+K00765
Metabolism	Amino acid metabolism	Arginine and proline metabolism	16	248	0.0851605	0.249	ko00330	BnaC03g23980D;BnaC05g18900D;BnaAnng37880D;BnaC08g05150D;BnaA03g03400D;BnaCnng12150D;BnaC02g38230D;BnaA03g29370D;BnaA06g25630D;BnaC03g32940D;BnaAnng07910D;BnaC04g31100D;BnaC07g26120D;BnaC07g25120D;BnaA06g16950D;BnaC04g46630D	K17839+K00128+K00318+K00128+K14454+K00128+K00318+K00472+K00472+K01611+K00318+K00318+K00318+K00472+K00128+K12657
Metabolism	Carbohydrate metabolism	Glyoxylate and dicarboxylate metabolism	20	328	0.0928323	0.263	ko00630	BnaA10g17910D;BnaC06g43710D;BnaA04g08160D;BnaA02g12430D;BnaA05g08820D;BnaA09g08290D;BnaA04g27920D;BnaA01g29580D;BnaA05g18150D;BnaC08g19360D;BnaCnng23850D;BnaC04g29670D;BnaA07g19850D;BnaA08g21730D;BnaC05g28570D;BnaC04g23380D;BnaC04g30250D;BnaAnng22050D;BnaC07g15280D;BnaA06g14510D	K01915+K14272+K01915+K01915+K02437+K00830+K01602+K11517+K02437+K03781+K01915+K01915+K15918+K03781+K02437+K01647+K01915+K14272+K03781+K03781
Metabolism	Biosynthesis of other secondary metabolites	Betalain biosynthesis	2	12	0.0962533	0.263	ko00965	BnaAnng27720D;BnaC06g11460D	K15777+K15777
Metabolism	Metabolism of terpenoids and polyketides	Monoterpenoid biosynthesis	3	25	0.0965531	0.263	ko00902	BnaA06g33330D;BnaA03g22980D;BnaC03g27100D	K07385+K12467+K12467
Metabolism	Metabolism of cofactors and vitamins	Vitamin B6 metabolism	4	41	0.106397	0.277	ko00750	BnaAnng30500D;BnaC04g45760D;BnaA07g30540D;BnaC06g43820D	K13248+K06215+K13248+K13248
Metabolism	Amino acid metabolism	Lysine degradation	9	126	0.106674	0.277	ko00310	BnaC07g44110D;BnaC05g18900D;BnaC08g05150D;BnaCnng12150D;BnaA01g03680D;BnaC02g02520D;BnaC01g05030D;BnaA06g16950D;BnaA03g11590D	K14157+K00128+K00128+K00128+K14157+K11420+K14157+K00128+K00658
Metabolism	Metabolism of terpenoids and polyketides	Sesquiterpenoid and triterpenoid biosynthesis	6	77	0.125374	0.319	ko00909	BnaC07g30440D;BnaC01g01280D;BnaCnng41750D;BnaC09g04540D;BnaA09g04980D;BnaC07g30450D	K14184+K00511+K15799+K00511+K00511+K14184
Metabolism	Lipid metabolism	Glycerolipid metabolism	15	245	0.128355	0.32	ko00561	BnaCnng08180D;BnaA02g19720D;BnaC05g18900D;BnaC08g05150D;BnaCnng12150D;BnaA07g19880D;BnaA10g01090D;BnaAnng06130D;BnaA07g19850D;BnaA09g24560D;BnaC05g01190D;BnaA05g22480D;BnaA06g16950D;BnaA10g26130D;BnaA02g17090D	K13513+K00864+K00128+K00128+K00128+K00864+K13508+K07407+K15918+K00630+K13508+K00863+K00128+K14674+K13513
Metabolism	Amino acid metabolism	Arginine biosynthesis	10	152	0.137226	0.334	ko00220	BnaA10g17910D;BnaC06g43710D;BnaA04g08160D;BnaA02g12430D;BnaA03g03400D;BnaCnng23850D;BnaC08g11810D;BnaC04g29670D;BnaC04g30250D;BnaAnng22050D	K01915+K14272+K01915+K01915+K14454+K01915+K01940+K01915+K01915+K14272
Metabolism	Lipid metabolism	Cutin, suberine and wax biosynthesis	9	135	0.144641	0.338	ko00073	BnaA05g10200D;BnaC03g18600D;BnaC02g09500D;BnaC09g36490D;BnaC03g66380D;BnaA02g15090D;BnaC05g42450D;BnaA04g29140D;BnaC04g11110D	K17991+K17991+K13356+K13356+K13356+K17991+K15399+K15404+K17991
Metabolism	Global and Overview	Biosynthesis of amino acids	51	1001	0.163769	0.371	ko01230	BnaC03g53780D;BnaC01g15060D;BnaA03g16750D;BnaCnng34620D;BnaA02g02020D;BnaC05g08770D;BnaC01g22710D;BnaA06g37970D;BnaA10g17910D;BnaC06g43710D;BnaC03g41100D;BnaC04g52970D;BnaA04g08160D;BnaA03g35400D;BnaA02g12430D;BnaC01g04680D;BnaA03g03400D;BnaC02g13450D;BnaC03g35770D;BnaA08g26000D;BnaC05g46890D;BnaC08g13960D;BnaA01g34070D;BnaA05g34460D;BnaC08g13970D;BnaC03g45280D;BnaA01g13280D;BnaC04g49400D;BnaA07g…	K05359+K00815+K01689+K05359+K00052+K05359+K01738+K00826+K01915+K14272+K00826+K01704+K01915+K00826+K01915+K01626+K14454+K00928+K01754+K00826+K01738+K00826+K01738+K01704+K00826+K10206+K00815+K00215+K01687+K01738+K01915+K00826+K01940+K00052+K01653+K01915+K00928+K00640+K00615+K01647+K05359+K01915+K01649+K05359+K14272+K00826+K05359+K00765+K00765+K12657+K00765
Metabolism	Amino acid metabolism	Tryptophan metabolism	12	197	0.164726	0.371	ko00380	BnaCnng03960D;BnaC05g18900D;BnaC08g05150D;BnaCnng12150D;BnaA02g05170D;BnaC08g19360D;BnaA10g14600D;BnaA08g21730D;BnaA06g16950D;BnaC07g15280D;BnaA06g14510D;BnaAnng33020D	K01568+K00128+K00128+K00128+K11817+K03781+K11817+K03781+K00128+K03781+K03781+K11817
Metabolism	Global and Overview	Degradation of aromatic compounds	3	34	0.189268	0.412	ko01220	BnaC08g05970D;BnaC03g16950D;BnaC03g16960D	K00121+K00487+K00487
Metabolism	Biosynthesis of other secondary metabolites	Stilbenoid, diarylheptanoid and gingerol biosynthesis	15	263	0.190363	0.412	ko00945	BnaC03g61420D;BnaA03g50850D;BnaC04g01610D;BnaA07g00390D;BnaCnng74800D;BnaC02g17730D;BnaAnng36890D;BnaC09g30400D;BnaA08g24400D;BnaC03g16950D;BnaC07g00330D;BnaC03g16960D;BnaA06g33060D;BnaA03g19280D;BnaC07g44690D	K00517+K00588+K09754+K13065+K00517+K00588+K00517+K00517+K00517+K00487+K13065+K00487+K00517+K09754+K00588
Metabolism	Energy metabolism	Photosynthesis - antenna proteins	5	76	0.24601	0.514	ko00196	BnaC04g56710D;BnaC04g10770D;BnaA05g09410D;BnaC08g25680D;BnaC09g01520D	K08915+K08912+K08912+K08907+K08913
Metabolism	Energy metabolism	Carbon fixation in photosynthetic organisms	16	303	0.268979	0.536	ko00710	BnaC08g46760D;BnaA01g18450D;BnaA05g34260D;BnaCnng24040D;BnaC06g43710D;BnaA01g00210D;BnaA03g03400D;BnaA06g24600D;BnaA04g27920D;BnaA03g41960D;BnaCnng13230D;BnaC01g01140D;BnaAnng26460D;BnaCnng27780D;BnaAnng22050D;BnaC07g33060D	K03841+K01006+K01595+K01595+K14272+K01610+K14454+K01610+K01602+K01006+K01610+K01610+K00615+K01006+K14272+K01006
Metabolism	Biosynthesis of other secondary metabolites	Indole alkaloid biosynthesis	2	23	0.270856	0.536	ko00901	BnaC02g22590D;BnaC01g01910D	K01757+K08233
Metabolism	Biosynthesis of other secondary metabolites	Caffeine metabolism	1	7	0.271568	0.536	ko00232	BnaCnng46690D	K00106
Metabolism	Amino acid metabolism	Lysine biosynthesis	4	62	0.294082	0.555	ko00300	BnaC02g13450D;BnaC03g45280D;BnaC04g49400D;BnaA02g09370D	K00928+K10206+K00215+K00928
Metabolism	Metabolism of cofactors and vitamins	Thiamine metabolism	2	28	0.353384	0.656	ko00730	BnaC04g54380D;BnaA05g12410D	K03147+K03147
Metabolism	Metabolism of other amino acids	Cyanoamino acid metabolism	13	260	0.365933	0.669	ko00460	BnaC08g30380D;BnaA05g04020D;BnaC01g40610D;BnaC08g32450D;BnaC04g03780D;BnaA03g44890D;BnaA05g04000D;BnaA05g04060D;BnaA01g34060D;BnaA09g40120D;BnaC05g01470D;BnaA09g55510D;BnaC01g25030D	K01188+K01188+K01188+K01188+K01188+K05350+K01188+K01188+K01188+K01188+K01188+K01188+K05349
Metabolism	Carbohydrate metabolism	Pyruvate metabolism	17	349	0.377208	0.674	ko00620	BnaA01g18450D;BnaC05g18900D;BnaA05g34260D;BnaCnng24040D;BnaA07g16440D;BnaC08g05150D;BnaA01g00210D;BnaCnng12150D;BnaA06g24600D;BnaA03g41960D;BnaCnng13230D;BnaC01g01140D;BnaCnng27780D;BnaC08g37250D;BnaA06g16950D;BnaC07g33060D;BnaA08g25110D	K01006+K00128+K01595+K01595+K18881+K00128+K01610+K00128+K01610+K01006+K01610+K01610+K01006+K01649+K00128+K01006+K01759
Metabolism	Amino acid metabolism	Phenylalanine, tyrosine and tryptophan biosynthesis	10	198	0.380288	0.674	ko00400	BnaC03g53780D;BnaC01g15060D;BnaCnng34620D;BnaC05g08770D;BnaC01g04680D;BnaA03g03400D;BnaA01g13280D;BnaA06g19810D;BnaA06g07360D;BnaC08g43260D	K05359+K00815+K05359+K05359+K01626+K14454+K00815+K05359+K05359+K05359
Metabolism	Amino acid metabolism	Glycine, serine and threonine metabolism	15	315	0.422827	0.728	ko00260	BnaA08g16370D;BnaC01g00550D;BnaA03g56490D;BnaC06g43710D;BnaA05g08820D;BnaA09g08290D;BnaC02g13450D;BnaC03g35770D;BnaA05g18150D;BnaC03g21300D;BnaA02g09370D;BnaA07g19850D;BnaC05g28570D;BnaAnng22050D;BnaC03g76360D	K00827+K00827+K00827+K14272+K02437+K00830+K00928+K01754+K02437+K00827+K00928+K15918+K02437+K14272+K00827
Metabolism	Lipid metabolism	Sphingolipid metabolism	5	97	0.429447	0.728	ko00600	BnaA01g15330D;BnaC04g27780D;BnaAnng06130D;BnaA03g23280D;BnaA09g23550D	K12309+K12309+K07407+K17108+K17108
Metabolism	Lipid metabolism	Biosynthesis of unsaturated fatty acids	8	164	0.440504	0.736	ko01040	BnaA06g24040D;BnaC08g01670D;BnaA05g23670D;BnaC03g49190D;BnaC01g40290D;BnaA10g28060D;BnaA05g12360D;BnaC03g18470D	K00232+K00507+K00507+K00232+K00059+K00232+K10257+K07513
Metabolism	Carbohydrate metabolism	Citrate cycle (TCA cycle)	12	261	0.487866	0.804	ko00020	BnaC09g14580D;BnaAnng28310D;BnaA01g00210D;BnaCnng67080D;BnaA06g24600D;BnaA09g03340D;BnaCnng13230D;BnaCnng06880D;BnaC01g01140D;BnaC04g23380D;BnaA03g11590D;BnaA08g26420D	K01648+K01648+K01610+K01648+K01610+K01648+K01610+K01648+K01610+K01647+K00658+K01648
Metabolism	Carbohydrate metabolism	Glycolysis / Gluconeogenesis	21	467	0.501716	0.815	ko00010	BnaA03g16750D;BnaA07g38160D;BnaC08g46760D;BnaA05g15840D;BnaCnng03960D;BnaC05g18900D;BnaA09g22180D;BnaC08g05150D;BnaA08g24600D;BnaA01g00210D;BnaC05g49280D;BnaCnng12150D;BnaA06g24600D;BnaA01g13540D;BnaC08g15730D;BnaC08g05970D;BnaA01g15080D;BnaCnng13230D;BnaC01g01140D;BnaC01g15760D;BnaA06g16950D	K01689+K01792+K03841+K00844+K01568+K00128+K01784+K00128+K01784+K01610+K01784+K00128+K01610+K01784+K01784+K00121+K01792+K01610+K01610+K01784+K00128
Metabolism	Carbohydrate metabolism	Butanoate metabolism	4	84	0.513062	0.822	ko00650	BnaA02g26140D;BnaA05g17430D;BnaA02g03040D;BnaA05g17400D	K01580+K16871+K01653+K16871
Metabolism	Metabolism of cofactors and vitamins	Porphyrin and chlorophyll metabolism	8	181	0.552133	0.873	ko00860	BnaC06g17920D;BnaA09g27040D;BnaAnng38540D;BnaC05g15260D;BnaCnng14630D;BnaA06g13830D;BnaC08g23140D;BnaC02g30620D	K00510+K00510+K13544+K08099+K13606+K08099+K04040+K08099
Metabolism	Lipid metabolism	Ether lipid metabolism	4	93	0.59398	0.916	ko00565	BnaAnng16500D;BnaA08g31430D;BnaA10g26130D;BnaC08g16330D	K01114+K01078+K14674+K01078
Metabolism	Metabolism of terpenoids and polyketides	Brassinosteroid biosynthesis	2	45	0.598008	0.916	ko00905	BnaC09g49790D;BnaA10g24860D	K09588+K09588
Metabolism	Global and Overview	Fatty acid metabolism	14	330	0.602759	0.916	ko01212	BnaCnng60230D;BnaA06g24040D;BnaA05g30610D;BnaC08g01670D;BnaA05g23670D;BnaC08g13600D;BnaC03g49190D;BnaC01g40290D;BnaC05g45860D;BnaA10g28060D;BnaA05g12360D;BnaCnng62430D;BnaA03g29710D;BnaC03g18470D	K01897+K00232+K10527+K00507+K00507+K10781+K00232+K00059+K01897+K00232+K10257+K10527+K10527+K07513
Metabolism	Biosynthesis of other secondary metabolites	Isoquinoline alkaloid biosynthesis	4	95	0.610845	0.916	ko00950	BnaC01g15060D;BnaA07g00220D;BnaA03g03400D;BnaA01g13280D	K00815+K01592+K14454+K00815
Metabolism	Carbohydrate metabolism	Propanoate metabolism	5	122	0.632183	0.935	ko00640	BnaC04g40450D;BnaUnng01000D;BnaA04g17110D;BnaA08g28650D;BnaA05g12620D	K05605+K00166+K05605+K05605+K05605
Metabolism	Lipid metabolism	Glycerophospholipid metabolism	15	363	0.644298	0.935	ko00564	BnaCnng08180D;BnaAnng16500D;BnaA07g22360D;BnaA05g22260D;BnaC01g13840D;BnaC06g23230D;BnaA10g01090D;BnaA09g24560D;BnaC05g01190D;BnaA03g57470D;BnaA08g31430D;BnaA10g26130D;BnaA02g17090D;BnaC08g16330D;BnaC05g35500D	K13513+K01114+K01126+K05929+K00981+K01126+K13508+K00630+K13508+K06130+K01078+K14674+K13513+K01078+K05929
Metabolism	Biosynthesis of other secondary metabolites	Flavone and flavonol biosynthesis	1	23	0.647084	0.935	ko00944	BnaC09g47980D	K05280
Metabolism	Metabolism of terpenoids and polyketides	Limonene and pinene degradation	10	248	0.662843	0.943	ko00903	BnaC03g61420D;BnaC05g18900D;BnaC08g05150D;BnaCnng12150D;BnaCnng74800D;BnaAnng36890D;BnaC09g30400D;BnaA08g24400D;BnaA06g33060D;BnaA06g16950D	K00517+K00128+K00128+K00128+K00517+K00517+K00517+K00517+K00517+K00128
Metabolism	Lipid metabolism	Arachidonic acid metabolism	3	78	0.676802	0.943	ko00590	BnaCnng27540D;BnaC06g18790D;BnaA10g26130D	K00432+K00432+K14674
Metabolism	Metabolism of other amino acids	Selenocompound metabolism	3	78	0.676802	0.943	ko00450	BnaA03g36860D;BnaC07g17320D;BnaA06g36560D	K13811+K13811+K13811
Metabolism	Lipid metabolism	Steroid biosynthesis	5	137	0.730195	1	ko00100	BnaC01g01280D;BnaC09g04540D;BnaA09g04980D;BnaA10g26130D;BnaC02g04950D	K00511+K00511+K00511+K14674+K00559
Metabolism	Metabolism of cofactors and vitamins	Biotin metabolism	2	68	0.809373	1	ko00780	BnaA02g13630D;BnaC01g40290D	K01942+K00059
Metabolism	Amino acid metabolism	Tyrosine metabolism	5	157	0.829359	1	ko00350	BnaC01g15060D;BnaA07g00220D;BnaA03g03400D;BnaC08g05970D;BnaA01g13280D	K00815+K01592+K14454+K00121+K00815
Metabolism	Global and Overview	Carbon metabolism	41	1087	0.876837	1	ko01200	BnaA03g16750D;BnaC08g46760D;BnaA05g15840D;BnaA01g18450D;BnaA05g34260D;BnaCnng24040D;BnaC07g49670D;BnaC01g22710D;BnaC06g43710D;BnaC04g40450D;BnaA01g00210D;BnaA09g08290D;BnaA03g03400D;BnaC03g35770D;BnaA06g24600D;BnaC05g46890D;BnaA01g34070D;BnaA04g27920D;BnaA01g29580D;BnaA03g41960D;BnaC08g05970D;BnaC08g19360D;BnaCnng13230D;BnaC01g40620D;BnaC01g01140D;BnaA07g19850D;BnaA04g17110D;BnaA03g10610D;BnaC07g…	K01689+K03841+K00844+K01006+K01595+K01595+K01057+K01738+K14272+K05605+K01610+K00830+K14454+K01754+K01610+K01738+K01738+K01602+K11517+K01006+K00121+K03781+K01610+K01738+K01610+K15918+K05605+K00640+K01057+K03781+K00615+K01647+K01006+K05605+K14272+K00863+K01006+K00658+K03781+K03781+K05605
Metabolism	Nucleotide metabolism	Purine metabolism	19	581	0.935321	1	ko00230	BnaC07g36250D;BnaA03g54400D;BnaC01g21260D;BnaCnng38460D;BnaA03g36860D;BnaC07g17320D;BnaA03g42900D;BnaCnng33750D;BnaCnng53700D;BnaC03g60540D;BnaA07g19820D;BnaC04g55480D;BnaC07g51290D;BnaC03g48570D;BnaCnng46690D;BnaA03g35870D;BnaA01g34620D;BnaA06g36560D;BnaA07g29530D	K02083+K00860+K14977+K00764+K13811+K13811+K14977+K00759+K00759+K10807+K00759+K00942+K00860+K00860+K00106+K00942+K00860+K13811+K00760
Metabolism	Lipid metabolism	Fatty acid biosynthesis	4	173	0.950921	1	ko00061	BnaCnng60230D;BnaC08g13600D;BnaC01g40290D;BnaC05g45860D	K01897+K10781+K00059+K01897
Metabolism	Metabolism of cofactors and vitamins	Folate biosynthesis	1	69	0.9562	1	ko00790	BnaC02g25180D	K01307
Metabolism	Nucleotide metabolism	Pyrimidine metabolism	14	481	0.966316	1	ko00240	BnaC05g23810D;BnaC04g26270D;BnaA07g07050D;BnaA01g27800D;BnaA05g22440D;BnaA03g44510D;BnaC07g08770D;BnaC08g23300D;BnaC03g60540D;BnaC05g35700D;BnaCnng22540D;BnaA05g09000D;BnaC01g12060D;BnaC01g34640D	K01937+K13421+K01937+K00207+K00207+K01937+K01937+K00254+K10807+K00207+K01937+K01937+K01937+K00207
Metabolism	Metabolism of other amino acids	Taurine and hypotaurine metabolism	1	81	0.974605	1	ko00430	BnaA02g26140D	K01580
Metabolism	Carbohydrate metabolism	Pentose phosphate pathway	4	202	0.980279	1	ko00030	BnaC08g46760D;BnaC07g49670D;BnaC07g30010D;BnaAnng26460D	K03841+K01057+K01057+K00615
Metabolism	Carbohydrate metabolism	Fructose and mannose metabolism	6	274	0.983543	1	ko00051	BnaC06g17380D;BnaC08g46760D;BnaA05g15840D;BnaCnng30740D;BnaC01g23490D;BnaC06g43510D	K00847+K03841+K00844+K00847+K01711+K00847
Metabolism	Lipid metabolism	Fatty acid elongation	1	123	0.996241	1	ko00062	BnaC08g09570D	K18880
Metabolism	Glycan biosynthesis and metabolism	N-Glycan biosynthesis	1	184	0.999767	1	ko00510	BnaC03g74310D	K00736
Metabolism	Metabolism of terpenoids and polyketides	Terpenoid backbone biosynthesis	1	238	0.99998	1	ko00900	BnaC01g04060D	K03527
Metabolism	Energy metabolism	Oxidative phosphorylation	7	634	1	1	ko00190	BnaA09g09560D;BnaCnng01560D;BnaC02g42250D;BnaA09g33870D;BnaC06g40530D;BnaA09g09830D;BnaC08g24660D	K01507+K01507+K01535+K01507+K01507+K01535+K01507
Organismal Systems	Environmental adaptation	Plant-pathogen interaction	91	1570	0.00474593	0.0252	ko04626	BnaCnng01390D;BnaC09g42460D;BnaA02g19720D;BnaA09g48550D;BnaC06g39570D;BnaA09g11280D;BnaC06g34440D;BnaA03g13820D;BnaA01g27860D;BnaA07g06740D;BnaA09g30490D;BnaA03g34520D;BnaA08g13950D;BnaA02g15320D;BnaA09g56310D;BnaC02g34810D;BnaC04g01250D;BnaA05g01400D;BnaC08g38370D;BnaA08g19860D;BnaA01g23930D;BnaA09g05220D;BnaA05g06250D;BnaC04g28440D;BnaA09g09050D;BnaC02g22630D;BnaC03g24090D;BnaC03g39980D;BnaCnng…	K09422+K05391+K00864+K13447+K09422+K09422+K13448+K13423+K05391+K09422+K09422+K13436+K09422+K09422+K09422+K09422+K05391+K09422+K09422+K09422+K09422+K13412+K13412+K13448+K13412+K09422+K13448+K13436+K13412+K09422+K13448+K13448+K04079+K13448+K09422+K13448+K05391+K00864+K02183+K13456+K13448+K13424+K13412+K09422+K09422+K13447+K13448+K09422+K09422+K05391+K13447+K04371+K02183+K09422+K05391+K13414+K13448+…
Organismal Systems	Environmental adaptation	Circadian rhythm - plant	5	159	0.83741	1	ko04712	BnaC06g27090D;BnaA07g25310D;BnaC08g42660D;BnaCnng19880D;BnaC08g48660D	K16223+K16223+K12120+K12120+K03097
