# Supplementary material for: Fine-mapping and transcriptome analysis of a candidate gene controlling plant height in Brassica napus L
Source: Biotechnol Biofuels. 2020 Mar 10;13:42. doi: 10.1186/s13068-020-01687-y (PMC7063735; doi:10.1186/s13068-020-01687-y)
Supplement: Supplementary file 10 — Additional file 10: Table S9. The 118 differentially expressed genes clustered in plant hormone-related signal transduction pathways. [file 13068_2020_1687_MOESM10_ESM.xlsx]

## Sheet: plant  hormone DEGs (118)
Table S9 The 118 differentially expressed genes clustered in plant hormone signal transduction pathway
ID	baseMean	log2FoldChange	lfcSE	stat	pvalue	padj	df591_count	df591_exp	df592_count	df592_exp	NY181_count	NY181_exp	NY182_count	NY182_exp	GO	KO	pep-len	cov	ath	ath-peplen	ath-cov	identity	gene_model_type	name	short_description	Curator_summary
AUX1
BnaC06g20740D	232.511	2.92922	0.363497	8.05846	7.72633e-16	2.05204e-13	61	2.149	28	0.944	460	13.443	374	14.953	Na	K13946	471	100	AT1G77690.1	470	100	97.03	protein_coding	LAX3	like AUX1 3	Encodes an auxin influx carrier LAX3 (Like Aux1) that promotes lateral root emergence. Auxin-induced expression of LAX3 in turn induces a selection of cell-wall-remodelling enzymes, which are likely to promote cell separation in advance of developing lateral root primordia.
BnaA07g20880D	145.788	1.63792	0.317195	5.16376	2.42032e-07	1.28445e-05	63	2.162	72	2.364	259	7.373	191	7.439	Na	K13946	471	100	AT1G77690.1	470	100	96.6	protein_coding	LAX3	like AUX1 3	Encodes an auxin influx carrier LAX3 (Like Aux1) that promotes lateral root emergence. Auxin-induced expression of LAX3 in turn induces a selection of cell-wall-remodelling enzymes, which are likely to promote cell separation in advance of developing lateral root primordia.
AUX/IAA
BnaCnng41350D	201.078	5.06882	0.403992	12.5468	4.13646e-36	7.76598e-33	5	0.255	8	0.39	386	16.323	385	22.273	GO:0005634;GO:0046983	K14484	398	57.04	AT1G04250.1	229	99.13	87.22	protein_coding	AXR3	AUX/IAA transcriptional regulator family protein	Transcription regulator acting as repressor of auxin-inducible gene expression. Auxin-inducible AUX/IAA gene. Short-lived nuclear protein with four conserved domains. Domain III has homology to beta alpha alpha dimerization and DNA binding domains. Involved in auxin signaling. Auxin induces the degradation of the protein in a dosage-dependent manner in a process mediated by AtRac1. Auxin induced …
BnaA01g28670D	207.641	2.91304	0.331688	8.78247	1.59917e-18	5.54578e-16	50	4.421	34	2.876	388	28.463	347	34.825	GO:0005634;GO:0046983	K14484	197	100	AT3G15540.1	197	100	90.36	protein_coding	IAA19	indole-3-acetic acid inducible 19	Primary auxin-responsive gene. Involved in the regulation stamen filaments development.
BnaC01g36030D	172.182	2.69163	0.35228	7.6406	2.16211e-14	4.20423e-12	41	3.199	38	2.836	278	17.994	312	27.629	GO:0005634;GO:0046983	K14484	197	100	AT3G15540.1	197	100	89.34	protein_coding	IAA19	indole-3-acetic acid inducible 19	Primary auxin-responsive gene. Involved in the regulation stamen filaments development.
BnaA03g33930D	120.081	1.89316	0.397739	4.75981	1.93777e-06	7.98156e-05	50	3.618	39	2.7	159	9.547	215	17.661	GO:0005634;GO:0046983	K14484	194	100	AT3G15540.1	197	100	91.88	protein_coding	IAA19	indole-3-acetic acid inducible 19	Primary auxin-responsive gene. Involved in the regulation stamen filaments development.
BnaA03g36950D	623.871	1.72614	0.232658	7.4192	1.17827e-13	2.09647e-11	280	14.688	290	14.554	1065	46.352	855	50.909	GO:0005634;GO:0046983	K14484	237	100	AT3G23050.1	243	100	88.48	protein_coding	IAA7	indole-3-acetic acid 7	Transcription regulator acting as repressor of auxin-inducible gene expression. Plays role in the control of gravitropic growth and development in light-grown seedlings. Auxin induces the degradation of the protein in a dosage-dependent manner in a process mediated by AtRac1. Auxin induced the relocalization of the protein within the nucleus from a diffused nucleoplasmic pattern to a discrete par…
BnaC03g39170D	480.053	1.41671	0.41575	3.40761	0.000655352	0.0109902	254	15.7	220	13.01	393	20.155	939	65.881	GO:0005634;GO:0046983	K14484	194	100	AT3G15540.1	197	100	91.37	protein_coding	IAA19	indole-3-acetic acid inducible 19	Primary auxin-responsive gene. Involved in the regulation stamen filaments development.
BnaA08g27770D	290.367	1.24125	0.299405	4.14574	3.38723e-05	0.000952589	143	8.309	195	10.84	414	19.958	398	26.248	GO:0005634;GO:0046983	K14484	229	100	AT1G04250.1	229	100	88.21	protein_coding	AXR3	AUX/IAA transcriptional regulator family protein	Transcription regulator acting as repressor of auxin-inducible gene expression. Auxin-inducible AUX/IAA gene. Short-lived nuclear protein with four conserved domains. Domain III has homology to beta alpha alpha dimerization and DNA binding domains. Involved in auxin signaling. Auxin induces the degradation of the protein in a dosage-dependent manner in a process mediated by AtRac1. Auxin induced …
BnaCnng74250D	306.128	1.09144	0.325618	3.35189	0.000802613	0.0129671	168	16.941	214	20.646	367	30.705	449	51.393	GO:0005634;GO:0046983	K14484	173	98.27	AT3G15540.1	197	86.29	88.24	protein_coding	IAA19	indole-3-acetic acid inducible 19	Primary auxin-responsive gene. Involved in the regulation stamen filaments development.
BnaA10g02500D	331.489	1.13971	0.264093	4.31555	1.59208e-05	0.000501634	186	10.382	225	12.015	509	23.572	407	25.786	GO:0005634;GO:0046983	K14484	224	100	AT1G04250.1	229	100	84.72	protein_coding	AXR3	AUX/IAA transcriptional regulator family protein	Transcription regulator acting as repressor of auxin-inducible gene expression. Auxin-inducible AUX/IAA gene. Short-lived nuclear protein with four conserved domains. Domain III has homology to beta alpha alpha dimerization and DNA binding domains. Involved in auxin signaling. Auxin induces the degradation of the protein in a dosage-dependent manner in a process mediated by AtRac1. Auxin induced …
BnaA05g16680D	301.459	1.05885	0.288799	3.66638	0.000246007	0.0049885	224	19.663	162	13.605	459	33.429	362	36.069	GO:0005634;GO:0046983	K14484	174	94.25	AT3G23050.1	243	67.49	91.46	protein_coding	IAA7	indole-3-acetic acid 7	Transcription regulator acting as repressor of auxin-inducible gene expression. Plays role in the control of gravitropic growth and development in light-grown seedlings. Auxin induces the degradation of the protein in a dosage-dependent manner in a process mediated by AtRac1. Auxin induced the relocalization of the protein within the nucleus from a diffused nucleoplasmic pattern to a discrete par…
BnaC01g31190D	96.9152	1.14498	0.383369	2.98664	0.00282062	0.0347879	42	2.29	73	3.808	159	7.192	116	7.179	GO:0005634;GO:0046983	K14484	171	100	AT3G23030.1	174	100	86.21	protein_coding	IAA2	indole-3-acetic acid inducible 2	auxin inducible gene expressed in the nucleus
BnaAnng12210D	144.215	-1.28268	0.318745	-4.02415	5.7181e-05	0.00148383	214	12.59	213	11.989	100	4.881	61	4.073	GO:0005634;GO:0046983	K14484	227	100	AT1G04550.2	239	97.49	81.55	protein_coding	IAA12	AUX/IAA transcriptional regulator family protein	IAA12/BDL plays a role in auxin-mediated processes of apical-basal patterning in the embryo. bdl mutants lack a primary root meristem
BnaC05g36730D	240.708	-1.65102	0.283297	-5.82788	5.61354e-09	4.37245e-07	362	17.173	398	18.064	137	5.392	85	4.577	GO:0005634;GO:0046983	K14484	267	100	AT3G16500.1	269	100	82.22	protein_coding	PAP1	phytochrome-associated protein 1	phytochrome-associated protein 1 (PAP1)
BnaC09g03870D	66.3686	-1.68411	0.448934	-3.75135	0.000175882	0.00376863	132	12.257	85	7.551	21	1.618	29	3.057	GO:0005634	K14484	175	100	AT5G25890.1	175	100	85.14	protein_coding	IAA28	indole-3-acetic acid inducible 28	encodes a protein that may be a negative regulator of lateral root formation in response to auxin. It is a member of IAA/ARF gene family and is plant-specific. Gain of function mutations in this gene suppresses lateral root formation and is resistant to inhibition of root elongation by auxin, cytokinin, and ethylene.
BnaC07g28990D	190.738	-2.32634	0.318271	-7.3093	2.68532e-13	4.62674e-11	350	28.394	313	24.294	56	3.769	55	5.065	GO:0005634;GO:0046983	K14484	174	100	AT5G25890.1	175	100	87.43	protein_coding	IAA28	indole-3-acetic acid inducible 28	encodes a protein that may be a negative regulator of lateral root formation in response to auxin. It is a member of IAA/ARF gene family and is plant-specific. Gain of function mutations in this gene suppresses lateral root formation and is resistant to inhibition of root elongation by auxin, cytokinin, and ethylene.
BnaA05g23300D	573.213	-2.72484	0.255721	-10.6555	1.64338e-26	1.29674e-23	952	45.127	1109	50.295	144	5.663	129	6.941	GO:0005634;GO:0046983	K14484	285	94.04	AT3G16500.1	269	99.63	81.34	protein_coding	PAP1	phytochrome-associated protein 1	phytochrome-associated protein 1 (PAP1)
ARF
BnaA08g31250D	96.4047	-1.12125	0.383129	-2.92657	0.00342719	0.040293	134	2.73	144	2.806	49	0.828	60	1.387	GO:0003677;GO:0005634;GO:0009725;GO:0046983	K14486	846	100	AT1G19850.1	902	100	84.18	protein_coding	MP	Transcriptional factor B3 family protein / auxin-responsive factor AUX/IAA-related	Encodes a transcription factor (IAA24) mediating embryo axis formation and vascular development. Similar to AUXIN RESPONSIVE FACTOR 1 (ARF1) shown to bind to auxin responsive elements (AREs), and to the maize transcriptional activator VIVIPAROUS 1( VP1). In situ hybridization shows expression in provascular tissue of embryos, the emerging shoot primordia, then is restricted to provascular tissue,…
BnaC04g18710D	145.589	-1.16145	0.337042	-3.44599	0.000568963	0.00982797	223	7.314	197	6.182	81	2.204	85	3.165	GO:0003677;GO:0005634;GO:0009725;GO:0046983	K14486	619	100	AT1G59750.1	665	99.1	87.25	protein_coding	ARF1	auxin response factor 1	Encodes a member of the auxin response factor family. ARFs bind to the cis element 5'-TGTCTC-3' ARFs mediate changes in gene expression in response to auxin. ARF's form heterodimers with IAA/AUX genes. ARF1 enhances mutant phenotypes of ARF2 and may act with ARF2 to control aspects of maturation and senescence.ARF1:LUC and 3xHA:ARF1 proteins have a half-life of ~3-4 hours and their degradation is…
BnaA06g14040D	113.196	-1.2105	0.350699	-3.45167	0.000557125	0.00965411	167	3.613	165	3.415	86	1.544	45	1.105	GO:0003677;GO:0005634;GO:0009725;GO:0046983	K14486	876	100	AT1G19850.1	902	100	86.72	protein_coding	MP	Transcriptional factor B3 family protein / auxin-responsive factor AUX/IAA-related	Encodes a transcription factor (IAA24) mediating embryo axis formation and vascular development. Similar to AUXIN RESPONSIVE FACTOR 1 (ARF1) shown to bind to auxin responsive elements (AREs), and to the maize transcriptional activator VIVIPAROUS 1( VP1). In situ hybridization shows expression in provascular tissue of embryos, the emerging shoot primordia, then is restricted to provascular tissue,…
BnaC08g19040D	200.132	-1.60216	0.290753	-5.51037	3.58083e-08	2.31847e-06	303	4.814	324	4.925	112	1.476	76	1.371	GO:0003677;GO:0005634;GO:0009725;GO:0046983	K14486	846	100	AT1G19850.1	902	100	84.29	protein_coding	MP	Transcriptional factor B3 family protein / auxin-responsive factor AUX/IAA-related	Encodes a transcription factor (IAA24) mediating embryo axis formation and vascular development. Similar to AUXIN RESPONSIVE FACTOR 1 (ARF1) shown to bind to auxin responsive elements (AREs), and to the maize transcriptional activator VIVIPAROUS 1( VP1). In situ hybridization shows expression in provascular tissue of embryos, the emerging shoot primordia, then is restricted to provascular tissue,…
GH3
BnaA02g01560D	32.7392	3.76335	0.559463	6.72671	1.73541e-11	2.13769e-09	1	0.033	0	0	87	2.354	46	1.703	Na	K14487	570	100	AT5G13320.1	575	99.83	84.49	protein_coding	PBS3	Auxin-responsive GH3 family protein	Encodes an enzyme capable of conjugating amino acids to 4-substituted benzoates. 4-HBA (4-hydroxybenzoic acid) and pABA (4-aminobenzoate) may be targets of the enzyme in Arabidopsis, leading to the production of pABA-Glu, 4HBA-Glu, or other related compounds. This enzyme is involved in disease-resistance signaling. It is required for the accumulation of salicylic acid, activation of defense respo…
BnaC09g43750D	170.696	2.10661	0.355778	5.92112	3.19759e-09	2.58687e-07	65	2.119	50	1.56	255	6.899	294	10.881	Na	K14487	577	100	AT5G13320.1	575	100	82.84	protein_coding	PBS3	Auxin-responsive GH3 family protein	Encodes an enzyme capable of conjugating amino acids to 4-substituted benzoates. 4-HBA (4-hydroxybenzoic acid) and pABA (4-aminobenzoate) may be targets of the enzyme in Arabidopsis, leading to the production of pABA-Glu, 4HBA-Glu, or other related compounds. This enzyme is involved in disease-resistance signaling. It is required for the accumulation of salicylic acid, activation of defense respo…
BnaC02g04650D	8.05427	1.90978	0.594075	3.21471	0.00130578	0.019096	0	0	0	0	18	0.532	14	0.566	Na	K14487	570	100	AT5G13320.1	575	99.83	84.49	protein_coding	PBS3	Auxin-responsive GH3 family protein	Encodes an enzyme capable of conjugating amino acids to 4-substituted benzoates. 4-HBA (4-hydroxybenzoic acid) and pABA (4-aminobenzoate) may be targets of the enzyme in Arabidopsis, leading to the production of pABA-Glu, 4HBA-Glu, or other related compounds. This enzyme is involved in disease-resistance signaling. It is required for the accumulation of salicylic acid, activation of defense respo…
BnaC03g05810D	43.172	1.90568	0.465737	4.09175	4.28139e-05	0.00115742	13	0.398	16	0.469	94	2.39	53	1.843	Na	K14487	589	97.45	AT5G13320.1	575	99.83	85.54	protein_coding	PBS3	Auxin-responsive GH3 family protein	Encodes an enzyme capable of conjugating amino acids to 4-substituted benzoates. 4-HBA (4-hydroxybenzoic acid) and pABA (4-aminobenzoate) may be targets of the enzyme in Arabidopsis, leading to the production of pABA-Glu, 4HBA-Glu, or other related compounds. This enzyme is involved in disease-resistance signaling. It is required for the accumulation of salicylic acid, activation of defense respo…
BnaA03g04280D	7.67646	1.8447	0.592317	3.11438	0.0018433	0.0251719	0	0	0	0	19	0.517	12	0.447	Na	K14487	573	100	AT5G13320.1	575	99.83	84.49	protein_coding	PBS3	Auxin-responsive GH3 family protein	Encodes an enzyme capable of conjugating amino acids to 4-substituted benzoates. 4-HBA (4-hydroxybenzoic acid) and pABA (4-aminobenzoate) may be targets of the enzyme in Arabidopsis, leading to the production of pABA-Glu, 4HBA-Glu, or other related compounds. This enzyme is involved in disease-resistance signaling. It is required for the accumulation of salicylic acid, activation of defense respo…
BnaA10g19970D	55.9861	1.40202	0.434399	3.22749	0.00124882	0.0184865	21	0.647	34	1.003	91	2.328	77	2.694	Na	K14487	570	100	AT5G13320.1	575	99.83	84.15	protein_coding	PBS3	Auxin-responsive GH3 family protein	Encodes an enzyme capable of conjugating amino acids to 4-substituted benzoates. 4-HBA (4-hydroxybenzoic acid) and pABA (4-aminobenzoate) may be targets of the enzyme in Arabidopsis, leading to the production of pABA-Glu, 4HBA-Glu, or other related compounds. This enzyme is involved in disease-resistance signaling. It is required for the accumulation of salicylic acid, activation of defense respo…
BnaCnng28110D	414.914	-1.21197	0.247111	-4.90454	9.3645e-07	4.27376e-05	623	19.765	575	17.453	277	7.291	208	7.49	Na	K14487	552	100	AT5G51470.1	581	99.48	59.69	protein_coding	AT5G51470	Auxin-responsive GH3 family protein	Na
SAUR
BnaA02g17320D	97.6972	4.2246	0.455557	9.27348	1.80167e-20	7.66356e-18	3	0.302	7	0.673	178	14.843	191	21.79	Na	K14488	151	100	AT1G75590.1	154	100	87.01	protein_coding	AT1G75590	SAUR-like auxin-responsive protein family	Na
BnaA01g02390D	27.3021	3.67121	0.576067	6.37289	1.855e-10	1.87379e-08	0	0	0	0	74	13.425	38	9.432	Na	K14488	92	100	AT4G34800.1	94	97.87	95.65	protein_coding	AT4G34800	SAUR-like auxin-responsive protein family	Na
BnaC02g23690D	141.498	3.38768	0.488006	6.94188	3.86903e-12	5.29279e-10	6	0.797	21	2.67	165	18.196	334	50.39	Na	K14488	152	100	AT1G75590.1	154	100	87.66	protein_coding	AT1G75590	SAUR-like auxin-responsive protein family	Na
BnaC02g07740D	63.6506	3.14146	0.498147	6.30629	2.85802e-10	2.8241e-08	11	1.273	3	0.332	178	17.097	73	9.592	Na	K14488	99	100	AT5G18060.1	90	100	80.81	protein_coding	SAUR23	SAUR-like auxin-responsive protein family	Na
BnaA10g16750D	29.5425	3.00424	0.544316	5.51929	3.40371e-08	2.21673e-06	2	0.291	3	0.418	54	6.523	56	9.255	Na	K14488	97	100	AT5G18020.1	91	100	76.29	protein_coding	SAUR20	SAUR-like auxin-responsive protein family	Na
BnaC03g08710D	31.0678	2.97372	0.535188	5.5564	2.75388e-08	1.84653e-06	4	0.551	2	0.264	64	7.313	53	8.285	Na	K14488	94	100	AT5G18080.1	90	100	77.66	protein_coding	SAUR24	SAUR-like auxin-responsive protein family	Encodes SAUR24 (small auxin up RNA 24). Note that TAIR nomenclature is based on Plant Mol Biol. 2002, 49:373-85 (PMID:12036261). In Planta (2011) 233:1223?1235 (PMID:21327815), SAUR24 is At5g18010.
BnaC02g07850D	37.5954	2.98014	0.524745	5.67921	1.35318e-08	9.53752e-07	6	1.011	2	0.322	96	13.423	50	9.565	Na	K14488	99	100	AT5G18020.1	91	100	78.79	protein_coding	SAUR20	SAUR-like auxin-responsive protein family	Na
BnaC03g65770D	13.9739	2.69728	0.597376	4.51522	6.32509e-06	0.00022582	0	0	0	0	33	5.8	23	5.53	Na	K14488	95	98.95	AT4G34800.1	94	100	92.55	protein_coding	AT4G34800	SAUR-like auxin-responsive protein family	Na
BnaC02g34510D	23.5456	2.70034	0.555376	4.86219	1.16094e-06	5.16411e-05	2	0.233	3	0.334	51	4.926	38	5.022	Na	K14488	129	75.97	AT5G18020.1	91	100	82.65	protein_coding	SAUR20	SAUR-like auxin-responsive protein family	Na
BnaA03g06850D	42.768	2.73095	0.523238	5.21933	1.79567e-07	9.84565e-06	3	0.389	9	1.118	121	13.031	46	6.777	Na	K14488	92	100	AT5G18020.1	91	100	86.96	protein_coding	SAUR20	SAUR-like auxin-responsive protein family	Na
BnaA10g16810D	19.9807	2.58787	0.569089	4.54739	5.43146e-06	0.000197807	2	0.502	2	0.48	48	9.998	29	8.264	Na	K14488	80	100	AT5G18030.1	88	100	69.32	protein_coding	AT5G18030	SAUR-like auxin-responsive protein family	Na
BnaA10g16830D	36.0489	2.62648	0.524528	5.00733	5.51895e-07	2.66151e-05	5	0.836	6	0.959	102	14.145	38	7.209	Na	K14488	93	100	AT5G18020.1	91	100	87.1	protein_coding	SAUR20	SAUR-like auxin-responsive protein family	Na
BnaC03g08740D	13.8176	2.47782	0.59579	4.15888	3.19807e-05	0.000908778	1	0.127	0	0	38	3.991	18	2.586	Na	K14488	94	100	AT5G18080.1	90	100	77.66	protein_coding	SAUR24	SAUR-like auxin-responsive protein family	Encodes SAUR24 (small auxin up RNA 24). Note that TAIR nomenclature is based on Plant Mol Biol. 2002, 49:373-85 (PMID:12036261). In Planta (2011) 233:1223?1235 (PMID:21327815), SAUR24 is At5g18010.
BnaUnng01620D	43.7139	2.54724	0.59041	4.31436	1.60064e-05	0.00050404	3	0.581	3	0.556	14	2.25	132	29.018	Na	K14488	104	100	AT4G34770.1	104	100	92.31	protein_coding	AT4G34770	SAUR-like auxin-responsive protein family	Na
BnaA03g06830D	19.203	2.4896	0.586375	4.24575	2.17868e-05	0.000654637	2	0.286	1	0.137	62	7.35	17	2.757	Na	K14488	97	100	AT5G18020.1	91	100	84.54	protein_coding	SAUR20	SAUR-like auxin-responsive protein family	Na
BnaC02g07750D	32.1464	2.40369	0.564832	4.2556	2.08494e-05	0.000629947	7	0.585	2	0.16	104	7.211	25	2.372	Na	K14488	92	100	AT5G18030.1	88	100	84.78	protein_coding	AT5G18030	SAUR-like auxin-responsive protein family	Na
BnaC02g07820D	24.2032	2.39382	0.561607	4.26245	2.02196e-05	0.000615703	3	0.629	4	0.802	71	12.35	24	5.711	Na	K14488	96	100	AT5G18020.1	91	100	73.96	protein_coding	SAUR20	SAUR-like auxin-responsive protein family	Na
BnaC03g08720D	21.6468	2.25173	0.5776	3.89842	9.68239e-05	0.00230708	5	1.093	1	0.209	63	11.43	22	5.46	Na	K14488	92	100	AT5G18020.1	91	100	80.43	protein_coding	SAUR20	SAUR-like auxin-responsive protein family	Na
BnaC02g07760D	12.7082	2.3103	0.599041	3.85666	0.000114945	0.00264845	0	0	0	0	45	7.827	10	2.38	Na	K14488	96	100	AT5G18020.1	91	100	79.17	protein_coding	SAUR20	SAUR-like auxin-responsive protein family	Na
BnaC03g08730D	13.601	2.2734	0.594635	3.82318	0.000131739	0.00296147	1	0.143	1	0.136	40	4.731	15	2.427	Na	K14488	98	100	AT5G18020.1	91	100	81.63	protein_coding	SAUR20	SAUR-like auxin-responsive protein family	Na
BnaA03g53060D	12.0574	2.29809	0.597982	3.84308	0.000121502	0.00277836	1	0.131	0	0	23	2.504	23	3.425	Na	K14488	154	61.04	AT4G34800.1	94	100	93.62	protein_coding	AT4G34800	SAUR-like auxin-responsive protein family	Na
BnaC09g39830D	17.8973	2.29211	0.572389	4.00447	6.21576e-05	0.00158959	2	0.288	3	0.413	40	4.775	27	4.41	Na	K14488	92	100	AT5G18020.1	91	100	80.65	protein_coding	SAUR20	SAUR-like auxin-responsive protein family	Na
BnaC07g47570D	30.5967	2.28872	0.518486	4.41423	1.01371e-05	0.000339021	8	1.274	5	0.762	69	9.119	42	7.594	Na	K14488	53	100	AT4G38840.1	99	53.54	88.68	protein_coding	AT4G38840	SAUR-like auxin-responsive protein family	Na
BnaA07g11670D	188.454	2.30238	0.421637	5.46057	4.74596e-08	2.98381e-06	58	7.236	45	5.371	547	56.621	151	21.383	Na	K14488	111	100	AT1G19840.1	153	100	64.29	protein_coding	AT1G19840	SAUR-like auxin-responsive protein family	Na
BnaA10g16820D	45.5983	2.09393	0.507947	4.12234	3.75051e-05	0.00103392	14	3.129	10	2.138	130	24.103	39	9.893	Na	K14488	90	100	AT5G18030.1	88	100	81.11	protein_coding	AT5G18030	SAUR-like auxin-responsive protein family	Na
BnaA10g16770D	58.4781	2.0918	0.436268	4.79477	1.62859e-06	6.86302e-05	18	2.03	18	1.942	95	8.888	98	12.544	Na	K14488	92	97.83	AT5G18030.1	88	100	84.44	protein_coding	AT5G18030	SAUR-like auxin-responsive protein family	Na
BnaAnng37150D	9.54493	1.99546	0.599286	3.32972	0.000869328	0.0138299	1	0.125	0	0	21	2.174	16	2.266	Na	K14488	99	100	AT5G18060.1	90	100	80.81	protein_coding	SAUR23	SAUR-like auxin-responsive protein family	Na
BnaC02g07830D	20.4346	2.01705	0.590208	3.41753	0.000631919	0.0106717	6	0.799	0	0	56	6.189	23	3.478	Na	K14488	92	100	AT5G18030.1	88	100	84.78	protein_coding	AT5G18030	SAUR-like auxin-responsive protein family	Na
BnaAnng09080D	289.747	2.03807	0.332317	6.1329	8.62926e-10	7.68951e-08	134	18.664	74	9.861	521	60.209	424	67.035	Na	K14488	145	100	AT1G75590.1	154	100	83.77	protein_coding	AT1G75590	SAUR-like auxin-responsive protein family	Na
BnaA10g16740D	26.5362	1.86906	0.520395	3.59162	0.000328628	0.00633363	8	0.982	8	0.94	51	5.194	39	5.434	Na	K14488	99	100	AT5G18030.1	88	100	83.84	protein_coding	AT5G18030	SAUR-like auxin-responsive protein family	Na
BnaC02g07870D	57.1198	1.87333	0.439591	4.26153	2.03036e-05	0.000616536	16	2.387	25	3.568	123	15.222	69	11.682	Na	K14488	98	100	AT5G18020.1	91	100	83.67	protein_coding	SAUR20	SAUR-like auxin-responsive protein family	Na
BnaC03g08750D	31.7212	1.889	0.518517	3.64307	0.000269402	0.00538467	12	1.574	7	0.879	77	8.382	35	5.212	Na	K14488	92	100	AT5G18020.1	91	100	85.87	protein_coding	SAUR20	SAUR-like auxin-responsive protein family	Na
BnaA03g06810D	21.4077	1.9224	0.563836	3.40949	0.000650833	0.0109368	7	0.982	3	0.403	56	6.516	23	3.661	Na	K14488	94	100	AT5G18030.1	88	100	75.53	protein_coding	AT5G18030	SAUR-like auxin-responsive protein family	Na
BnaA10g16800D	84.8644	1.93061	0.407903	4.73302	2.21199e-06	8.95419e-05	32	4.704	29	4.079	201	24.516	89	14.851	Na	K14488	97	100	AT5G18020.1	91	100	82.47	protein_coding	SAUR20	SAUR-like auxin-responsive protein family	Na
BnaC09g39840D	25.0055	1.83747	0.562298	3.26779	0.00108389	0.0165536	3	0.48	10	1.532	68	9.034	24	4.362	Na	K14488	93	100	AT5G18020.1	91	100	86.02	protein_coding	SAUR20	SAUR-like auxin-responsive protein family	Na
BnaA06g37300D	39.1361	1.81749	0.54965	3.30663	0.00094426	0.0147957	13	1.141	9	0.756	31	2.258	91	9.067	Na	K14488	104	100	AT4G38860.1	105	100	93.33	protein_coding	AT4G38860	SAUR-like auxin-responsive protein family	Na
BnaA07g34680D	14.805	1.75777	0.596762	2.94552	0.00322417	0.0384205	4	0.561	1	0.134	49	5.702	10	1.592	Na	K14488	144	98.61	AT1G79130.1	134	100	67.61	protein_coding	AT1G79130	SAUR-like auxin-responsive protein family	Na
BnaC02g07800D	8.38033	1.70794	0.595307	2.86901	0.00411764	0.0462245	0	0	1	0.201	28	4.87	7	1.666	Na	K14488	96	100	AT3G03820.1	96	100	75	protein_coding	SAUR29	SAUR-like auxin-responsive protein family	Na
BnaC03g46960D	36.3852	1.68052	0.540541	3.10896	0.00187744	0.0255293	9	1.277	15	2.036	34	4.002	78	12.561	Na	K14488	124	100	AT2G28085.1	124	100	91.13	protein_coding	AT2G28085	SAUR-like auxin-responsive protein family	Na
BnaA03g22230D	97.9093	1.74832	0.453052	3.85899	0.000113859	0.0026301	25	4.067	50	7.782	114	15.388	185	34.163	Na	K14488	124	100	AT2G28085.1	124	100	90.32	protein_coding	AT2G28085	SAUR-like auxin-responsive protein family	Na
BnaA10g16790D	97.5228	1.68983	0.36177	4.671	2.99731e-06	0.000117743	47	5.84	38	4.517	176	18.144	130	18.335	Na	K14488	92	100	AT5G18020.1	91	100	84.78	protein_coding	SAUR20	SAUR-like auxin-responsive protein family	Na
BnaC03g08760D	21.7336	1.67776	0.546298	3.07113	0.00213248	0.0281181	9	1.551	5	0.824	42	6.005	31	6.064	Na	K14488	98	91.84	AT5G18030.1	88	100	83.33	protein_coding	AT5G18030	SAUR-like auxin-responsive protein family	Na
BnaC08g38350D	15.6688	1.73706	0.599332	2.89833	0.00375151	0.0430827	3	0.412	1	0.131	61	6.954	5	0.78	Na	K14488	147	100	AT1G16510.1	147	100	79.87	protein_coding	AT1G16510	SAUR-like auxin-responsive protein family	Encodes a clade III SAUR gene with a distinctive expression pattern in root meristems. It is normally expressed in the quiescent center and cortex/endodermis initials and upon auxin stimulation, the expression is found in the endodermal layer. Overexpression studies suggest roles in cell expansion and auxin transport.
BnaC02g07860D	79.1209	1.63956	0.430749	3.80629	0.000141065	0.00313642	41	12.084	26	7.331	184	44.993	77	25.759	Na	K14488	68	95.59	AT5G18020.1	91	71.43	76.92	protein_coding	SAUR20	SAUR-like auxin-responsive protein family	Na
BnaC01g00010D	142.432	1.45937	0.34136	4.27516	1.90997e-05	0.000586189	72	5.18	72	4.956	203	12.117	213	17.394	Na	K14488	105	100	AT4G38860.1	105	100	94.29	protein_coding	AT4G38860	SAUR-like auxin-responsive protein family	Na
BnaC02g07890D	30.869	1.51284	0.515956	2.93212	0.00336656	0.0397197	16	5.61	9	3.019	69	20.072	33	13.133	Na	K14488	57	100	AT5G18030.1	88	64.77	71.93	protein_coding	AT5G18030	SAUR-like auxin-responsive protein family	Na
BnaA03g06800D	30.9521	1.48889	0.504722	2.94993	0.00317847	0.0380006	13	2.843	13	2.72	45	8.164	50	12.41	Na	K14488	92	100	AT5G18010.1	90	100	86.96	protein_coding	SAUR19	SAUR-like auxin-responsive protein family	Encodes SAUR19 (small auxin up RNA 19). Note that TAIR nomenclature is based on Plant Mol Biol. 2002, 49:373-85 (PMID:12036261). In Planta (2011) 233:1223?1235 (PMID:21327815), At5g18010 is SAUR24.
BnaC09g39790D	99.7676	1.42559	0.379404	3.75743	0.000171665	0.00369861	49	5.495	52	5.579	211	19.633	99	12.602	Na	K14488	92	97.83	AT5G18030.1	88	100	78.89	protein_coding	AT5G18030	SAUR-like auxin-responsive protein family	Na
BnaA03g06860D	142.509	1.33474	0.324033	4.11917	3.80245e-05	0.00104665	86	18.805	70	14.644	250	45.356	169	41.946	Na	K14488	92	97.83	AT5G18030.1	88	100	84.44	protein_coding	AT5G18030	SAUR-like auxin-responsive protein family	Na
BnaCnng23650D	331.039	-1.05985	0.276076	-3.839	0.000123539	0.00281784	515	41.232	411	31.482	225	14.946	187	16.994	Na	K14488	132	100	AT3G12830.1	132	100	81.06	protein_coding	AT3G12830	SAUR-like auxin-responsive protein family	Na
BnaC01g03680D	124.709	-1.18627	0.384529	-3.085	0.00203554	0.0271368	142	15.954	224	24.078	62	5.78	74	9.437	Na	K14488	142	100	AT4G34750.1	150	100	77.78	protein_coding	AT4G34750	SAUR-like auxin-responsive protein family	Na
BnaA03g39160D	11.4068	-1.84676	0.598422	-3.08605	0.00202832	0.0270672	21	3.918	23	4.105	3	0.464	0	0	Na	K14488	108	100	AT2G16580.1	108	100	92.59	protein_coding	AT2G16580	SAUR-like auxin-responsive protein family	Na
BSK
BnaC09g53790D	588.312	1.60187	0.402	3.98475	6.755e-05	0.00169955	293	10.441	231	7.876	533	15.759	1160	46.921	GO:0004672;GO:0004713;GO:0005515;GO:0005524;GO:0006468	K14500	491	100	AT5G59010.1	489	100	92.67	protein_coding	BSK5	Protein kinase protein with tetratricopeptide repeat domain	Na
BZR1/2
BnaA01g01040D	244.334	1.45317	0.302167	4.80917	1.51561e-06	6.48224e-05	139	6.343	114	4.977	479	18.134	265	13.725	Na	K14503	303	64.69	AT4G36780.1	265	73.96	93.37	protein_coding	BEH2	BES1/BZR1 homolog 2	Na
BnaC01g02070D	236.057	1.09545	0.338844	3.23291	0.00122538	0.0182336	183	7.946	109	4.528	429	15.455	241	11.878	Na	K14503	303	64.69	AT4G36780.1	265	73.96	91.84	protein_coding	BEH2	BES1/BZR1 homolog 2	Na
BnaC07g46250D	452.045	1.05248	0.291429	3.61146	0.000304476	0.00592901	343	22.795	237	15.069	633	34.903	582	43.903	Na	K14503	305	64.59	AT4G36780.1	265	74.34	89.85	protein_coding	BEH2	BES1/BZR1 homolog 2	Na
BnaAnng18240D	235.576	1.00434	0.315378	3.18457	0.0014497	0.0207875	184	9.277	124	5.982	402	16.817	246	14.079	Na	K14503	309	63.75	AT4G36780.1	265	74.34	89.34	protein_coding	BEH2	BES1/BZR1 homolog 2	Na
CYCD3
BnaC01g26510D	269.852	-1.4423	0.286368	-5.03654	4.7402e-07	2.32509e-05	390	17.533	430	18.495	138	5.148	133	6.787	GO:0005634	K14505	352	100	AT3G50070.1	361	100	78.85	protein_coding	CYCD3%3B3	CYCLIN D3;3	Encode CYCD3;3, a CYCD3 D-type cyclin. Important for determining cell number in developing lateral organs. Mediating cytokinin effects in apical growth and development.
BnaC08g21500D	176.897	-1.43822	0.313319	-4.59028	4.42645e-06	0.00016598	259	12.994	280	13.44	89	3.705	87	4.954	GO:0005634	K14505	355	100	AT3G50070.1	361	100	71.2	protein_coding	CYCD3%3B3	CYCLIN D3;3	Encode CYCD3;3, a CYCD3 D-type cyclin. Important for determining cell number in developing lateral organs. Mediating cytokinin effects in apical growth and development.
BnaA03g50910D	30.3896	-1.62897	0.507352	-3.21074	0.00132396	0.0193255	57	2.102	44	1.553	11	0.337	11	0.461	GO:0005634	K14505	369	89.16	AT4G34160.1	376	87.5	85.11	protein_coding	CYCD3%3B1	CYCLIN D3;1	encodes a cyclin D-type protein involved in the switch from cell proliferation to the final stages of differentiation. The gene is transcriptionally regulated by cytokinin and brassinosteroid. Protein interacts with cyclin-dependent kinase inhibitor ICK1.
BnaA01g21120D	213.123	-1.74474	0.293644	-5.94167	2.8213e-09	2.32037e-07	346	15.812	337	14.734	96	3.64	85	4.409	GO:0005634	K14505	352	100	AT3G50070.1	361	100	79.67	protein_coding	CYCD3%3B3	CYCLIN D3;3	Encode CYCD3;3, a CYCD3 D-type cyclin. Important for determining cell number in developing lateral organs. Mediating cytokinin effects in apical growth and development.
BnaAnng03820D	72.3443	-1.76579	0.436233	-4.04782	5.16968e-05	0.00135909	137	6.429	103	4.625	42	1.635	15	0.799	GO:0005634	K14505	353	100	AT3G50070.1	361	100	72.21	protein_coding	CYCD3%3B3	CYCLIN D3;3	Encode CYCD3;3, a CYCD3 D-type cyclin. Important for determining cell number in developing lateral organs. Mediating cytokinin effects in apical growth and development.
PYR/PYL
BnaC03g31730D	127.9	1.99427	0.40922	4.87333	1.09732e-06	4.91786e-05	47	2.962	41	2.472	335	17.517	114	8.155	Na	K14496	193	94.82	AT4G01026.1	211	86.73	89.07	protein_coding	PYL7	PYR1-like 7	Encodes a member of the PYR (pyrabactin resistance )/PYL(PYR1-like)/RCAR (regulatory components of ABA receptor) family proteins with 14 members. PYR/PYL/RCAR family proteins function as abscisic acid sensors. Mediate ABA-dependent regulation of protein phosphatase 2Cs ABI1 and ABI2. PYL/RCAR family proteins function as abscisic acid sensors. Mediate ABA-dependent regulation of ABI1 and ABI2.
BnaA03g26790D	168.46	1.8281	0.417155	4.3823	1.17433e-05	0.000387735	78	4.702	50	2.884	444	22.208	138	9.443	Na	K14496	193	94.82	AT4G01026.1	211	86.73	89.62	protein_coding	PYL7	PYR1-like 7	Encodes a member of the PYR (pyrabactin resistance )/PYL(PYR1-like)/RCAR (regulatory components of ABA receptor) family proteins with 14 members. PYR/PYL/RCAR family proteins function as abscisic acid sensors. Mediate ABA-dependent regulation of protein phosphatase 2Cs ABI1 and ABI2. PYL/RCAR family proteins function as abscisic acid sensors. Mediate ABA-dependent regulation of ABI1 and ABI2.
BnaA03g26790D	168.46	1.8281	0.417155	4.3823	1.17433e-05	0.000387735	78	4.702	50	2.884	444	22.208	138	9.443	Na	K14496	193	94.82	AT4G01026.1	211	86.73	89.62	protein_coding	PYL7	PYR1-like 7	Encodes a member of the PYR (pyrabactin resistance )/PYL(PYR1-like)/RCAR (regulatory components of ABA receptor) family proteins with 14 members. PYR/PYL/RCAR family proteins function as abscisic acid sensors. Mediate ABA-dependent regulation of protein phosphatase 2Cs ABI1 and ABI2. PYL/RCAR family proteins function as abscisic acid sensors. Mediate ABA-dependent regulation of ABI1 and ABI2.
BnaC07g34880D	97.4951	1.21542	0.367626	3.30613	0.000945949	0.0148168	57	3.488	55	3.22	188	9.545	99	6.876	Na	K14496	191	100	AT4G17870.1	191	100	92.15	protein_coding	PYR1	Polyketide cyclase/dehydrase and lipid transport superfamily protein	Encodes a member of the PYR (pyrabactin resistance )/PYL(PYR1-like)/RCAR (regulatory components of ABA receptor) family proteins with 14 members. PYR/PYL/RCAR family proteins function as abscisic acid sensors. Mediate ABA-dependent regulation of protein phosphatase 2Cs ABI1 and ABI2.
PP2C
BnaA09g49440D	29.4386	-1.80391	0.52064	-3.46478	0.000530659	0.00929011	46	2.141	56	2.493	14	0.541	5	0.264	GO:0003824;GO:0004722;GO:0006470	K14497	436	100	AT1G07430.1	442	100	78.17	protein_coding	HAI2	highly ABA-induced PP2C gene 2	Encodes a member of the group A protein phosphatase 2C (PP2C) family that is responsible for negatively regulating seed dormancy.
SnRK2
BnaC01g00890D	59.29	1.52503	0.481409	3.16786	0.00153568	0.0217682	23	0.963	28	1.122	156	5.42	44	2.091	GO:0004672;GO:0004674;GO:0004713;GO:0005524;GO:0006468	K14498	347	100	AT4G40010.1	350	100	86.65	protein_coding	SNRK2.7	SNF1-related protein kinase 2.7	encodes a member of SNF1-related protein kinases (SnRK2) whose activity is activated by ionic (salt) and non-ionic (mannitol) osmotic stress.
BnaC08g21940D	46.4445	-4.46977	0.548563	-8.14815	3.69534e-16	1.04247e-13	89	4.145	101	4.5	0	0	0	0	Na	K14498	170	77.65	AT3G50500.2	369	35.77	45.45	protein_coding	SNRK2.2	SNF1-related protein kinase 2.2	encodes a member of SNF1-related protein kinases (SnRK2) whose activity is activated by ionic (salt) and non-ionic (mannitol) osmotic stress. Enzyme involved in the ABA signaling during seed germination, dormancy and seedling growth.
GID1
BnaA05g32040D	1010.28	-1.26306	0.216471	-5.83478	5.38622e-09	4.21542e-07	1462	64.915	1480	62.871	698	25.714	470	23.688	GO:0008152;GO:0016787	K14493	346	99.71	AT3G05120.1	345	100	84.64	protein_coding	GID1A	alpha/beta-Hydrolases superfamily protein	Encodes a gibberellin (GA) receptor ortholog of the rice GA receptor gene (OsGID1). Has GA-binding activity, showing higher affinity to GA4. Interacts with DELLA proteins in vivo in the presence of GA4. The DELLA region alone can interact with GID1A in GA-dependent manner in a Y2H assay.
BnaA09g55590D	11.0898	-1.82428	0.596742	-3.05708	0.00223508	0.0291406	22	0.822	20	0.715	1	0.031	2	0.085	GO:0008152;GO:0016787	K14493	358	100	AT3G63010.1	358	100	91.92	protein_coding	GID1B	alpha/beta-Hydrolases superfamily protein	Encodes a gibberellin (GA) receptor ortholog of the rice GA receptor gene (OsGID1). Has GA-binding activity, showing higher affinity to GA4. Interacts with DELLA proteins in vivo in the presence of GA4.
BnaCnng55170D	34.76	-2.41026	0.502712	-4.79452	1.63069e-06	6.86654e-05	67	3.367	61	2.933	9	0.375	5	0.285	GO:0008152;GO:0016787	K14493	358	100	AT3G63010.1	358	100	91.64	protein_coding	GID1B	alpha/beta-Hydrolases superfamily protein	Encodes a gibberellin (GA) receptor ortholog of the rice GA receptor gene (OsGID1). Has GA-binding activity, showing higher affinity to GA4. Interacts with DELLA proteins in vivo in the presence of GA4.
BnaC04g21040D	12.9673	-2.56564	0.598501	-4.28678	1.81286e-05	0.000561449	27	1.538	26	1.417	0	0	0	0	GO:0008152;GO:0016787	K14493	356	95.22	AT3G63010.1	358	94.69	89.38	protein_coding	GID1B	alpha/beta-Hydrolases superfamily protein	Encodes a gibberellin (GA) receptor ortholog of the rice GA receptor gene (OsGID1). Has GA-binding activity, showing higher affinity to GA4. Interacts with DELLA proteins in vivo in the presence of GA4.
BnaC05g46680D	703.301	-2.73857	0.341107	-8.02848	9.86877e-16	2.49914e-13	1216	51.625	1344	54.591	248	8.736	80	3.855	GO:0008152;GO:0016787	K14493	347	99.71	AT3G05120.1	345	100	84.97	protein_coding	GID1A	alpha/beta-Hydrolases superfamily protein	Encodes a gibberellin (GA) receptor ortholog of the rice GA receptor gene (OsGID1). Has GA-binding activity, showing higher affinity to GA4. Interacts with DELLA proteins in vivo in the presence of GA4. The DELLA region alone can interact with GID1A in GA-dependent manner in a Y2H assay.
ETR
BnaAnng25820D	124.238	1.60667	0.369513	4.34808	1.37332e-05	0.00044375	68	2.085	45	1.32	188	4.782	188	6.542	GO:0004871;GO:0005515;GO:0007165	K14509	619	100	AT1G04310.1	645	100	79.13	protein_coding	ERS2	ethylene response sensor 2	encodes an ethylene receptor related to bacterial two-component histidine kinases.
BnaCnng69330D	94.7518	1.30402	0.401673	3.24646	0.00116849	0.0175309	51	1.508	50	1.415	115	2.822	152	5.102	GO:0004871;GO:0005515;GO:0007165	K14509	617	100	AT1G04310.1	645	100	78.02	protein_coding	ERS2	ethylene response sensor 2	encodes an ethylene receptor related to bacterial two-component histidine kinases.
EIN3
BnaA03g22560D	232.177	1.04229	0.27769	3.75344	0.000174426	0.00374038	156	4.77	145	4.242	355	9.007	275	9.546	GO:0003700;GO:0005634	K14514	570	100	AT2G27050.1	584	100	79.43	protein_coding	EIL1	ETHYLENE-INSENSITIVE3-like 1	ethylene-insensitive3-like1 (EIL1)
ERF1/2
BnaC07g20040D	91.7041	-1.56017	0.438831	-3.5553	0.000377555	0.00707376	88	6.636	207	14.935	41	2.565	37	3.167	GO:0003677;GO:0003700	K14517	222	100	AT5G47220.1	243	95.06	73.16	protein_coding	ERF2	ethylene responsive element binding factor 2	Encodes a member of the ERF (ethylene response factor) subfamily B-3 of ERF/AP2 transcription factor family (ATERF-2). The protein contains one AP2 domain. Functions as activator of GCC box?dependent transcription. Positive regulator of JA-responsive defense genes and resistance to F. oxysporum and enhances JA inhibition of root elongation.
BnaA06g35500D	58.9908	-2.06895	0.541018	-3.82418	0.00013121	0.00295456	36	2.845	179	13.534	19	1.246	9	0.807	GO:0003677;GO:0003700	K14517	216	100	AT5G47220.1	243	93.42	72.25	protein_coding	ERF2	ethylene responsive element binding factor 2	Encodes a member of the ERF (ethylene response factor) subfamily B-3 of ERF/AP2 transcription factor family (ATERF-2). The protein contains one AP2 domain. Functions as activator of GCC box?dependent transcription. Positive regulator of JA-responsive defense genes and resistance to F. oxysporum and enhances JA inhibition of root elongation.
JAZ
BnaC08g36840D	181.408	1.19295	0.334766	3.56354	0.000365887	0.00691224	84	3.096	130	4.585	262	8.013	244	10.209	GO:0005515;GO:0008152;GO:0016787	K13464	508	54.72	AT1G19180.1	253	100	73.02	protein_coding	JAZ1	jasmonate-zim-domain protein 1	JAZ1 is a nuclear-localized protein involved in jasmonate signaling. JAZ1 transcript levels rise in response to a jasmonate stimulus. JAZ1 can interact with the COI1 F-box subunit of an SCF E3 ubiquitin ligase in a yeast-two-hybrid assay only in the presence of jasmonate-isoleucine (JA-ILE) or coronatine. Application of jasmonate methyl ester to Arabidopsis roots reduces the levels of a JAZ1:GUS …
BnaC02g20120D	314.749	-1.57482	0.38058	-4.13795	3.50423e-05	0.000978918	298	14.429	703	32.566	188	7.552	102	5.606	GO:0005515	K13464	274	100	AT1G70700.1	267	100	72.34	protein_coding	TIFY7	TIFY domain/Divergent CCT motif family protein	JAZ9 is a protein presumed to be involved in jasmonate signaling. JAZ9 transcript levels rise in response to a jasmonate stimulus. JAZ9 can interact with the COI1 F-box subunit of an SCF E3 ubiquitin ligase in a yeast-two-hybrid assay only in the presence of jasmonate-isoleucine (JA-ILE) or coronatine. The Jas domain appears to be important for JAZ9-COI1 interactions in the presence of coronatine…
MYC2
BnaC07g19530D	16.3947	1.74972	0.595472	2.93837	0.00329942	0.0391288	3	0.099	3	0.095	58	1.589	8	0.3	GO:0046983	K13422	271	66.42	AT5G46830.1	511	35.23	68.33	protein_coding	NIG1	NACL-inducible gene 1	Calcium-binding transcription factor involved in salt stress signaling.
BnaC01g10420D	409.177	-1.0822	0.262503	-4.12261	3.74608e-05	0.00103323	543	15.782	609	16.935	330	7.958	189	6.235	GO:0046983	K13422	586	100	AT4G17880.1	589	100	73.28	protein_coding	MYC4	Basic helix-loop-helix (bHLH) DNA-binding family protein	MYC4 is a JAZ-interacting transcription factor that act together with MYC2 and MYC3 to activate JA-responses.
TGA
BnaC02g43620D	31.5836	2.3926	0.540156	4.42945	9.44735e-06	0.000318298	4	0.181	7	0.303	91	3.412	31	1.59	GO:0003700;GO:0043565	K14431	370	100	AT5G65210.2	368	100	90.81	protein_coding	TGA1	bZIP transcription factor family protein	Encodes TGA1, a redox-controlled regulator of systemic acquired resistance. TGA1 targets the activation sequence-1 (as-1) element of the promoter region of defense proteins. TGA1 are S-nitrosylated.
BnaC09g06840D	56.0382	1.43518	0.452931	3.16865	0.00153148	0.0217144	28	1.077	25	0.92	129	4.117	51	2.227	GO:0003700;GO:0043565	K14431	389	100	AT5G65210.2	368	100	83.16	protein_coding	TGA1	bZIP transcription factor family protein	Encodes TGA1, a redox-controlled regulator of systemic acquired resistance. TGA1 targets the activation sequence-1 (as-1) element of the promoter region of defense proteins. TGA1 are S-nitrosylated.
PR-1
BnaC03g45470D	145.644	2.2139	0.429204	5.15816	2.49389e-07	1.31827e-05	20	1.971	64	6.035	267	21.833	227	25.395	GO:0005576	K13449	162	96.3	AT2G14610.1	161	96.89	78.21	protein_coding	PR1	pathogenesis-related gene 1	PR1 gene expression is induced in response to a variety of pathogens. It is a useful molecular marker for the SAR response. Though the Genbank record for the cDNA associated to this gene is called 'PR-1-like', the sequence actually corresponds to PR1. Expression of this gene is salicylic-acid responsive.
BnaA03g38630D	76.4247	2.04433	0.456908	4.47426	7.6677e-06	0.000266417	23	2.227	24	2.224	90	7.231	153	16.817	GO:0005576	K13449	161	100	AT2G14580.1	161	100	78.26	protein_coding	PRB1	basic pathogenesis-related protein 1	pathogenesis related protein, encodes a basic PR1-like protein. Expresses in flowers, roots, and not in leaves and responses to ethylene and methyl jasmonate. Salicylic acid represses gene expression.
A-ARR
BnaC03g22790D	26.2944	2.5161	0.556204	4.5237	6.07674e-06	0.000217524	1	0.083	6	0.475	56	3.841	42	3.941	GO:0000156;GO:0000160	K14492	158	100	AT2G40670.2	165	100	86.06	protein_coding	RR16	response regulator 16	response regulator 16
BnaC08g27970D	63.9448	-1.28952	0.419886	-3.07112	0.00213258	0.0281181	82	4.015	112	5.247	45	1.828	23	1.278	GO:0000156;GO:0000160	K14492	235	100	AT3G57040.1	234	100	72.95	protein_coding	ARR9	response regulator 9	response regulator ARR9, A two-component response regulator-like protein with a receiver domain with a conserved aspartate residue and a possible phosphorylation site and at the N-terminal half. Appears to interact with histidine kinase like genes ATHP3 and ATHP2

## Sheet: IAA (81 genes)
AUX1	AUX/IAA	ARF	AUX/IAA	GH3	SAUR
BnaC06g20740D	BnaCnng41350D	BnaA08g31250D	BnaCnng41350D	BnaA02g01560D	BnaA02g17320D
BnaA07g20880D	BnaA01g28670D	BnaC04g18710D	BnaA01g28670D	BnaC09g43750D	BnaA01g02390D
	BnaC01g36030D	BnaA06g14040D	BnaC01g36030D	BnaC02g04650D	BnaC02g23690D
	BnaA03g33930D	BnaC08g19040D	BnaA03g33930D	BnaC03g05810D	BnaC02g07740D
	BnaA03g36950D		BnaA03g36950D	BnaA03g04280D	BnaA10g16750D
	BnaC03g39170D		BnaC03g39170D	BnaA10g19970D	BnaC03g08710D
	BnaA08g27770D		BnaA08g27770D	BnaCnng28110D	BnaC02g07850D
	BnaCnng74250D		BnaCnng74250D		BnaC03g65770D
	BnaA10g02500D		BnaA10g02500D		BnaC02g34510D
	BnaA05g16680D		BnaA05g16680D		BnaA03g06850D
	BnaC01g31190D		BnaC01g31190D		BnaA10g16810D
	BnaAnng12210D		BnaAnng12210D		BnaA10g16830D
	BnaC05g36730D		BnaC05g36730D		BnaC03g08740D
	BnaC09g03870D		BnaC09g03870D		BnaUnng01620D
	BnaC07g28990D		BnaC07g28990D		BnaA03g06830D
	BnaA05g23300D		BnaA05g23300D		BnaC02g07750D
					BnaC02g07820D
					BnaC03g08720D
					BnaC02g07760D
					BnaC03g08730D
					BnaA03g53060D
					BnaC09g39830D
					BnaC07g47570D
					BnaA07g11670D
					BnaA10g16820D
					BnaA10g16770D
					BnaAnng37150D
					BnaC02g07830D
					BnaAnng09080D
					BnaA10g16740D
					BnaC02g07870D
					BnaC03g08750D
					BnaA03g06810D
					BnaA10g16800D
					BnaC09g39840D
					BnaA06g37300D
					BnaA07g34680D
					BnaC02g07800D
					BnaC03g46960D
					BnaA03g22230D
					BnaA10g16790D
					BnaC03g08760D
					BnaC08g38350D
					BnaC02g07860D
					BnaC01g00010D
					BnaC02g07890D
					BnaA03g06800D
					BnaC09g39790D
					BnaA03g06860D
					BnaCnng23650D
					BnaC01g03680D
					BnaA03g39160D

## Sheet: BR (10 genes)
BSK	BZR1/2	CYCD3
BnaC09g53790D	BnaA01g01040D	BnaC01g26510D
	BnaC01g02070D	BnaC08g21500D
	BnaC07g46250D	BnaA03g50910D
	BnaAnng18240D	BnaA01g21120D
		BnaAnng03820D

## Sheet: abscisic acid (7 genes)
PYR/PYL	PP2C	SnRK2
BnaC03g31730D	BnaA09g49440D	BnaC01g00890D
BnaA03g26790D		BnaC08g21940D
BnaA03g26790D
BnaC07g34880D

## Sheet: GA (5 genes)
GID1
BnaA05g32040D
BnaA09g55590D
BnaCnng55170D
BnaC04g21040D
BnaC05g46680D

## Sheet: ethylene (5 genes)
ETR	EIN3	ERF1/2
BnaAnng25820D	BnaA03g22560D	BnaC07g20040D
BnaCnng69330D		BnaA06g35500D

## Sheet: jasmonic acid (4 genes)
JAZ	MYC2
BnaC08g36840D	BnaC07g19530D
BnaC02g20120D	BnaC01g10420D

## Sheet: salicylic acid (4 genes)
TGA	PR-1
BnaC02g43620D	BnaC03g45470D
BnaC09g06840D	BnaA03g38630D

## Sheet: cytokinine (2 genes)
A-ARR
BnaC03g22790D
BnaC08g27970D
