# Supplementary material for: Fine-mapping and transcriptome analysis of a candidate gene controlling plant height in Brassica napus L
Source: Biotechnol Biofuels. 2020 Mar 10;13:42. doi: 10.1186/s13068-020-01687-y (PMC7063735; doi:10.1186/s13068-020-01687-y)
Supplement: Supplementary file 11 — Additional file 11: Genes on the mapped 120.87 kb interval of “Darmor-bzh”, “Ningyou 7” and “Zhongshuang 11” reference genomes and their expression pattern. [file 13068_2020_1687_MOESM11_ESM.xlsx]

## Sheet: Sheet1
Table S10 Genes on the mapped 120.87 kb interval in “Darmor-bzh”, “Ningyou 7” and “Zhongshuang 11” reference genomes and their expression pattern.
Genes in Darmor	Genes in Ningyou 7	Genes in ZS11	baseMean	log2FoldChange	lfcSE	stat	pvalue	padj	df591_count	df591_exp	df592_count	df592_exp	NY181_count	NY181_exp	NY182_count	NY182_exp	GO	KO	pep-len	cov	ath	ath-peplen	ath-cov	identity	gene_model_type	name	short_description	Curator_summary
BnaC09g20440D	chrC09g002454	BnaC09G0251100ZS	28.0454	1.45144	0.51045	2.84344	0.00446287	0.0491873	14	0.616	10	0.421	53	1.936	36	1.799	GO:0003824;GO:0016020	Na	323	100	AT2G01180.1	327	100	84.1	protein_coding	PAP1	phosphatidic acid phosphatase 1	Encodes phosphatidate phosphatase. Up-regulated by genotoxic stress (gamma ray or UV-B) and elicitor treatments with mastoparan and harpin. Expressed in roots and leaves.
		BnaC09G0251200ZS	0	NA	NA	NA	NA	NA	0	0	0	0	0	0	0	0
BnaC09g20450D	chrC09g002455	BnaC09G0251300ZS	240.989	0.366702	0.278505	1.31668	0.187946	0.545494	192	5.451	235	6.383	313	7.372	232	7.476	GO:0005515	Na	628	100	AT2G01190.1	720	100	66.48	protein_coding	PDE331	Octicosapeptide/Phox/Bem1p family protein	Na
		BnaC09G0251400ZS
BnaC09g20460D	chrC09g002456	BnaC09G0251500ZS	1622.72	-0.353442	0.287019	-1.23142	0.218164	0.584987	1967	120.847	1777	104.451	1209	61.628	1497	104.396	Na	K02937	242	100	AT2G01250.1	242	100	95.87	protein_coding	AT2G01250	Ribosomal protein L30/L7 family protein	Na
		BnaC09G0251600ZS	53.7652	-0.10241	0.435799	-0.234994	0.814213	0.950162	65	18.503	50	13.624	73	17.234	33	10.662
BnaC09g20470D	chrC09g002457	BnaC09G0251700ZS	39.3048	1.1627	0.539805	2.15393	0.0312456	0.195855	23	2.179	16	1.45	29	2.279	79	8.495	Na	Na	156	100	AT2G01300.1	156	100	82.05	protein_coding	AT2G01300	Na	Na
BnaC09g20480D	chrC09g002458	BnaC09G0251800ZS	0	NA	NA	NA	NA	NA	0	0	0	0	0	0	0	0	GO:0005515	Na	617	100	AT2G01330.1	611	100	90.44	protein_coding	AT2G01330	nucleotide binding	Na
	chrC09g002459		0	NA	NA	NA	NA	NA	0	0	0	0	0	0	0	0
BnaC09g20490D	chrC09g002460	BnaC09G0251900ZS	0	NA	NA	NA	NA	NA	0	0	0	0	0	0	0	0	Na	K11498	79	100	AT1G18370.1	974	8.21	90	protein_coding	HIK	ATP binding microtubule motor family protein	Encodes a kinesin HINKEL. Required for cytokinesis in pollen. Mutant has cytokinesis defects; seedling lethal.
BnaC09g20500D	chrC09g002461	BnaC09G0252000ZS	0	NA	NA	NA	NA	NA	0	0	0	0	0	0	0	0	Na	Na	217	100	AT2G01340.1	215	100	80.73	protein_coding	At17.1	Na	Encodes a protein whose expression is responsive to nematode infection.
